# Supplementary material for: High-throughput laboratory evolution reveals evolutionary constraints in Escherichia coli
Source: Nat Commun. 2020 Nov 24;11:5970. doi: 10.1038/s41467-020-19713-w (PMC7686311; doi:10.1038/s41467-020-19713-w)
Supplement: Supplementary file 7 — Supplementary Data 4 [file 41467_2020_19713_MOESM7_ESM.xlsx]

## Sheet: Supplementary Data4
Supplementary Data4. Transcriptome data of evolved strains. The log10-transformed expression levels after quantile normalization are presented.
gene	3-ATE1	3-ATE5	3-ATE3	3-ATE4	5-FOAE4	5-FOAE6	5-FOAE3	5-FOAE2	5-FUE4	5-FUE3	5-FUE1	5-FUE2	6-MPE6	6-MPE3	6-MPE4	6-MPE5	ABUE5	ABUE6	ABUE4	ABUE3	AFE3	AFE2	AFE4	AFE6	ATPE3	ATPE1	ATPE5	ATPE6	AZTE3	AZTE6	AZTE5	AZTE4	B-Cl-AlaE4	B-Cl-AlaE1	B-Cl-AlaE2	B-Cl-AlaE6	BSDE5	BSDE4	BSDE2	BSDE6	BZE1	BZE2	BZE6	BZE4	CBPCE5	CBPCE1	CBPCE3	CBPCE2	CCCPE4
thrL	4.65716	4.4212	4.39372	4.5441	4.53657	4.46567	4.37557	4.63073	4.47632	4.32975	4.32659	4.51696	4.44241	4.22013	4.26599	4.50953	4.2542	4.44921	4.06958	4.31012	4.27019	4.25021	4.16925	4.397	4.40404	4.39372	4.45712	4.52794	4.48356	4.55194	4.60745	4.46187	4.35193	4.46934	4.50953	4.32316	4.56861	4.45712	4.42816	4.41378	4.41068	4.46567	4.44241	4.38684	4.45712	4.40747	4.2839	4.52794	4.49073
thrA	3.81015	3.99244	3.78778	3.86666	3.89093	3.84751	3.86855	3.82176	3.96865	3.91759	3.88008	3.90914	3.8878	3.91423	3.93391	3.86495	3.9709	3.93391	3.77426	3.77012	4.0665	4.05808	4.00798	3.96621	3.9804	4.01092	3.75944	3.92502	3.91067	4.09287	3.9377	3.87321	3.54407	3.75164	3.75816	3.83257	3.85514	3.87661	3.96865	3.85514	3.69206	3.7419	3.95339	3.9709	3.94136	3.82784	3.85366	3.91601	3.89946
thrB	3.76071	4.03008	3.76351	3.85199	3.83717	3.86495	3.87833	3.81598	3.93946	3.90074	3.89093	3.88931	3.91933	3.90914	3.96621	3.87012	3.90558	3.89793	3.78385	3.75027	4.09287	4.04143	4.02168	4.01348	3.96399	4.00546	3.69707	3.87504	3.93039	4.11623	3.87178	3.88931	3.56031	3.79618	3.77844	3.85826	3.83257	3.85514	3.94136	3.88326	3.76351	3.71581	3.92856	3.96192	3.88008	3.77012	3.82956	3.85674	3.84452
thrC	3.69206	3.9804	3.68828	3.76597	3.77961	3.77844	3.8058	3.69335	3.84452	3.79741	3.7344	3.67888	3.76071	3.76213	3.82176	3.74463	3.85199	3.849	3.79063	3.69589	3.86169	3.89946	3.89793	3.87321	3.92856	3.95755	3.56757	3.80154	3.80299	3.85826	3.67318	3.71187	3.44361	3.70305	3.78106	3.63027	3.7729	3.76739	3.83257	3.81295	3.49633	3.60884	3.8058	3.85043	3.65305	3.5644	3.68353	3.627	3.76213
yaaX	2.54594	2.72971	2.68253	2.59265	2.46072	2.60022	2.59577	2.57711	2.62598	2.6334	2.57381	2.54375	2.58483	2.55507	2.61985	2.61849	2.65253	2.56117	2.66882	2.52715	2.71749	2.73143	2.65734	2.70319	2.76656	2.59957	2.3044	2.4074	3.11252	2.47	2.39936	2.52568	2.50516	2.6772	2.88252	2.39466	2.54521	2.57516	2.61174	2.64063	2.53654	2.32519	2.52345	2.59838	2.49108	2.46072	2.76764	2.45626	2.56911
yaaA	2.76481	2.73143	2.79761	2.73319	2.68919	2.71512	2.76377	2.88308	2.79936	2.75928	2.80622	2.82461	2.77284	2.78581	2.78923	2.77177	2.75317	2.80676	2.59074	2.7004	2.75686	2.68731	2.79877	2.79318	2.75079	2.78195	2.78981	2.8427	2.64124	2.71279	2.55296	2.72222	2.49332	2.76152	2.78195	2.71984	2.7837	2.7756	2.77793	2.78581	2.64063	2.73613	2.83219	2.78313	2.70438	2.68313	2.62284	2.6958	2.78871
yaaJ	2.03052	2.04195	1.97273	1.97273	2.02747	2.08249	2.01374	1.9843	2.06734	2.02963	2.01837	2.01651	1.97174	2.04573	2.03442	1.97954	1.93706	1.97273	1.95695	1.85147	2.04297	1.99538	2.04297	2.02027	1.98153	1.98529	2.00439	2.10946	2.08621	2.14975	2.14884	2.10003	1.99855	2.00802	2.03527	2.0844	1.92099	1.93595	1.96706	1.91168	2.08795	2.1339	2.03052	1.99755	2.07976	2.08709	1.96389	2.08994	1.95398
talB	3.51591	3.61608	3.48906	3.53723	3.38237	3.51885	3.64424	3.56757	3.5281	3.50422	3.5082	3.59367	3.51885	3.51498	3.53723	3.46749	3.54908	3.5003	3.54814	3.48183	3.49836	3.45669	3.68714	3.53402	3.49356	3.51207	3.52509	3.65305	3.68952	3.5003	3.3127	3.44029	3.55017	3.49633	3.52409	3.51591	3.51207	3.48359	3.48456	3.51013	3.48995	3.54613	3.53818	3.5281	3.54407	3.48906	3.48359	3.5013	3.49633
mog	2.64377	2.65079	3.22492	2.68731	2.52496	2.6211	2.69979	2.74063	2.64124	2.64182	2.6538	2.6235	2.64063	2.62172	2.63763	2.62844	2.66083	2.63705	2.81581	2.76152	2.6315	2.65853	2.82061	2.6098	2.6659	2.60473	2.60087	2.6389	2.72222	2.69041	2.55365	2.6223	3.38724	2.71152	2.76883	2.71397	2.6098	2.63084	2.61731	2.66882	2.59197	2.53584	2.65253	2.65079	2.60541	2.54948	2.54948	2.61174	2.64494
yaaH	2.66191	2.62663	2.58242	2.63763	2.58361	2.68015	2.6111	2.54948	2.56117	2.62409	2.61537	2.43273	2.6098	2.57836	2.58242	2.64437	2.6603	2.45074	2.67533	2.62172	2.61474	2.59577	2.46921	2.57711	2.61474	2.56659	2.4798	2.31171	2.67901	2.32173	2.46306	2.51739	2.58301	2.65734	2.6328	2.54303	2.63209	2.61359	2.64004	2.29455	2.77284	2.52119	2.5152	2.57516	2.44692	2.47606	2.6389	2.46538	2.67366
yaaW	1.62118	1.71511	1.61168	1.62214	1.69056	1.86758	1.68341	1.50996	1.67151	1.63362	1.63566	1.7447	1.64108	1.6666	1.54795	1.54375	1.61168	1.60154	1.60254	1.57671	1.66955	1.47715	1.56666	1.63258	1.60458	1.64869	1.64869	1.69453	1.76408	1.78954	1.80759	1.70591	1.73598	1.67751	1.72687	1.61487	1.62428	1.62028	1.65623	1.60554	1.6108	1.61697	1.58088	1.62118	1.71209	1.62637	1.60358	1.4433	1.67459
htgA	0.932615	0.890111	1.02581	1.02581	0.865256	1.03321	0.811615	0.886965	1.06102	0.894963	0.91057	0.95757	1.02581	1.01221	0.843198	0.835633	0.974487	0.828117	0.931186	0.765161	0.855256	0.92844	1.0672	0.901333	1.09931	1.04202	1.09494	1.07205	1.05538	0.894963	1.17423	1.03321	1.34258	1.13629	1.13062	0.859978	1.0672	1.00496	0.779327	1.29357	1.10392	0.906903	0.749253	0.886965	1.12373	0.965651	0.986495	1.11968	0.894963
yaaI	1.58399	1.68542	1.66955	1.54892	1.60868	1.4822	1.60254	1.56976	1.57268	1.53089	1.49691	1.47079	1.56255	1.59832	1.56255	1.58908	1.5419	1.61388	1.66955	1.70065	1.52789	1.57987	1.54484	1.57987	1.63148	1.54078	1.53183	1.52789	1.76109	1.44122	1.70991	1.56359	2.03817	1.68149	1.67955	1.64869	1.53787	1.59003	1.52275	1.52061	1.69347	1.56075	1.52995	1.57359	1.66857	1.60254	1.53989	1.70591	1.61919
dnaK	3.64537	3.66877	4.03568	3.58556	3.85514	3.6058	3.79868	3.68952	3.63759	3.7184	3.63234	3.5634	3.67995	3.7344	3.63234	3.69071	3.75536	3.75283	3.73169	3.79347	3.79063	3.73169	3.72515	3.69465	3.60884	3.78639	3.82634	4.04969	3.83098	3.96399	3.88326	3.68714	3.28459	3.47819	3.42185	3.72783	3.72387	3.73562	3.67995	3.66877	3.80007	3.85199	3.60169	3.56958	3.74736	3.63882	3.65305	3.74332	3.72907
dnaJ	3.02291	3.00125	3.00503	3.02846	3.0985	3.18678	3.21425	2.98495	3.0538	3.09602	3.07819	3.04673	3.04383	3.03888	3.01001	3.06016	3.11068	3.09907	3.14998	3.15733	3.04004	3.00291	3.04911	2.99616	2.9647	3.08244	3.1268	3.18915	3.12616	3.19021	3.13546	3.06987	2.78759	2.98321	2.97034	3.18726	3.08659	3.08659	3.10894	3.07285	3.12137	3.20793	3.02351	3.00674	3.12371	2.99377	2.95807	3.09134	3.1178
insL-1	0.698173	0.688204	0.712731	0.704007	0.719909	0.75308	0.758611	0.756761	0.713792	0.692729	0.685754	0.962474	0.701387	0.751771	0.759561	0.796935	0.751771	0.706232	0.737966	0.741846	0.694704	0.762645	0.804022	0.725845	0.846456	0.767708	0.70937	0.751204	0.713792	0.71896	0.733676	0.762394	0.684808	0.787376	0.711746	0.720167	0.724515	0.736279	1.11837	0.700821	0.825852	0.905754	0.722546	0.807341	0.730518	0.795095	0.715519	0.743038	0.713928
insL-2	0.729878	0.814559	0.772086	0.779327	0.756555	0.75802	0.840536	0.823666	0.757137	0.734356	0.749932	0.74572	0.735864	0.717607	0.719518	0.707108	0.688204	0.735303	0.749932	0.712884	0.795095	0.741535	0.806768	0.829576	0.713196	0.702901	0.738847	0.722424	0.737524	0.78112	0.751941	0.766148	0.796935	0.761236	0.736837	0.727985	0.703817	0.68783	0.706081	0.700582	0.755245	0.696503	0.794229	0.931186	0.773232	0.767991	0.844732	0.790637	0.805575
insL-3	0.766148	0.753424	0.759561	0.758435	0.725091	0.71784	0.729655	0.829576	0.782577	0.752671	0.771205	0.736972	0.76311	0.77628	0.777912	0.763339	0.726569	0.731426	0.765893	0.76103	0.77628	0.782577	0.754508	0.739423	0.796508	0.737098	0.941112	0.732249	0.752108	0.744893	0.801396	0.761914	0.769841	0.807908	0.765893	0.765377	0.796069	0.753262	0.747192	0.758977	0.79022	0.75029	0.837941	0.736424	0.767189	0.749424	0.845602	0.747506	0.757571
hokC	0.735864	0.736424	0.718154	0.724248	0.718006	0.737524	0.726217	0.725481	0.746233	0.733427	0.714353	0.755575	0.705061	0.739835	0.695776	0.702736	0.723223	0.713928	0.712884	0.709667	0.722424	0.725237	0.721344	0.733023	0.735991	0.715789	0.715928	0.711459	0.742598	0.725845	0.697453	0.71479	0.728871	0.730001	0.755069	0.758611	0.700173	0.734923	0.701387	0.727985	0.737098	0.718154	0.71451	0.709824	0.783644	0.741535	0.730381	0.721889	0.725091
mokC	0.745904	0.745393	0.729386	0.706232	0.718272	0.687424	0.690619	0.731565	0.69701	0.713792	0.863143	0.771205	0.732249	0.738257	0.756555	0.71451	0.686634	0.70038	0.701579	0.692434	0.730655	0.69447	0.76018	0.745562	0.671917	0.704897	0.931186	0.681069	0.70905	0.708897	0.831698	0.785639	0.69701	0.696756	0.733811	0.772934	0.730518	0.680432	0.697453	0.712731	0.738105	0.712602	0.696503	0.712884	0.70937	0.746587	0.710289	0.773232	0.812762
nhaA	0.775086	0.721889	0.749253	0.785294	0.774438	0.71202	0.777589	0.730001	0.733427	0.765893	0.734791	0.728617	0.730776	0.771479	0.70905	0.710721	0.75578	0.740969	0.70905	0.739127	0.740125	0.744893	0.784858	0.751771	0.720958	0.72837	0.726837	0.720958	0.744753	0.759561	0.786507	0.820253	0.748174	0.752865	0.792373	0.809068	0.725091	0.736563	0.71748	0.755403	0.820253	0.72055	0.764454	0.747838	0.74572	0.75029	0.796069	0.760588	0.728871
nhaR	0.761676	0.751047	0.740686	0.760588	0.732102	0.739281	0.740686	0.749932	0.744288	0.756158	0.741846	0.75029	0.736691	0.721202	0.759356	0.719909	0.72837	0.740686	0.742008	0.733811	0.765377	0.757802	0.726103	0.741084	0.808461	0.804976	0.736837	0.8019	0.745235	0.775343	0.735303	0.7525	0.745904	0.748871	0.781866	0.753262	0.785294	0.762141	0.726454	0.776604	0.727985	0.776604	0.747655	0.737524	0.759171	0.738257	0.736972	0.746741	0.749763
insB-1	0.822219	0.974487	0.872466	0.826487	0.762394	0.770107	0.846456	0.766389	0.688204	0.773499	0.849068	0.741704	0.753976	0.788537	0.82294	0.780368	0.869139	0.884599	0.731296	0.73289	0.773499	0.797952	0.838813	0.768775	0.894963	0.925642	0.764227	0.760588	0.775343	0.947326	0.725362	0.84398	0.796069	0.795554	0.703618	0.715243	0.754508	0.870395	0.809068	0.733811	0.804474	0.813955	0.98212	0.734356	0.917311	0.812762	0.780368	0.732627	0.764227
insB-2	0.730518	0.931186	0.759768	0.874413	0.825097	0.742132	0.828825	0.892308	0.772363	0.750465	0.746066	0.81896	0.952863	0.85087	0.752308	0.795095	0.738257	0.724629	0.739281	0.742132	0.899893	0.858057	0.824352	0.81097	0.757571	0.791101	0.750115	0.809735	0.77095	0.91057	0.7516	0.951352	0.768199	0.755575	0.81036	0.776604	0.704189	0.718272	0.74379	0.744753	0.782911	0.734081	0.751392	0.827271	0.778945	0.785294	0.788913	0.865256	0.842309
insB-3	0.853533	0.875481	0.786507	0.804976	0.856165	0.839654	0.903616	0.776604	0.82294	0.81896	0.761676	0.874413	0.798441	0.968694	0.892308	0.811615	0.71705	0.788537	0.82294	0.845602	0.880142	0.869139	0.809068	0.727849	0.722945	0.856165	0.786894	0.735443	0.817624	0.978977	0.892308	0.805575	0.766631	0.731296	0.891292	0.827271	0.728114	0.764654	0.758977	0.729246	0.741374	0.877901	0.774742	0.758237	0.99553	0.831698	0.890111	0.855256	0.97619
insB-4	0.941112	0.844732	0.782577	0.773858	0.749763	0.795095	0.756158	0.766631	0.820828	0.767991	0.796069	0.883445	0.829576	0.857005	0.929808	0.809735	0.888002	0.81097	0.799435	0.808461	0.904744	0.75802	0.807341	0.779672	0.81642	0.796508	0.772086	0.813393	0.743206	0.765893	0.820828	0.813955	0.759561	0.778945	0.799972	0.784858	0.830249	0.812149	0.777241	0.820828	0.742885	0.799972	0.890111	0.760588	0.788913	0.861078	0.781866	0.777589	0.758435
insB-6	0.945663	0.889034	0.994163	1.10097	0.697233	0.880142	0.725481	0.916009	0.754872	0.705061	0.770618	0.779327	0.713196	0.790637	0.817016	0.789295	0.699285	0.727341	0.751047	0.732102	0.808461	0.841416	0.783644	0.802461	0.715519	0.719374	0.704723	0.701963	0.822219	0.713512	0.741846	0.869139	0.769293	0.747999	0.726837	0.805575	0.722017	0.720687	0.7267	0.759171	0.888002	0.755575	0.709215	0.716071	0.793248	0.878966	0.756555	0.738105	0.861078
insB-7_1	0.768199	0.796069	0.763788	0.73517	0.74446	0.759561	0.747019	0.763548	0.756555	0.761471	0.867194	0.758237	0.757571	0.738567	0.747999	0.766148	0.75359	0.780783	0.766389	0.77095	0.7387	0.770618	0.769841	0.81896	0.775343	0.804022	0.849937	0.780014	0.802996	0.876517	0.830249	0.896187	0.786894	0.76311	0.829576	0.75578	0.700582	0.761914	0.759356	0.79022	0.775086	0.797423	0.787753	0.774438	0.768199	0.751941	0.766148	0.775343	0.72474
insB-7_2	0.712439	0.702545	0.681709	0.687424	0.711874	0.688918	0.695494	0.713792	0.683813	0.684329	0.726329	0.738409	0.671917	0.724125	0.700821	0.670337	0.69842	0.676612	0.680432	0.703618	0.690981	0.710426	0.691594	0.67446	0.679068	0.687424	0.68223	0.684808	0.685754	0.685276	0.683294	0.718006	0.703618	0.690287	0.70038	0.689631	0.733162	0.677552	0.775343	0.680432	0.72474	0.694167	0.775961	0.694704	0.690619	0.740552	0.690981	0.684329	0.69602
insB-7	0.708897	0.698642	0.723082	0.76103	0.736424	0.81896	0.759561	0.813955	0.76103	0.772363	0.789759	0.735991	0.792821	0.72055	0.732387	0.740686	0.743512	0.745393	0.743038	0.760588	0.804022	0.749589	0.704007	0.786894	0.81896	0.889034	0.748347	0.758237	0.714639	0.764454	0.730381	0.773499	0.740407	0.723741	0.737524	0.715928	0.746741	0.743206	0.749932	0.830901	0.709981	0.758803	0.778614	0.72875	0.739835	0.755069	0.708723	0.890111	0.71479
insB	0.723082	0.904744	0.77095	0.91057	0.736143	0.730001	0.799435	0.84398	0.720687	0.739127	0.820253	0.789759	0.934107	0.726103	0.835633	0.73289	0.760588	0.730122	0.781475	0.752108	0.954373	0.763548	0.785294	0.784038	0.818281	0.719776	0.735711	0.720029	0.823666	0.793726	0.780014	0.751204	0.81036	0.732249	0.733676	0.729246	0.753262	0.759979	0.722945	0.728871	0.780783	0.775086	0.766631	0.749253	0.715519	0.853533	0.776951	0.712162	0.862107
insA-1	0.727985	0.730776	0.735574	0.746741	0.727223	0.769293	0.88131	0.893581	0.71896	0.824352	0.773232	0.760588	0.830901	0.861078	0.741704	0.742745	0.751047	0.73289	0.782911	0.726569	0.734356	0.929808	0.759768	0.787753	0.71896	0.732102	0.790637	0.741704	0.771205	0.892308	0.750465	0.833328	0.747192	0.81642	0.754872	0.813955	0.793726	0.733676	0.762141	0.772934	0.744753	0.746233	0.845602	0.773499	0.738105	0.757335	0.755245	0.799972	0.9024
insA-2	0.757802	0.730001	0.773858	0.726329	1.0226	0.756361	0.754168	0.838813	0.815856	0.747506	0.745562	0.740407	0.721767	0.807341	0.865256	0.851699	0.788537	0.688204	0.702337	0.709528	0.730001	0.778614	0.749066	0.769841	0.746414	0.71479	0.733301	0.69909	0.71131	0.715386	0.75597	0.748498	0.738567	0.800425	0.773232	0.755403	0.718403	0.919863	0.884599	0.694984	0.73517	0.706415	0.707605	0.702736	0.831698	0.794229	0.908132	0.7516	0.837141
insA-3	0.752308	0.75308	0.720167	0.75802	0.877901	0.773232	0.802461	0.815194	0.707108	0.723365	0.70842	0.748498	0.733023	0.733301	0.792373	0.732387	0.757137	0.789295	0.730243	0.74446	0.735303	0.729128	0.733555	0.734081	0.719909	0.730122	0.729246	0.72485	0.76955	0.818281	0.783644	0.725091	0.701963	0.705586	0.706232	0.719776	0.837141	0.725481	0.71896	0.725362	0.693874	0.72485	0.726837	0.749424	0.7309	0.737524	0.701579	0.782577	0.768775
insA-6	0.728494	0.753262	0.788537	0.731426	0.870395	0.81642	0.71131	0.817624	0.720826	0.698642	0.767708	0.749763	0.788537	0.723624	0.768775	0.914592	0.719909	0.720167	0.71748	0.81642	0.726217	0.747019	0.772363	0.748347	0.786022	0.738567	0.734791	0.739281	0.717199	0.831698	0.725237	0.740407	0.7525	0.813393	0.789759	0.740686	0.788913	0.72485	0.743512	0.745057	0.762881	0.740407	0.728494	0.797952	0.78112	0.760588	0.761236	0.756361	0.754683
insA-7	1.13959	0.849937	0.98358	0.784858	0.952863	0.919863	1.27147	0.98358	1.02735	0.917311	0.916009	1.12373	1.08194	0.818281	0.904744	0.950068	0.914592	0.759171	1.13062	0.789759	0.813393	0.877901	0.965651	0.964051	1.15027	0.784446	0.75029	0.821499	1.2383	0.799972	0.798924	1.03759	0.853533	0.994163	0.866257	1.02735	0.95757	1.12916	0.835633	1.24088	0.791879	1.06256	1.0226	0.858057	0.780368	1.04353	0.760822	0.934107	0.911958
insA-4	0.729773	0.766389	0.76103	0.697693	0.746233	0.825852	0.766631	0.784446	0.825852	0.668279	0.866257	0.782227	0.748695	0.808461	0.771205	0.830901	0.692729	0.743358	0.754168	0.681069	0.696756	0.74687	0.751771	0.777912	0.874413	0.732249	0.666041	0.666041	0.863143	0.684808	0.793726	0.921398	0.79022	0.773499	0.847327	0.715519	0.735864	0.720167	0.716645	0.683813	0.777912	0.748498	0.740552	0.685276	0.697918	0.771771	0.798924	0.820828	0.719909
insA	0.809735	0.723867	0.744288	0.793726	0.986495	0.809068	0.804474	0.803487	0.707774	0.740266	0.825097	0.749589	0.721079	0.719638	0.858892	0.760588	0.760379	0.796508	0.95919	0.726329	0.757335	0.828825	0.750115	0.713928	0.825097	0.741084	0.711746	0.732627	0.784446	0.859978	0.925642	0.794639	0.733555	0.749763	0.751941	0.780014	0.936989	0.95757	0.783329	0.748871	0.784446	0.965651	0.732249	0.742598	0.782911	0.723498	0.741704	0.854315	0.705925
rpsT	4.66745	4.49073	4.8712	4.49073	4.52423	4.52423	4.51323	4.56435	4.45298	4.40747	4.36176	4.47632	4.43514	4.35879	4.37557	4.49073	4.53249	4.53249	4.49812	4.52028	4.44543	4.38684	4.46187	4.50234	4.52028	4.48708	4.43883	4.49073	4.47253	4.40747	4.45712	4.50638	4.41755	4.49073	4.48708	4.43514	4.52028	4.49073	4.46567	4.5441	4.38299	4.30196	4.41378	4.44241	4.59934	4.57321	4.5482	4.63905	4.55194
yaaY	2.07976	1.84699	1.9995	2.01651	2.06832	2.00251	2.02864	2.02379	2.02027	1.98334	1.99645	2.00439	1.9995	1.9843	2.00987	1.99538	1.95186	1.94489	1.96894	1.99279	1.99645	1.97759	1.93265	1.98049	1.92201	1.88849	1.93479	1.94007	1.9158	2.11136	2.28738	2.02298	1.94489	2.08892	2.07773	2.18625	1.99452	1.94898	2.04861	2.03442	2.07402	1.9419	1.98153	1.96294	2.02963	1.99083	1.89058	2.07402	2.02218
ribF	3.54112	3.58769	3.41423	3.48273	3.38968	3.50723	3.44704	3.51979	3.5052	3.43868	3.48548	3.50723	3.45579	3.44971	3.47924	3.4454	3.44877	3.49087	3.42843	3.41423	3.49087	3.44029	3.44971	3.46205	3.4773	3.44282	3.45579	3.48724	3.57157	3.35241	3.38647	3.44446	3.31705	3.45669	3.49633	3.51207	3.49267	3.48548	3.47105	3.47283	3.5573	3.5082	3.49267	3.48359	3.40929	3.41925	3.38318	3.35786	3.49267
ileS	3.59075	3.63234	3.49184	3.57952	3.51885	3.62388	3.55221	3.60476	3.63234	3.59974	3.63536	3.63431	3.59567	3.57443	3.61608	3.57055	3.53298	3.55632	3.51789	3.56031	3.62491	3.57851	3.61419	3.59179	3.55318	3.59367	3.59367	3.51591	3.60279	3.59179	3.50422	3.50321	3.40848	3.58556	3.57653	3.57055	3.59684	3.60774	3.61938	3.58159	3.63996	3.58045	3.60774	3.61608	3.46205	3.46928	3.48017	3.4773	3.58456
lspA	4.15949	4.39085	4.2542	4.27529	4.21726	4.29343	4.29343	4.22351	4.31446	4.30607	4.33729	4.43123	4.31446	4.31883	4.32659	4.30196	4.27992	4.32975	4.27529	4.22686	4.29751	4.27992	4.37557	4.29343	4.29751	4.35193	4.32316	4.37557	4.35193	4.36176	4.21079	4.25021	4.1471	4.22351	4.2431	4.35193	4.2839	4.28848	4.30196	4.22686	4.2542	4.37557	4.3412	4.34851	4.17844	4.23336	4.27529	4.25812	4.26599
fkpB	3.44704	3.57952	3.45232	3.5271	3.44029	3.5421	3.45404	3.48359	3.49458	3.50321	3.54011	3.56538	3.46021	3.45669	3.50623	3.47184	3.46749	3.46749	3.5013	3.51591	3.52604	3.49458	3.51405	3.47545	3.49734	3.5052	3.48273	3.44193	3.52201	3.45404	3.48821	3.45232	3.53014	3.53014	3.50623	3.55017	3.45489	3.46205	3.47369	3.48641	3.53402	3.49542	3.49458	3.50916	3.4684	3.43947	3.46573	3.45232	3.46382
ispH	3.23078	3.25471	3.163	3.2131	3.19623	3.2388	3.19021	3.21485	3.20736	3.21425	3.23021	3.25971	3.19969	3.18678	3.21369	3.22961	3.20611	3.17647	3.23266	3.23637	3.24648	3.19191	3.23507	3.19676	3.163	3.19254	3.13777	3.09072	3.27346	3.22309	3.23332	3.1908	3.22897	3.24378	3.2623	3.21485	3.20904	3.21894	3.22667	3.24713	3.24897	3.17108	3.15785	3.20081	3.19021	3.15842	3.22785	3.15223	3.21541
rihC	2.20037	2.41544	2.05885	2.24555	2.04955	2.12912	2.01936	2.1609	2.20876	2.19877	2.24216	2.13486	2.19036	2.16673	2.13934	2.20876	2.23661	2.19561	2.29068	2.35887	2.15306	2.20955	2.21691	2.14376	2.17418	2.23735	2.09549	1.89922	2.14884	1.98901	2.04195	2.20955	2.25519	2.38817	2.44615	2.23812	2.27943	2.25995	2.36214	2.25832	2.18625	1.90639	2.19798	2.21436	2.16428	2.07289	1.93265	2.1178	2.17181
dapB	3.86169	3.71971	3.5634	3.75536	3.84452	3.82956	3.53619	3.62168	3.73819	3.86323	3.77426	3.6677	3.74463	3.7647	3.7184	3.82634	3.78246	3.70423	3.63431	3.87321	3.75283	3.63027	3.58253	3.69953	3.49458	3.89272	3.55318	3.426	3.66534	3.7067	3.65862	3.70544	3.73689	3.76071	3.83572	3.57952	3.83422	3.80154	3.82478	3.73819	3.89946	3.68714	3.78246	3.70181	3.74047	3.59075	3.42185	3.40524	3.72642
carA	3.87321	3.7647	3.79347	3.83853	3.80007	3.97354	3.91933	3.83098	3.86666	3.88008	3.86323	3.70181	3.92294	3.92673	3.88326	3.88931	3.84605	3.86495	3.78515	3.89615	3.9709	3.94136	3.94535	3.95974	4.01655	3.82634	3.73689	3.59567	3.73562	3.66877	3.65729	3.96399	4.1281	3.98252	4.03846	3.47283	3.85366	3.83422	3.93039	3.98507	3.96192	3.75283	3.85043	3.85826	4.01348	3.7729	3.81015	3.7392	3.91933
carB	3.66534	3.45669	3.52409	3.63996	3.51207	3.75816	3.71971	3.65189	3.67201	3.56131	3.61938	3.51789	3.70181	3.6552	3.71451	3.61093	3.59475	3.59684	3.48359	3.67995	3.65729	3.74463	3.75816	3.70801	3.79493	3.53913	3.5573	3.22897	3.47283	3.39517	3.28529	3.61725	3.84314	3.75684	3.77705	3.23266	3.60774	3.60379	3.7184	3.72515	3.60986	3.42022	3.66089	3.67318	3.60476	3.46573	3.61608	3.4243	3.69071
caiF	2.93367	2.9442	2.72855	2.84482	2.61793	2.72454	2.79217	2.82952	2.916	2.92095	2.85078	2.77284	2.96084	3.01856	2.9448	2.92952	2.88308	2.70971	2.77793	2.99265	2.95971	2.93744	2.85078	3.03447	2.87604	2.94649	2.78253	2.58675	2.95594	2.09458	2.46458	2.94594	2.92144	3.10207	3.22727	2.6725	2.86324	2.8465	2.95471	2.70504	2.90953	2.49482	2.916	2.98933	2.84912	2.80042	2.75928	2.88864	2.78639
caiE	1.43619	1.77142	1.32101	1.406	1.42312	1.64108	1.37949	1.43726	1.41783	1.45415	1.41677	1.54594	1.49905	1.42547	1.49691	1.39409	1.43393	1.43931	1.53574	1.50406	1.48862	1.50096	1.47174	1.51313	1.42864	1.47288	1.41462	1.30511	1.98246	1.34581	1.34466	1.53883	2.35315	1.67955	1.62945	1.5677	1.51313	1.48425	1.46028	1.52587	1.48862	1.38671	1.37949	1.42955	1.45821	1.47288	1.26802	1.32681	1.35143
caiD	0.965651	1.51197	1.01074	1.15027	0.977607	1.1126	0.927109	1.07481	1.10692	1.01787	1.06553	1.18231	1.05538	1.14616	1.1264	1.20693	1.10392	0.941112	1.18231	1.24591	1.08343	1.15413	1.21489	1.09794	1.11704	1.07053	1.14752	0.92434	1.69868	1.06102	1.0689	1.18497	2.00536	1.31278	1.30413	1.20006	1.15027	0.989617	1.17158	1.12234	1.23577	0.968694	1.06102	1.39212	1.17028	1.09214	0.950068	1.18645	0.758803
caiC	1.95592	2.39076	1.72991	2.00632	1.93265	1.97273	1.46228	2.07289	1.98049	2.03714	1.99188	1.97954	2.01553	2.03999	2.03347	2.01275	2.03817	1.99755	2.10298	2.1366	1.98805	2.02561	2.09719	1.99755	1.99755	1.968	1.93265	1.88607	2.59136	1.85689	1.9995	2.09357	2.90188	2.26741	2.12641	2.23661	1.96894	1.98805	2.12071	1.89922	1.94898	1.91376	1.98529	2.07592	2.03817	2.12159	1.66556	2.1225	1.91479
caiB	2.1675	2.3506	1.78843	2.14884	2.1254	2.0617	1.62637	2.16921	2.14884	2.18114	2.17843	2.20707	2.11231	2.19307	2.16499	2.1609	2.18193	2.09639	2.25123	2.21118	2.10663	2.19307	2.12436	2.12436	2.11042	2.14286	2.05606	2.02747	2.64004	2.175	2.13102	2.0909	2.7269	2.30288	2.24627	2.26244	2.1366	2.17936	2.16921	1.968	2.23399	2.14884	2.1582	2.17181	2.12814	2.16341	1.8232	2.12071	2.17659
caiA	1.65519	1.75392	1.66758	1.80962	1.83898	1.68957	1.58399	1.8155	1.79493	1.70884	1.76408	1.73373	1.76502	1.77562	1.77246	1.72486	1.71511	1.66247	1.86348	1.75603	1.78633	1.75603	1.74372	1.7938	1.63258	1.7959	1.75603	1.90229	1.72295	1.92923	1.72991	1.47288	2.45312	1.80336	1.76009	1.80121	1.90229	1.77142	1.76502	1.77674	1.88155	1.91479	1.79168	1.68542	1.73598	1.76009	1.6401	1.66247	1.68341
caiT	1.29034	1.23198	1.24088	1.23577	1.27373	1.35383	1.25843	1.18231	1.17549	1.13193	1.18791	1.26682	1.11555	1.27373	1.38051	1.25319	1.34031	1.38788	1.17965	1.10392	1.24341	1.20404	0.973029	1.19223	1.26802	1.25843	1.38788	1.13473	1.16472	1.25707	1.34258	1.23198	1.16472	1.24704	1.27037	1.14223	1.21355	1.45821	1.29586	1.38469	1.42649	1.30616	1.19081	1.52061	1.05388	1.1126	1.20272	1.0672	1.34581
fixA	1.04628	0.925642	0.973029	1.07205	1.16059	1.14223	0.834108	0.904744	1.11119	1.05388	1.02581	1.0734	1.12916	1.11119	1.19081	1.02581	1.01221	1.00341	0.954373	0.767474	1.22174	1.14332	1.17549	0.974487	1.15413	1.16195	0.989617	0.855256	0.97619	0.987949	1.0878	0.977607	1.03321	0.987949	1.06553	0.99553	1.06102	0.944305	1.1126	0.98212	0.808461	1.09214	1.09794	0.947326	1.14223	1.01955	1.07481	1.07205	0.951352
fixB	1.14082	1.09343	1.13062	1.16899	0.932615	1.09096	0.934107	1.01074	1.12775	1.10839	1.10392	1.15786	1.12097	1.08343	1.11119	1.16195	1.0878	1.05814	0.945663	1.02875	1.0896	1.1264	1.21636	1.00016	1.20693	1.18112	1.24462	1.1515	1.1264	1.0362	1.03159	1.05073	1.06553	1.00788	1.18645	1.09794	1.05388	1.04065	1.02875	1.17303	0.929808	0.956061	1.20272	1.06256	1.01787	1.14473	1.17674	1.16899	0.987949
fixC	1.01221	1.05814	1.1054	0.989617	1.0362	1.02735	0.92434	0.978977	1.0689	1.12097	1.04919	1.16761	1.22174	1.29702	1.05388	1.10992	1.09794	0.987949	1.18645	1.09494	1.13335	1.10992	1.02413	1.1972	1.04353	1.22174	1.26682	1.19881	1.17825	1.04786	1.08476	1.03468	1.19081	1.0672	1.13779	0.989617	1.1054	1.06256	1.04628	1.18936	1.1961	1.24462	1.04786	1.12234	0.97162	1.04475	0.893581	1.09794	1.10097
fixX	1.43726	1.36284	1.32902	1.3705	1.46228	1.21239	1.45821	1.47715	1.47079	1.26802	1.34581	1.40065	1.26093	1.32681	1.35503	1.27879	1.12511	1.29702	1.17549	1.2858	1.36284	1.40162	1.39212	1.37297	1.24828	1.26916	1.2383	1.27763	1.16195	1.27626	1.35613	1.47715	1.25088	1.19881	1.22039	1.37949	1.19223	1.29951	1.17028	1.2858	1.22551	1.30305	1.28681	1.25707	1.27994	1.36284	1.19472	1.35819	1.28352
yaaU	1.19223	1.19881	1.27262	1.28681	1.1488	1.42093	1.37297	1.21355	1.262	1.262	1.35269	1.22174	1.18936	1.14332	1.30511	1.21758	1.3705	1.37172	1.17674	0.996963	1.17825	1.09214	1.25197	1.09214	1.28801	1.18645	0.996963	1.19472	1.25843	1.4028	1.31747	1.35613	1.49794	1.33358	1.38671	1.38671	1.36284	1.34365	1.3325	1.3705	1.27147	1.11704	1.22677	1.25088	1.28463	1.04065	1.11837	1.18936	1.1054
kefF	2.13202	2.17843	2.25913	2.14376	2.3581	2.07493	2.33676	2.17936	2.17181	2.18865	2.18358	2.09906	2.20876	2.18193	2.20279	2.18625	2.10847	2.24059	2.12912	2.07493	2.14724	2.13202	2.16921	2.14014	2.19307	2.20707	2.22496	2.32095	2.07773	2.21436	2.27283	2.07402	1.45931	1.97372	1.98805	2.08621	2.13202	2.10847	2.16499	2.07099	1.90427	2.23812	2.187	2.15561	2.30033	2.141	2.21118	2.11977	2.10298
kefC	2.48646	2.46148	2.51739	2.48139	2.66827	2.43424	2.6205	2.44615	2.47071	2.49705	2.45152	2.48139	2.45774	2.45312	2.4585	2.46621	2.45397	2.53152	2.45231	2.43578	2.45006	2.46852	2.49251	2.48279	2.50598	2.50814	2.44235	2.59957	2.4334	2.44235	2.5037	2.45006	2.07493	2.43502	2.40491	2.46148	2.48797	2.47284	2.50221	2.4312	2.28909	2.48714	2.4767	2.45774	2.52568	2.44692	2.47365	2.44767	2.48575
folA	3.13027	2.79761	3.20209	3.08659	3.02622	3.05079	3.02351	3.119	2.99906	3.04215	3.03005	2.87978	3.03502	3.01908	2.99322	3.02456	3.05854	3.09602	3.11068	3.06872	3.00398	2.97207	3.07585	2.96923	3.08546	2.99906	2.99322	2.93525	2.75988	2.86116	2.85241	2.98657	2.96923	3.13546	3.12026	2.79538	3.07402	3.07585	3.07285	3.16637	3.15223	2.98933	3.01108	2.99792	3.03391	3.02622	2.95709	3.01055	3.06465
apaH	2.80965	2.91493	2.82831	2.83556	2.91493	2.9792	2.90953	2.93367	2.86597	2.80226	2.85791	2.87122	2.84591	2.85514	2.82119	2.84701	2.82169	2.93367	2.83721	2.82725	2.79157	2.89333	2.9731	2.84758	2.78639	2.85398	2.80508	2.916	2.90358	3.08068	3.06401	2.89656	3.27973	3.00125	2.8262	3.04272	2.8174	2.84156	2.83056	2.81186	2.81793	2.86597	2.82288	2.83841	2.91439	2.59898	2.74805	2.887	2.86597
apaG	3.25906	3.39043	3.31197	3.34871	3.40848	3.43781	3.36233	3.32924	3.32408	3.35029	3.37286	3.41089	3.33895	3.34127	3.32195	3.31197	3.3011	3.42352	3.32704	3.28675	3.35241	3.37916	3.41925	3.32635	3.30395	3.37286	3.33276	3.49184	3.35324	3.60279	3.56757	3.35557	3.64424	3.41755	3.29241	3.53818	3.33143	3.33495	3.3054	3.31121	3.31121	3.38968	3.32849	3.31625	3.48017	3.09376	3.29027	3.40762	3.32564
ksgA	3.29539	3.43027	3.32129	3.36651	3.42763	3.46749	3.39595	3.3944	3.37768	3.35161	3.39932	3.4227	3.33495	3.36571	3.37363	3.34717	3.37614	3.41337	3.35099	3.33426	3.36311	3.43194	3.44282	3.36981	3.31995	3.37363	3.33066	3.43194	3.32924	3.48104	3.50916	3.31777	3.46021	3.40524	3.31705	3.50723	3.33276	3.30968	3.35396	3.36902	3.35935	3.39517	3.37994	3.3682	3.41247	3.03668	3.29241	3.33143	3.3649
pdxA	3.21956	3.36233	3.26616	3.279	3.25906	3.38564	3.30036	3.37768	3.309	3.31625	3.33276	3.35935	3.27608	3.29898	3.31197	3.29387	3.28166	3.32408	3.24897	3.21834	3.28098	3.32129	3.34273	3.26553	3.20611	3.27684	3.20793	3.23757	3.28675	3.23936	3.24774	3.19558	3.37286	3.29688	3.21776	3.34577	3.26037	3.27287	3.25658	3.28806	3.29615	3.29027	3.30611	3.3105	3.20611	2.52345	3.18327	3.25658	3.24579
surA	3.53619	3.58556	3.5082	3.56031	3.58556	3.58659	3.60884	3.60169	3.58159	3.59367	3.59567	3.61608	3.5644	3.56647	3.58882	3.60379	3.57345	3.59075	3.59875	3.55632	3.50623	3.49633	3.53619	3.52201	3.52313	3.54504	3.48548	3.56031	3.71451	3.60476	3.51979	3.5594	3.46479	3.51405	3.5573	3.65413	3.58556	3.58985	3.56131	3.59684	3.63882	3.56647	3.5594	3.57751	3.51114	3.57055	3.5003	3.51498	3.5644
imp	3.38488	3.45751	3.3649	3.42185	3.40929	3.39361	3.41006	3.42185	3.44361	3.39758	3.4243	3.45841	3.42516	3.40929	3.41337	3.40269	3.364	3.45057	3.37844	3.37363	3.42678	3.39845	3.4243	3.41495	3.41925	3.38814	3.40848	3.46382	3.37844	3.40269	3.48183	3.3753	3.20736	3.40269	3.4227	3.40356	3.4354	3.42022	3.40356	3.39595	3.42352	3.41843	3.42022	3.426	3.46749	3.33651	3.33967	3.40929	3.42022
djlA	2.90244	2.92684	2.95971	2.87285	2.75258	2.82169	2.86486	2.9647	2.85901	2.8438	2.85454	2.86214	2.84156	2.84912	2.86264	2.87171	2.87978	2.84323	2.99214	2.86701	2.85674	2.83721	2.86652	2.88145	2.89765	2.82895	2.79595	2.72743	3.03777	2.64494	2.69275	2.83385	2.83006	2.90522	2.93367	2.97594	2.82011	2.84533	2.84701	2.93155	2.88755	2.77118	2.8734	2.86756	2.7537	2.88366	2.88145	2.76481	2.86434
yabP	2.99792	2.95651	2.9855	3.02132	2.92573	2.89816	2.8638	3.06929	2.92458	2.95971	2.97537	2.89333	3.00398	3.00503	2.97704	2.98432	3.03668	2.99265	3.09907	3.03888	2.97594	2.98657	2.90301	2.97651	3.03725	2.95415	2.96981	2.89656	3.07529	2.38071	2.80787	2.90135	3.06698	3.02351	3.02084	3.01908	2.99967	2.99666	2.98093	3.00125	2.92684	2.87171	2.9731	2.9486	2.86214	2.97537	2.91824	2.91222	3.01484
yabQ	2.88972	2.94911	2.95243	2.9815	3.00071	2.87073	2.93631	3.0306	2.87548	2.82725	2.84156	2.71749	2.89447	2.87073	2.85621	2.85454	2.96594	2.97254	3.02846	2.96701	2.81527	2.88755	2.7938	2.8174	2.97095	2.85849	2.82777	2.91166	2.96306	2.43867	2.79098	2.8124	2.90358	2.89871	2.87231	2.97095	2.99265	2.96817	2.98872	3.01585	2.91222	2.77284	2.87122	2.8262	2.95651	2.94649	2.87497	2.94805	3.02513
rluA	2.83275	2.74912	2.70207	2.79595	2.9815	2.80622	2.70806	2.74805	2.6538	2.70971	2.68253	2.58361	2.73556	2.69275	2.60609	2.76945	2.80622	2.69804	2.85241	2.9063	2.66083	2.60746	2.67594	2.70752	2.69867	2.64776	2.6579	2.53302	2.77284	2.92739	2.9486	2.70691	2.86597	2.90031	2.91222	2.6538	2.77336	2.74862	2.7745	2.88145	2.85514	2.69691	2.64611	2.68619	2.65967	2.68191	2.70319	2.76104	2.79936
hepA	2.71279	2.78981	2.75587	2.73264	2.89278	2.6796	2.64611	2.70806	2.68081	2.74008	2.72743	2.59577	2.68375	2.68015	2.67136	2.73898	2.73953	2.65504	2.81458	2.85343	2.70096	2.62966	2.68313	2.66418	2.70096	2.68983	2.6772	2.5445	2.74118	2.83499	2.88034	2.61537	2.88145	2.89229	2.80278	2.65913	2.73556	2.71455	2.71093	2.81401	2.81902	2.69406	2.6431	2.66083	2.6328	2.63649	2.629	2.66476	2.70154
polB	2.00987	2.26077	2.00536	2.03347	2.16921	2.16673	2.05324	2.04676	2.00344	2.01936	2.02027	2.07976	1.97759	2.0212	2.01651	1.99755	2.0212	2.0909	1.88381	2.00632	2.0571	2.01081	2.09549	1.98995	2.07493	2.02298	2.04573	2.13836	2.2323	2.49559	2.43198	2.03252	1.69868	1.94792	1.93706	2.00344	1.96389	1.9589	2.02027	2.06356	1.86456	2.14376	2.02471	1.99279	2.12641	2.01275	2.01275	2.08621	1.98995
araD	1.0734	1.24704	1.0792	1.11968	1.18112	1.09641	1.01368	0.945663	1.09794	0.989617	1.0164	1.14082	0.98358	1.06256	0.947326	1.09794	1.07205	1.12511	0.989617	1.09096	1.14223	1.16899	0.996963	1.05955	1.15543	1.11119	1.14473	1.0734	1.11968	1.4864	1.20957	1.14616	1.13779	1.04065	1.0226	1.11837	1.01787	1.09096	1.05538	0.827271	0.911958	1.09494	1.06256	1.09931	1.20272	1.28111	1.14223	1.17549	0.944305
araA	1.43838	1.60868	1.47715	1.40796	1.60254	1.4497	1.47174	1.41677	1.40162	1.47715	1.46128	1.49588	1.42649	1.4832	1.49794	1.57268	1.41133	1.33013	1.50701	1.45627	1.45931	1.41358	1.44637	1.39643	1.50797	1.4475	1.55982	1.48968	1.4937	1.71106	1.47174	1.4156	1.39003	1.41025	1.32101	1.42093	1.52789	1.44536	1.55387	1.57473	1.3381	1.35383	1.31166	1.43619	1.37404	1.29034	1.46128	1.4318	1.406
araB	1.10839	1.20272	1.22174	0.97619	1.2383	1.17158	1.19223	0.965651	0.998508	1.09096	1.12916	1.16472	1.19881	1.18936	1.21099	0.977607	1.10097	0.986495	1.09641	0.837941	1.07481	1.05388	0.97619	1.09641	1.18497	1.16472	1.13193	1.11555	1.21099	1.35143	1.17674	1.26682	1.0734	1.18645	1.17423	1.17674	0.968694	1.0164	1.14616	0.939721	1.15543	1.08194	1.13193	0.92434	1.22039	1.10692	1.00934	1.09214	1.02413
araC	2.24142	2.39788	2.175	2.19719	2.15561	2.29068	2.17747	2.24627	2.25519	2.23145	2.24463	2.29313	2.20955	2.187	2.23735	2.19959	2.18865	2.22812	2.14473	2.16341	2.13752	2.20791	2.20202	2.18449	2.24792	2.26159	2.27451	2.3506	2.49037	2.32842	2.26415	2.26668	2.24059	2.33594	2.30852	2.24792	2.27133	2.20628	2.24059	2.30774	2.04861	2.18193	2.29068	2.24627	2.22346	2.16591	2.13752	2.22346	2.23317
yabI	2.34013	2.28821	2.72971	2.33089	2.33267	2.41467	3.20611	2.34588	2.30852	2.26077	2.30118	2.32603	2.28738	2.23062	2.28178	2.23145	2.26328	2.39936	2.34108	2.35722	2.277	2.28488	2.29781	2.277	2.37342	2.29781	2.34258	2.42266	2.30692	2.42029	2.23485	2.22572	2.36534	2.39155	2.36759	2.25913	2.32763	2.32173	2.26884	2.35569	2.42898	2.27943	2.27943	2.28408	2.22659	2.44536	2.63023	2.22185	2.32519
thiQ	1.77974	1.55183	1.75913	1.72991	1.77246	1.93479	1.72786	1.69255	1.71891	1.73181	1.68243	1.70686	1.68051	1.6508	1.65623	1.71315	2.45557	1.73181	1.70779	1.63258	1.60358	1.59726	1.70169	1.54594	1.62637	1.65623	1.70374	1.49905	1.55775	1.80336	1.50609	1.54594	1.90016	1.65623	1.67652	1.56255	1.80031	1.80441	1.75093	1.81866	1.53183	1.53477	1.73494	1.62945	1.51848	1.57881	1.58908	1.60664	1.82101
thiP	1.99372	1.75807	1.89058	1.9199	1.91275	2.00889	1.82423	1.84814	1.90751	1.88035	1.95291	1.9158	1.85249	1.76619	1.88381	1.86963	2.64776	1.93158	1.90751	1.79493	1.76832	1.72201	1.93362	1.75093	1.72687	1.87701	1.94283	1.76204	1.76204	1.89372	1.66349	1.70374	2.14884	1.88495	1.85689	1.75913	1.85249	1.89475	1.92923	1.95093	1.63566	1.61388	1.91684	1.86963	1.76009	1.54484	1.70266	1.6401	1.93595
tbpA	2.15908	1.99538	2.1225	2.26668	2.21267	2.21267	2.03527	2.13836	2.22572	2.17747	2.21118	2.15219	2.22026	2.14557	2.21609	2.22986	3.10092	2.27789	2.28021	2.16673	2.02218	2.01936	2.12641	2.02561	2.14473	2.20955	2.28646	1.99279	2.03442	2.1234	1.87924	1.9843	2.7796	2.18279	2.20876	1.92604	2.25995	2.23576	2.26741	2.31347	2.05993	1.95789	2.22743	2.1339	2.0514	1.97372	2.02963	1.99279	2.31347
sgrR	2.11136	2.21691	2.17747	2.1675	2.11136	2.0701	2.13573	2.28646	2.17343	2.16252	2.20539	2.17659	2.1758	2.17181	2.13292	2.17343	2.19719	2.14806	2.19307	2.19122	2.09458	2.1225	2.23892	2.15219	2.16175	2.11318	2.20955	2.1675	2.20356	2.20037	2.1609	2.187	1.96389	2.14975	2.18865	2.24866	2.18449	2.18279	2.20116	2.25123	2.05232	2.08249	2.14724	2.19641	2.18449	2.19202	2.16921	2.141	2.20356
sgrS	2.73024	2.54165	2.5445	2.50892	2.51282	2.65913	2.48714	2.82406	2.51591	2.45312	2.38071	2.49559	2.52641	2.46306	2.45774	2.53439	2.31935	2.1366	2.23661	2.16921	2.26077	2.37853	2.5445	2.36914	2.61414	2.42732	2.44313	2.49251	2.6603	2.68983	2.52787	2.42816	2.58548	2.60609	2.44469	2.64611	2.37172	2.38231	2.34912	2.52568	2.71152	2.64494	2.45929	2.46306	2.14286	2.3792	2.50073	2.83164	2.49772
setA	2.40979	2.36045	2.44845	2.40658	2.23145	2.4334	2.58483	2.47218	2.38308	2.39307	2.41948	2.36296	2.39936	2.38735	2.38653	2.39076	2.41467	2.36997	2.35475	2.38906	2.3815	2.30205	2.4081	2.39544	2.3924	2.36619	2.34912	2.34258	2.35145	2.03628	2.141	2.30774	2.34912	2.46382	2.49627	2.33354	2.34748	2.36296	2.40658	2.41704	2.46227	2.38906	2.39544	2.39307	2.27613	2.35231	2.43867	2.33594	2.41145
leuD	4.2839	3.90558	3.8878	3.96192	3.90914	3.92856	3.86169	4.06372	3.9804	3.95339	3.99244	3.94926	3.98754	3.82176	3.9377	3.98252	3.8402	3.95974	3.76739	3.88623	3.86495	3.83098	3.80007	3.90074	3.87833	3.92673	3.82956	3.90728	3.99244	3.74047	4.0665	3.99736	3.66191	3.86495	3.90402	3.60279	4.04701	4.01092	3.97354	3.91759	3.91423	3.99736	3.9377	3.99244	3.7392	3.91423	3.85514	3.81871	4.00546
leuC	4.22686	3.8878	3.87321	3.93234	3.86666	3.89946	3.83572	4.03301	3.99493	3.95124	4.01655	3.91933	3.96865	3.82956	3.9709	3.95755	3.82322	3.92294	3.7344	3.82784	3.89946	3.83257	3.78908	3.86666	3.83257	3.89793	3.83717	3.87661	3.97602	3.69206	4.03301	3.9709	3.60067	3.82322	3.88159	3.59075	3.99244	4.0002	3.96621	3.89093	3.90249	4.02168	3.98507	4.01348	3.68585	3.89946	3.81871	3.7729	3.97354
leuB	4.21726	3.88623	3.84314	3.96865	3.87012	3.90074	3.83853	4.05808	4.01348	3.96192	4.03568	3.94725	3.99736	3.85199	4.00546	3.96865	3.81729	3.94347	3.74593	3.84452	3.85043	3.81871	3.77961	3.84167	3.81295	3.86169	3.79741	3.89272	4.09847	3.67995	4.06105	4.03008	3.66877	3.86006	3.92502	3.63325	4.01655	4.00798	3.9804	3.86495	3.92856	4.03568	4.01923	4.03568	3.70927	3.96865	3.82176	3.79347	3.98985
leuA	4.33349	3.97825	4.0002	4.1018	4.0525	3.98754	3.95755	4.17235	4.12528	4.04969	4.12528	4.16925	4.09847	4.04143	4.11623	4.09287	4.01348	4.0781	3.83717	4.0002	4.01655	3.98985	3.95534	3.99244	3.8878	4.01348	3.90402	4.1018	4.20741	3.83422	4.31883	4.20741	3.72515	3.95339	4.05538	3.74463	4.15328	4.14999	4.1018	3.93946	3.99736	4.14999	4.11623	4.10476	3.93391	4.18811	3.97825	4.0274	4.13725
leuL	4.33729	4.14378	4.12528	4.26196	4.22686	4.15632	4.17844	4.397	4.25021	4.13442	4.13725	4.25021	4.23009	4.0665	4.09575	4.24692	4.06958	4.20145	3.89272	4.09016	4.12257	4.05538	4.11623	4.19849	4.12257	4.21412	4.13137	4.39085	4.27019	4.31012	4.47253	4.30196	3.97825	4.13442	4.1018	3.82634	4.27992	4.21079	4.19132	4.15632	4.17844	4.27529	4.2542	4.22013	4.18175	4.22686	4.11958	4.35193	4.2839
leuO	2.11231	1.67553	2.16591	2.05513	1.80962	1.73181	2.07592	2.00251	2.09809	2.07592	2.0174	2.09549	2.03628	2.17009	2.1225	2.02864	2.19036	2.02657	2.13102	1.93706	2.09272	2.06524	2.07204	2.16175	1.95093	2.04297	2.07204	2.187	1.8143	1.51736	2.07773	2.03817	2.03147	1.93158	2.14014	1.95291	1.9747	2.03817	2.00251	1.95291	1.80336	1.91684	2.12641	2.14975	2.06927	2.06927	2.1683	2.03999	2.10663
ilvI	3.50321	3.61419	3.37139	3.55835	3.38488	3.53506	3.38079	3.60067	3.56958	3.47642	3.55124	3.62269	3.54112	3.47545	3.5421	3.53619	3.41337	3.55017	3.41337	3.41089	3.51885	3.49356	3.60884	3.5634	3.53402	3.55835	3.45144	3.49087	3.49734	3.20267	3.22785	3.47369	3.24255	3.5082	3.52604	3.13253	3.55835	3.55416	3.57255	3.48821	3.4243	3.48548	3.55017	3.57157	3.25136	3.34127	3.32067	3.28675	3.57255
ilvH	3.58456	3.59179	3.26951	3.50723	3.39845	3.55527	3.37064	3.59684	3.53298	3.45057	3.49184	3.55835	3.49633	3.41006	3.46749	3.47105	3.37768	3.51789	3.42103	3.36733	3.42352	3.4354	3.59367	3.4612	3.45841	3.48724	3.41666	3.39201	3.59875	3.10367	3.2623	3.40356	3.1493	3.43781	3.52095	3.14813	3.5421	3.5281	3.55318	3.47545	3.44193	3.47283	3.52313	3.50623	3.18044	3.27287	3.26165	3.27539	3.53109
fruR	3.27407	3.24066	3.25016	3.3018	3.13195	3.27827	3.21597	3.3011	3.30763	3.28035	3.28951	3.32408	3.25204	3.26489	3.28385	3.23936	3.2131	3.24255	3.17929	3.22961	3.2484	3.21597	3.1268	3.27026	3.21597	3.30763	3.22549	3.17285	3.10033	2.81634	3.10422	3.19191	3.20667	3.26362	3.28385	3.13602	3.28166	3.26886	3.27346	3.05198	3.18726	3.14291	3.27827	3.27156	3.04329	3.14114	3.17048	3.13487	3.27539
mraZ	4.03846	3.95755	4.0274	4.00798	4.09287	4.08133	4.23978	3.96865	4.03568	4.00282	3.98507	4.08729	4.01348	4.00798	4.0002	3.95974	3.95974	4.06958	3.93234	3.93391	3.99736	3.95974	4.00282	4.0274	4.02465	3.99736	3.96399	4.21079	4.07237	4.09847	4.29751	4.15632	3.93597	3.98985	4.01092	4.14999	4.06105	4.03846	3.99244	3.98754	4.05808	4.01923	4.0002	3.94725	4.0665	3.96399	3.9709	3.90558	4.03301
mraW	3.32195	3.2484	3.29466	3.3054	3.28385	3.27026	3.48724	3.32337	3.30245	3.26745	3.26553	3.32195	3.28602	3.27467	3.28459	3.25471	3.24958	3.32924	3.29241	3.29387	3.31995	3.26616	3.33066	3.279	3.34871	3.29688	3.23389	3.33276	3.25269	3.19254	3.43369	3.364	3.26165	3.29466	3.309	3.28675	3.32849	3.28738	3.30245	3.28459	3.34577	3.29315	3.25658	3.24378	3.3127	3.23637	3.279	3.2484	3.31705
ftsL	3.72387	3.7184	3.74593	3.72783	3.72254	3.78385	3.94136	3.73169	3.76213	3.73308	3.75164	3.78908	3.75164	3.73562	3.7419	3.72515	3.74736	3.84751	3.75283	3.79199	3.82784	3.75283	3.77844	3.77143	3.80862	3.74593	3.7729	3.89093	3.73039	3.67888	3.89793	3.85514	3.85826	3.79868	3.75417	3.86855	3.79063	3.79347	3.75027	3.7344	3.77012	3.74878	3.7344	3.70305	3.83098	3.71971	3.74878	3.76213	3.79347
ftsI	2.86756	2.83275	2.85565	2.83385	2.76716	2.79217	3.02954	2.81962	2.82288	2.79538	2.82061	2.79987	2.81902	2.78428	2.81079	2.80622	2.81634	2.83955	2.83955	2.88034	2.87073	2.78813	2.89871	2.82952	2.88972	2.85343	2.86434	2.9342	2.71749	2.65561	2.89333	2.91377	2.77905	2.79821	2.81527	2.85197	2.84005	2.81849	2.8438	2.85343	2.90894	2.83841	2.83891	2.81458	2.86012	2.75317	2.78923	2.81793	2.8311
murE	3.06872	3.07705	3.06401	3.02791	3.00125	3.08012	3.21657	3.0538	3.04164	3.05198	3.04004	3.03888	3.0018	3.00343	3.00125	3.03215	3.02351	3.06816	3.02456	3.12318	3.08891	2.98607	3.06987	3.03888	3.05957	3.05441	3.05198	3.04164	2.90082	2.89502	3.11252	3.08546	3.02238	3.01055	2.9815	3.13777	3.06816	3.0747	3.05687	3.11135	3.1417	3.02351	3.00503	3.01222	3.01272	2.89447	2.92684	3.00503	3.04968
murF	3.08659	3.07402	3.06243	3.09972	3.00836	3.1406	3.22667	3.09072	3.05138	3.08715	3.07705	3.12498	3.04736	3.05198	3.0306	3.0747	3.02676	3.06131	3.06987	3.11008	3.08012	3.01694	3.12192	3.06074	3.03391	3.02846	3.04439	2.98767	2.89333	2.83891	3.08659	3.08833	3.06929	3.04272	3.02676	3.12795	3.05741	3.04911	3.08186	3.14	3.19969	3.04439	3.02132	3.04215	3.05797	2.9436	2.98607	3.02566	3.08424
mraY	3.08769	3.02566	3.06872	3.04788	2.95709	3.22492	3.22066	3.05441	3.05566	3.05797	3.06016	3.19131	3.045	3.05022	3.04329	3.03564	3.02622	3.06291	3.02025	3.08715	3.06291	3.01055	3.13939	3.04439	3.06401	3.05957	3.03333	2.97254	2.8361	2.76152	3.02513	3.05854	3.04736	3.05323	2.99265	3.03946	3.0175	3.03777	3.07585	3.07529	3.04164	2.98209	3.02954	3.04615	3.01534	2.90793	2.93316	2.97759	3.05797
murD	3.13085	3.03271	3.04383	3.07342	2.99967	3.15446	3.21894	3.07342	3.06816	3.04108	3.06074	3.06757	3.05854	3.04557	3.07342	3.02566	3.03215	3.05258	3.02186	3.06243	3.15277	2.96531	3.1143	3.04272	3.07221	3.02351	3.0306	2.99045	2.95917	2.81458	3.01908	3.06638	3.07647	3.09602	3.01327	3.02737	3.05502	3.05797	3.09194	3.11068	3.19191	2.99214	3.02456	3.03391	3.06341	2.90358	2.9496	3.02901	3.07402
ftsW	3.119	3.06582	3.04272	3.08125	2.97095	3.13373	3.25779	3.08068	3.07768	3.01108	3.045	3.06872	3.02791	3.03777	3.04383	3.03333	3.04615	3.01805	3.02291	3.06291	3.07163	3.03777	3.2109	3.06291	3.11547	3.05566	3.02791	2.99732	2.89552	2.80558	3.01975	3.09663	3.06514	3.1208	3.02513	3.03166	3.03564	3.00836	3.05957	3.07108	3.16408	2.99495	3.04215	3.04439	3.03502	2.93006	2.93525	2.98209	3.06582
murG	3.25016	3.17345	3.13253	3.16986	3.10153	3.16863	3.28243	3.14998	3.16751	3.16751	3.16466	3.18102	3.13195	3.11957	3.13487	3.17929	3.12253	3.15223	3.11957	3.06987	3.22667	3.15169	3.30321	3.2102	3.23131	3.16802	3.12616	3.12851	3.03447	2.96923	3.14813	3.24131	3.19969	3.21657	3.17408	3.16923	3.1383	3.14	3.15277	3.15959	3.31197	3.14998	3.14587	3.16863	3.16466	3.02901	3.04439	3.08068	3.15446
murC	3.14114	3.08948	3.07819	3.07948	3.01635	3.09317	3.20904	3.10308	3.09255	3.06514	3.07285	3.06638	3.06074	3.05566	3.06582	3.05854	3.05079	3.09723	3.02084	3.06074	3.12192	3.0949	3.20793	3.07529	3.14	3.07768	3.05079	2.97367	2.91323	2.90082	3.01635	3.07705	3.06987	3.09907	3.03725	3.04004	3.07221	3.08307	3.06987	3.11547	3.17108	3.04164	3.05566	3.06186	3.00343	2.8918	2.92352	2.97034	3.05566
ddlB	3.39361	3.33143	3.35862	3.37844	3.3018	3.31705	3.48359	3.38896	3.36733	3.364	3.36233	3.36233	3.32337	3.34577	3.3495	3.36156	3.33895	3.36651	3.32996	3.34273	3.35862	3.32704	3.4454	3.32195	3.3944	3.36571	3.36981	3.37768	3.22961	3.12434	3.35029	3.38564	3.32337	3.41162	3.32776	3.33729	3.37064	3.34577	3.35029	3.3682	3.49184	3.40929	3.35475	3.34349	3.3105	3.23021	3.22897	3.24958	3.35557
ftsQ	3.37064	3.33211	3.32266	3.3608	3.30321	3.34127	3.40269	3.34349	3.37064	3.35786	3.37064	3.41162	3.33573	3.31995	3.34202	3.32486	3.31625	3.33895	3.30763	3.31705	3.39275	3.33066	3.4684	3.32408	3.34427	3.32337	3.33729	3.33143	3.29027	3.29898	3.37614	3.35634	3.28316	3.32776	3.29027	3.28951	3.38161	3.36233	3.34493	3.35709	3.42937	3.40018	3.33276	3.31345	3.32564	3.26616	3.27156	3.26422	3.34577
ftsA	3.35475	3.29241	3.29101	3.31548	3.33895	3.28876	3.4412	3.33426	3.34799	3.31413	3.33211	3.33729	3.31919	3.3054	3.31705	3.31413	3.28806	3.35241	3.29387	3.31625	3.34871	3.31848	3.41423	3.30611	3.33967	3.32129	3.33573	3.38968	3.26684	3.28243	3.3769	3.35862	3.31919	3.34577	3.29688	3.279	3.33895	3.33729	3.31705	3.32849	3.42678	3.36981	3.33811	3.31413	3.31777	3.24713	3.28529	3.28529	3.34871
ftsZ	3.79868	3.77844	3.74878	3.80437	3.7729	3.77556	3.80154	3.82017	3.82634	3.80862	3.81295	3.81598	3.79347	3.76597	3.79199	3.80711	3.73169	3.8058	3.7419	3.76597	3.82322	3.79063	3.84314	3.80154	3.78246	3.82176	3.83422	3.85674	3.70801	3.79063	3.76881	3.77143	3.73562	3.76597	3.7344	3.8058	3.82784	3.81295	3.8058	3.77426	3.83422	3.86006	3.80711	3.80711	3.77426	3.64537	3.68952	3.7344	3.79868
lpxC	3.96865	3.96865	3.93039	3.93039	3.94347	4.15949	4.06105	3.94535	3.96399	3.96865	3.95534	4.0002	3.92502	3.89793	3.89458	3.96399	3.97354	3.9709	3.94136	3.95974	3.96865	4.03568	4.01092	3.95534	3.96865	3.93597	3.92673	3.95339	4.01092	3.85674	3.87321	3.96192	3.81871	3.91245	3.93597	4.13137	3.98252	3.98985	3.95339	3.94136	3.9377	3.93039	3.94926	3.92673	3.94535	3.91245	3.93391	4.0002	3.9804
secM	3.33729	3.4702	3.37994	3.36981	3.27287	3.3769	3.39043	3.34202	3.3608	3.36156	3.40269	3.37768	3.3495	3.36733	3.38968	3.34202	3.37844	3.35161	3.37286	3.31995	3.41423	3.41755	3.48821	3.36233	3.42185	3.37768	3.36156	3.29101	3.35396	3.05566	3.15334	3.2623	3.22437	3.34127	3.3011	3.35935	3.33426	3.3753	3.35786	3.37614	3.40592	3.3127	3.38406	3.36733	3.32486	3.28459	3.31705	3.26886	3.36902
secA	3.34202	3.31848	3.38161	3.32266	3.31548	3.32337	3.45315	3.4227	3.33967	3.31777	3.33967	3.33211	3.29615	3.28806	3.31848	3.34649	3.42352	3.3495	3.3105	3.39275	3.38318	3.40105	3.43194	3.31121	3.38406	3.34871	3.25016	3.20022	3.23332	3.12318	3.1143	3.24313	3.26489	3.364	3.37452	3.24066	3.3495	3.37139	3.34649	3.40105	3.36233	3.16802	3.31848	3.29972	3.22127	3.18215	3.29688	3.13135	3.38896
mutT	2.34588	2.52787	2.45397	2.45152	2.32255	2.35887	2.47458	2.52119	2.39856	2.42029	2.40261	2.37518	2.38392	2.36619	2.40979	2.40575	2.50444	2.41948	2.42816	2.4798	2.39155	2.45006	2.45996	2.3792	2.4677	2.24792	2.26244	2.19476	2.42266	2.08341	2.08892	2.28488	2.15908	2.38071	2.69804	2.39856	2.40575	2.44615	2.39936	2.52421	2.41309	2.22743	2.35231	2.40979	2.28098	2.27613	2.31678	2.20707	2.49482
yacG	3.46479	3.53506	3.43947	3.49184	3.50321	3.49356	3.39673	3.57952	3.46298	3.47184	3.45489	3.4462	3.46749	3.4773	3.43781	3.48456	3.52604	3.5271	3.58769	3.52313	3.3127	3.44971	3.58159	3.45057	3.55835	3.48183	3.4684	3.47369	3.65189	3.43781	3.45841	3.55416	3.51307	3.5573	3.58659	3.71451	3.54011	3.5421	3.53014	3.54613	3.49836	3.48724	3.5013	3.46021	3.51405	3.61521	3.44877	3.52313	3.54407
yacF	3.05441	3.18794	3.03946	3.08481	3.086	3.09972	3.04911	3.13716	3.12026	3.11135	3.12556	3.12556	3.09376	3.10153	3.11718	3.07819	3.08125	3.0747	3.12616	3.11252	3.09134	3.10894	3.3011	3.10951	3.12972	3.12253	3.08659	3.02954	3.16523	2.92626	2.94744	3.04911	3.02622	3.14873	3.15277	3.20793	3.13135	3.11008	3.1383	3.1178	3.05022	3.06987	3.09376	3.06243	3.08307	3.12972	3.03117	3.08481	3.10207
coaE	3.0985	3.18678	3.08307	3.1059	2.99214	2.98872	2.9342	3.11957	3.10033	3.13135	3.14	3.07529	3.11068	3.14417	3.13195	3.09789	3.06291	3.07108	3.1268	3.06698	3.086	3.01585	3.17582	3.10207	3.10153	3.07285	3.07768	3.08424	3.26816	2.87755	2.90413	3.02132	2.93473	3.07705	3.17345	3.1059	3.10153	3.1059	3.13546	3.06698	3.16523	3.15334	3.14813	3.12253	3.03725	3.11718	3.04557	3.03166	3.09072
guaC	3.49267	3.38968	3.11547	3.4612	3.39517	3.51498	3.41495	3.5013	3.48017	3.4612	3.47819	3.58456	3.47819	3.45057	3.42763	3.48183	3.40105	3.54011	3.45751	3.40269	3.43868	3.46382	3.74593	3.5003	3.4362	3.53402	3.46749	3.69071	3.39125	3.48183	3.36311	3.44704	3.36981	3.43277	3.59974	2.80965	3.45929	3.44971	3.49734	3.45751	3.30611	3.4412	3.51789	3.47924	3.54011	3.41495	3.44704	3.57157	3.49836
hofC	1.49794	1.43619	1.50996	1.52789	1.41677	1.63799	1.45727	1.58399	1.57773	1.39643	1.45821	1.63898	1.61487	1.54892	1.51953	1.45291	1.39966	1.43068	1.41984	1.46763	1.51524	1.51638	1.40489	1.41783	1.54484	1.46028	1.48862	1.46228	1.35503	1.50205	1.4475	1.49905	2.01374	1.4475	1.58088	1.55982	1.44122	1.41984	1.48862	1.50701	1.49067	1.4433	1.43838	1.4655	1.52061	1.51953	1.44536	1.70991	1.63799
hofB	1.57773	1.62735	1.53183	1.61592	1.39756	1.75392	1.56874	1.55775	1.53989	1.51524	1.5269	1.60358	1.52587	1.47079	1.5498	1.48862	1.4917	1.41984	1.51953	1.49691	1.57881	1.53377	1.50996	1.50513	1.56162	1.53477	1.56359	1.48124	1.57671	1.53089	1.59003	1.5269	1.76832	1.62428	1.61919	1.6508	1.45073	1.56666	1.49691	1.57573	1.4822	1.45627	1.5677	1.50205	1.49905	1.58813	1.53883	1.65182	1.60154
ppdD	0.922762	1.1264	1.09641	1.02413	1.20006	1.09794	1.015	0.804474	0.893581	0.973029	0.986495	1.06102	1.10839	0.97162	0.98212	1.07777	1.05221	0.948809	1.10839	1.11419	1.07205	1.10692	0.948809	1.0226	0.929808	0.814559	0.938416	1.04475	0.945663	1.20957	1.10097	1.06553	1.05682	1.03759	0.980483	1.16059	1.12373	1.13473	0.964051	0.91057	1.09494	0.898747	0.91057	1.00496	0.98358	0.954373	0.978977	1.14616	1.0862
nadC	3.00125	2.96758	2.9321	3.02901	2.88366	2.91222	2.93744	3.05957	3.03447	3.03668	3.04968	3.00503	3.02291	3.01694	3.04736	3.02238	2.96084	2.99495	3.01975	2.92458	3.01635	2.90579	2.93578	3.05854	2.9311	2.99967	2.98032	3.01534	2.76205	2.85197	2.96872	3.00729	2.62172	2.90301	3.01222	3.03333	2.98093	2.99045	2.99377	2.97651	2.93473	2.95243	3.07048	3.06465	2.98657	2.97095	2.76883	2.9871	3.02676
ampD	2.6579	2.71866	2.55152	2.71093	2.6796	2.65195	2.60276	2.68674	2.76152	2.7257	2.73792	2.7291	2.70691	2.72971	2.73953	2.68437	2.69867	2.72395	2.67073	2.63587	2.70865	2.71749	2.69333	2.73084	2.68619	2.71577	2.81793	2.81134	2.74063	2.7837	2.77617	2.73556	2.3036	2.58734	2.66418	2.74008	2.65913	2.68674	2.68496	2.67006	2.65624	2.76104	2.72156	2.74178	2.76999	2.75527	2.64244	2.77177	2.65853
ampE	2.48952	2.45996	2.27213	2.50293	2.51894	2.56659	2.48139	2.53152	2.52928	2.52641	2.53802	2.52928	2.53882	2.53084	2.53005	2.54024	2.53232	2.59136	2.50814	2.48504	2.41704	2.51372	2.53152	2.54233	2.48646	2.45929	2.60746	2.58301	2.6111	2.62284	2.59136	2.57516	2.1939	2.46697	2.51194	2.59398	2.51591	2.49559	2.5445	2.53084	2.49108	2.63649	2.55442	2.53084	2.57117	2.54303	2.3971	2.55014	2.54521
aroP	3.80711	3.80299	3.58882	3.89093	3.75283	3.80007	3.75536	3.89946	3.88326	3.85199	3.88476	3.90402	3.85674	3.80299	3.87321	3.85514	3.90074	3.80007	3.81598	3.82634	3.75536	3.80862	3.41666	3.85043	3.82322	3.86855	3.90074	3.73169	3.65974	3.76213	3.76351	3.88476	3.64862	3.85199	3.82634	3.83098	3.90728	3.89458	3.87661	3.75027	3.62913	3.62168	3.86855	3.88931	3.83257	3.92502	3.60986	3.81152	3.92856
pdhR	3.66191	3.66309	3.71971	3.67995	3.59567	3.83572	3.66982	3.66191	3.71708	3.73689	3.73819	3.72254	3.69953	3.73169	3.75417	3.72254	3.6552	3.65862	3.51114	3.69465	3.69206	3.72515	3.76739	3.72254	3.67995	3.68227	3.60067	3.51114	3.56131	3.75536	3.61608	3.6476	3.6552	3.67995	3.66191	3.73689	3.65862	3.69837	3.69589	3.65862	3.55221	3.3753	3.71451	3.68353	3.63431	3.67094	3.65624	3.67771	3.70927
aceE	4.11026	4.07514	4.03846	4.17844	4.14378	4.1401	4.20741	4.15949	4.23336	4.16925	4.18175	4.23009	4.15949	4.20446	4.23336	4.1471	4.09847	4.17542	4.03568	4.15328	4.23978	4.23625	4.32659	4.2839	4.20446	4.13442	4.15328	4.09287	4.06105	4.4212	4.1624	4.18175	4.12528	4.18811	4.13442	4.20145	4.08456	4.1401	4.12257	4.1624	4.01348	3.90249	4.22686	4.21726	4.1281	4.16925	4.21079	4.12528	4.19132
aceF	3.89615	3.72907	3.70305	3.86855	3.81598	3.86323	3.96621	3.93234	3.98252	3.80007	3.84605	3.87321	3.88008	3.87833	3.91245	3.73039	3.82634	3.82634	3.69953	3.90074	3.91601	3.86666	4.01348	4.03846	4.04143	3.83853	3.82176	3.77844	3.67423	4.22013	3.77961	3.89615	3.95124	3.9804	3.93234	3.72105	3.82478	3.84751	3.88326	3.93391	3.74878	3.58159	3.95755	3.9804	3.70305	3.78106	3.89615	3.65729	3.90074
lpd	4.14378	4.1401	3.97354	4.17542	4.13442	4.2542	4.18175	4.24692	4.23625	4.12528	4.1401	4.20741	4.21726	4.21079	4.2542	4.15632	4.22686	4.23625	4.2431	4.18503	4.20145	4.19509	4.26599	4.27019	4.2839	4.14999	4.12528	4.0665	4.15949	4.36828	3.94725	4.15328	4.22013	4.2839	4.23978	4.32975	4.18503	4.21412	4.20446	4.27992	3.92673	3.84605	4.26196	4.2542	4.00282	4.09575	4.11026	4.03301	4.20145
yacH	1.40909	1.39003	1.34907	1.4475	1.58612	1.47288	1.41025	1.50304	1.37621	1.39302	1.42093	1.43503	1.40698	1.47615	1.43931	1.44122	1.48757	1.45291	1.33579	1.23577	1.51197	1.4126	1.51313	1.37621	1.51736	1.45821	1.4634	1.67751	1.3381	1.53377	1.55576	1.49471	1.38051	1.37949	1.36828	1.57987	1.51197	1.48862	1.43838	1.48425	1.32101	1.51197	1.46228	1.45821	1.52482	1.5419	1.55867	1.49997	1.71704
acnB	3.78515	3.69335	3.60067	3.82017	3.62815	3.9377	3.77426	3.82956	3.86006	3.75164	3.84167	3.91423	3.85514	3.82478	3.87178	3.81871	3.82478	3.85043	3.84314	3.7729	3.76071	3.84605	3.85514	3.89458	3.90728	3.75536	3.80007	3.6476	3.53723	3.59784	3.32996	3.74736	3.89946	3.87504	3.67995	4.01655	3.79868	3.83098	3.87504	3.97602	3.64537	3.69589	3.87012	3.89272	3.63234	3.75027	3.6677	3.61725	3.77844
yacL	2.63587	2.78428	2.64611	2.60209	2.60676	2.55014	2.629	2.69979	2.60147	2.53507	2.58104	2.54233	2.60276	2.58483	2.60209	2.58037	2.59838	2.61293	2.7269	2.57047	2.55442	2.59638	2.69219	2.59638	2.66191	2.54303	2.56593	2.56381	2.79318	2.73024	2.74399	2.65913	2.57445	2.62663	2.67136	2.8427	2.59197	2.57711	2.59957	2.63763	2.56911	2.59577	2.63023	2.6111	2.75587	2.72798	2.51194	2.735	2.62409
speD	3.80862	3.7419	3.69707	3.84452	3.69953	3.72105	3.81295	3.81015	3.83717	3.81871	3.85826	3.8402	3.8058	3.79741	3.83572	3.80007	3.82956	3.81295	3.92856	3.83717	3.81442	3.72783	3.83422	3.82478	3.72254	3.82478	3.70544	3.77012	3.48104	3.57157	3.65624	3.63882	3.69707	3.83572	3.71708	3.71065	3.80299	3.80007	3.82784	3.73562	3.62269	3.71313	3.82478	3.83572	3.65729	3.63536	3.77143	3.66309	3.82176
speE	3.87833	3.73039	3.75283	3.8402	3.68828	3.82784	3.84167	3.78246	3.84167	3.84751	3.87504	3.83257	3.84605	3.849	3.87661	3.86169	3.849	3.82956	3.9377	3.8878	3.85199	3.85514	3.77012	3.88159	3.80437	3.84314	3.77844	3.7344	3.5421	3.57751	3.55835	3.67771	3.71065	3.88623	3.73689	3.68952	3.82956	3.82017	3.83098	3.78639	3.72515	3.74736	3.8402	3.86006	3.58985	3.62168	3.73308	3.59179	3.81442
yacC	3.41589	3.35161	3.39758	3.48017	3.41666	3.49934	3.40674	3.39043	3.4412	3.4462	3.47545	3.52919	3.4362	3.4454	3.48821	3.42352	3.40524	3.4684	3.31413	3.36156	3.44704	3.41423	3.20667	3.43868	3.40524	3.41755	3.4412	3.41666	3.32849	3.33495	3.49458	3.35161	3.4412	3.34871	3.38968	3.36733	3.43868	3.45579	3.38647	3.38079	3.37363	3.4354	3.49836	3.46573	3.44193	3.44786	3.37844	3.46573	3.41589
cueO	3.07108	3.29972	3.2629	3.16181	3.06291	3.16751	2.90082	2.99102	3.12736	3.09789	3.21425	3.2484	3.07402	2.8497	3.00071	3.12371	3.08769	2.92201	2.88479	2.99377	3.28876	3.20851	3.33811	3.01805	2.92252	3.12026	3.16863	2.99214	2.55224	3.11957	2.83661	2.76262	2.26328	2.70566	2.6273	2.66538	3.13434	2.91065	2.82674	2.76764	2.9576	3.22187	3.17822	3.1178	2.91377	2.86214	2.96872	3.10367	3.04329
gcd	3.10769	2.83219	3.10207	3.20546	3.29315	3.163	3.5052	3.44361	3.31777	3.15115	3.21597	3.15897	3.25016	3.33276	3.40105	3.1944	3.12914	3.24512	3.28876	3.20081	3.21369	3.5003	3.20325	3.37286	3.50321	3.02954	3.25269	3.27218	2.95971	2.77671	3.42103	3.09194	3.0837	3.18273	3.15057	3.30611	3.17048	3.21485	3.1747	3.31848	2.93316	3.25837	3.35786	3.32564	3.06638	3.1059	3.34717	3.0018	3.27684
hpt	3.45057	3.426	3.48359	3.46298	3.39595	3.41495	3.4702	3.3753	3.45057	3.42937	3.37363	3.49087	3.39201	3.40524	3.3753	2.80729	3.4412	3.46928	3.46479	3.4412	3.45751	3.37614	3.53014	3.45144	3.57157	3.48359	3.47184	3.51979	3.34577	3.36233	3.35634	3.43107	3.11838	3.40018	3.44971	3.51789	3.44971	3.43277	3.40848	3.48906	3.30682	3.35396	3.45841	3.45144	3.4666	3.3649	3.44786	3.41925	3.47369
can	3.77961	3.59567	3.66191	3.81152	3.77705	3.72387	3.75027	3.90074	3.83098	3.76213	3.81015	3.87178	3.83572	3.77143	3.849	3.8402	3.74332	3.90074	3.80437	3.72515	3.79868	3.78778	3.7184	3.80437	3.84605	3.78515	3.81871	4.10756	3.66658	3.84605	3.85674	3.89946	3.5644	3.75536	3.79199	3.83422	3.81729	3.80711	3.75944	4.13725	3.60774	3.91759	3.91067	3.83098	3.96865	3.93391	3.7647	3.90074	3.84605
yadG	2.98495	2.94015	2.98321	3.00503	2.97207	2.89552	3.16579	3.00619	2.99967	3.01055	3.0045	2.99444	2.97973	2.96872	3.00398	2.92303	3.02513	2.96923	3.02513	3.05687	3.00674	3.27608	3.03333	3.0143	3.00125	2.99444	2.97651	2.94535	3.01975	2.88196	2.93851	2.93525	3.11135	3.04736	3.01694	2.83891	2.98495	3.01222	2.99616	2.91772	2.96701	2.96701	3.02408	3.03502	2.85398	2.97207	2.9321	2.87285	3.04004
yadH	3.06401	3.0175	2.99556	3.0306	3.04164	2.96364	3.11659	3.04557	3.05079	3.04788	3.05854	3.05908	3.04851	3.0538	3.03946	2.96923	3.06016	2.97367	3.10033	3.09376	3.00562	3.24512	3.02186	2.98495	3.00836	2.98607	3.01975	2.92901	3.1417	2.94696	2.96923	3.02084	3.22309	3.15622	3.12498	2.9536	3.06582	3.05502	3.07048	3.00343	3.16181	3.0747	3.05741	3.09663	2.93631	3.08125	2.94594	3.01975	3.08068
yadI	2.56593	2.54521	2.57247	2.57247	2.4585	2.70971	2.56381	2.53946	2.59707	2.56911	2.60087	2.56246	2.58872	2.57905	2.5679	2.53005	2.54801	2.47817	2.57585	2.65436	2.5685	2.77118	2.58734	2.55922	2.51739	2.54024	2.54303	2.40018	2.51591	2.44029	2.48504	2.48952	3.10422	2.74912	2.67192	2.58941	2.50147	2.56246	2.54233	2.50598	2.61793	2.54165	2.55576	2.59458	2.49409	2.55576	2.44469	2.51667	2.55725
yadE	2.1565	2.05606	2.25674	2.16428	2.22986	2.20447	2.19036	2.21118	2.11693	2.12814	2.1565	2.20037	2.12912	2.12814	2.17009	2.18358	2.15306	2.1547	2.11136	2.27133	2.17659	2.16175	2.22986	2.14642	2.17747	2.1366	2.13292	2.07493	2.10003	2.24463	2.22743	2.08892	2.76541	2.31092	2.25995	2.19798	2.18358	2.15561	2.19202	2.23735	2.06434	2.04861	2.13752	2.14376	2.1582	2.10003	2.15384	2.12912	2.18025
panD	3.59567	3.53619	3.41006	3.61419	3.49633	3.53014	3.19254	3.63536	3.62053	3.52604	3.57157	3.58354	3.58882	3.52604	3.59475	3.55632	3.58659	3.66424	3.43369	3.60476	3.58159	3.46479	3.78106	3.61521	3.63882	3.58882	3.54711	3.61419	3.45144	3.34048	3.35475	3.5634	3.35324	3.55416	3.60677	3.44193	3.62388	3.59567	3.60476	3.57546	3.5003	3.50916	3.61827	3.62269	3.63027	3.48359	3.38724	3.5271	3.64214
yadD	2.1514	1.93042	1.97759	2.02561	2.01169	2.27943	2.00719	2.14884	2.06356	2.03347	2.01936	2.17936	2.04297	2.00138	1.97085	2.05993	2.02864	1.9995	1.90427	1.9747	1.96197	1.94283	2.00138	2.01081	1.99188	1.89278	1.90338	2.00439	1.95592	1.98246	1.96502	1.96894	2.34588	2.06267	2.15306	1.98529	1.9995	2.05993	2.03252	2.07976	2.07099	2.01651	2.06832	2.03252	2.03147	1.96197	2.06356	2.03714	2.175
panC	3.3944	3.52409	3.60169	3.41843	3.36651	3.44282	3.4454	3.45489	3.47642	3.4684	3.48456	3.48183	3.40848	3.42937	3.42103	3.40524	3.42103	3.47283	3.43696	3.43369	3.45929	3.4454	3.45751	3.44877	3.50422	3.48456	3.51405	3.56234	3.48359	3.42678	3.35396	3.45929	3.2102	3.4227	3.49087	3.41666	3.43781	3.43369	3.45841	3.42185	3.28166	3.38406	3.48104	3.47105	3.42937	3.38647	3.39758	3.42103	3.46928
panB	3.29315	3.40018	3.57751	3.30968	3.21425	3.25269	3.3018	3.36902	3.35634	3.3127	3.32776	3.30682	3.3127	3.31777	3.3054	3.30682	3.29972	3.31625	3.32849	3.31121	3.37139	3.32067	3.24579	3.34649	3.41006	3.36981	3.41337	3.38896	3.36156	3.23757	3.17108	3.32337	3.13253	3.33426	3.37614	3.32408	3.29898	3.30763	3.33143	3.28035	3.25471	3.23936	3.33573	3.36156	3.30611	3.2102	3.25332	3.32067	3.30682
yadC	1.56459	1.57573	1.68765	1.62637	1.50797	1.51313	1.59003	1.70374	1.59416	1.6284	1.63362	1.59937	1.59726	1.64108	1.70065	1.65937	1.69868	1.73598	1.71891	1.70779	1.55775	1.57573	1.56874	1.66349	1.55576	1.56976	1.56976	1.77467	1.69654	0.730518	1.48533	1.52275	1.92397	1.66857	1.47615	1.56162	1.73833	1.70374	1.63799	1.5109	1.51417	1.66247	1.60973	1.62735	1.80759	1.73725	1.64544	1.63799	1.7938
yadK	1.44536	1.5109	1.5498	1.54795	1.41358	1.47492	1.60154	1.64869	1.57881	1.55082	1.56976	1.4832	1.50304	1.52995	1.57773	1.53787	1.55082	1.58612	1.60973	1.54594	1.44227	1.55387	1.56162	1.49471	1.44122	1.46228	1.60154	1.80962	1.71991	1.03759	1.57164	1.57473	1.80657	1.54892	1.41984	1.4832	1.5238	1.56564	1.56564	1.55183	1.37297	1.63046	1.52061	1.60358	1.73833	1.62318	1.56162	1.56976	1.56666
yadL	1.7404	1.82101	1.84814	1.75304	1.72991	1.63046	1.90016	1.928	1.83898	1.82839	1.82839	1.812	1.85689	1.86456	1.812	1.86129	1.76934	1.85147	1.87068	1.80759	1.87815	1.7938	1.77674	1.80441	1.83808	1.79924	1.83369	1.99188	2.07204	1.30955	1.80557	1.78205	2.22346	1.82631	1.74791	1.8022	1.86243	1.84578	1.89922	1.84919	1.75502	1.88155	1.82101	1.82954	2.06734	1.95504	1.95504	1.87924	1.95592
yadM	1.55283	1.6108	1.66461	1.52895	1.50996	1.42955	1.7239	1.56162	1.47492	1.53989	1.4318	1.4403	1.49794	1.60358	1.55576	1.56874	1.60772	1.55576	1.55664	1.54892	1.52587	1.52587	1.58813	1.4937	1.4655	1.41677	1.64233	1.61919	1.67151	1.09641	1.53787	1.46868	1.6571	1.52789	1.39966	1.49905	1.58088	1.53183	1.63678	1.51313	1.49794	1.55183	1.62428	1.59003	1.71315	1.54375	1.73598	1.59726	1.67553
htrE	0.796508	1.17423	0.956061	1.05388	0.869139	1.04475	0.956061	0.914592	1.00016	1.09343	0.977607	1.06256	0.97619	1.0164	0.954373	0.866257	1.0792	1.05388	0.944305	1.11837	0.936989	1.00183	1.10247	1.015	0.978977	0.991093	0.867194	0.822219	1.00934	0.724515	0.918538	0.927109	1.04353	1.13335	0.9024	0.929808	0.914592	1.04475	0.916009	0.822219	0.944305	1.04353	1.0689	1.02996	1.21758	1.1515	1.0211	1.04202	1.13335
ecpD	0.886965	0.996963	1.14473	0.92844	0.842309	1.00341	1.36392	0.934107	0.944305	1.00788	0.918538	0.885798	0.768199	0.737368	0.921398	1.00934	0.948809	1.11837	1.12775	1.16899	0.92434	0.840536	0.81097	0.836369	0.95919	1.02875	1.00341	1.08194	1.01787	0.724125	0.759768	1.01787	1.22943	1.15918	0.909347	0.828117	0.898747	0.908132	1.15413	0.922762	1.03468	1.16761	0.965651	0.977607	0.889034	0.962474	0.896187	0.878966	0.88131
yadN	1.0226	0.834897	1.39121	1.04202	1.01368	0.977607	1.76304	1.10392	0.813955	1.10392	1.02996	1.04919	0.95757	0.807908	0.889034	0.767189	0.991093	1.09494	0.985109	1.13779	0.98358	0.768503	0.772086	1.05073	1.0792	0.996963	1.05073	0.834897	0.872466	1.24704	0.775086	0.898747	1.17965	0.95757	0.989617	0.868159	1.04786	0.986495	0.960984	0.991093	0.996963	0.888002	0.824352	0.905754	1.00183	1.05388	1.37949	0.885798	0.92434
folK	3.09789	3.03005	3.03215	3.02351	2.94594	3.08833	3.0143	3.13777	3.02954	3.02901	3.03564	2.93059	3.06638	3.04272	3.05566	3.06074	3.01585	3.00836	2.98607	2.95017	2.97367	3.00783	3.07163	2.99444	2.95917	3.01635	2.97367	2.8124	2.91222	2.78639	2.78313	2.94015	3.11008	3.09432	2.97973	2.97704	3.03888	3.03333	3.04329	3.08769	3.02408	2.98824	3.03564	3.02791	2.92739	2.80905	2.78195	2.85565	3.06638
pcnB	3.46298	3.40674	3.43696	3.46928	3.39201	3.64107	3.42843	3.46479	3.48104	3.44193	3.49267	3.46205	3.46479	3.45929	3.44971	3.45929	3.41495	3.38968	3.40524	3.43947	3.43781	3.40269	3.47283	3.41423	3.41423	3.42843	3.4227	3.22844	3.35099	3.18327	3.19784	3.32776	3.42516	3.49184	3.4354	3.38647	3.4773	3.47369	3.49633	3.52409	3.49267	3.36311	3.44971	3.4412	3.34717	3.27346	3.35396	3.30835	3.46573
yadB	2.48797	2.37997	2.4767	2.48797	2.54303	2.46148	2.50814	2.56593	2.44313	2.49108	2.4798	2.34669	2.42498	2.41309	2.43867	2.47218	2.44536	2.41061	2.41785	2.49332	2.42586	2.31935	2.54024	2.42816	2.44536	2.46382	2.42658	2.43424	2.31849	2.48952	2.53378	2.35145	2.39076	2.56523	2.49848	2.35315	2.39936	2.41467	2.42029	2.50221	2.42732	2.42816	2.44235	2.43198	2.40338	2.32519	2.41309	2.3581	2.44536
dksA	3.57952	3.56234	3.58985	3.612	3.7419	3.65413	3.69335	3.63996	3.61938	3.62913	3.627	3.66658	3.62053	3.61827	3.6058	3.67201	3.64862	3.66658	3.56538	3.66191	3.61093	3.62588	3.69071	3.61725	3.65974	3.62168	3.66982	3.77426	3.67771	3.80154	3.77556	3.65624	3.39595	3.59367	3.60279	3.56647	3.71187	3.68714	3.6058	3.63882	3.55318	3.627	3.57546	3.60279	3.7344	3.70063	3.73689	3.68455	3.6465
sfsA	2.57381	2.7291	2.55365	2.55092	2.56593	2.55653	2.60407	2.60918	2.56659	2.53005	2.53439	2.60806	2.57836	2.58104	2.56593	2.58301	2.60147	2.68983	2.60147	2.61537	2.60209	2.68015	2.89333	2.63705	2.70806	2.66083	2.61985	2.74912	2.65561	2.68731	2.59265	2.64244	2.40491	2.58361	2.61607	2.6328	2.57976	2.60473	2.6098	2.64004	2.45699	2.51667	2.59398	2.58675	2.74008	2.67136	2.55014	2.64611	2.59328
ligT	2.40658	2.55442	2.42732	2.41704	2.34588	2.42732	2.47	2.5474	2.45699	2.46072	2.47742	2.42732	2.45312	2.4334	2.4677	2.39936	2.43795	2.57445	2.45312	2.46072	2.47531	2.47458	2.7682	2.47817	2.58941	2.5037	2.49935	2.55791	2.50971	2.51816	2.30935	2.46227	2.4081	2.50221	2.51048	2.36458	2.41868	2.49251	2.48797	2.53507	2.34258	2.3581	2.47218	2.43641	2.45996	2.44176	2.3036	2.34108	2.49184
hrpB	2.35231	2.45397	2.34258	2.29947	2.25832	2.41218	2.27535	2.33748	2.30118	2.25674	2.31261	2.35722	2.2575	2.27133	2.30205	2.28098	2.34912	2.26741	2.4585	2.29313	2.31764	2.30852	2.36534	2.27366	2.34748	2.28408	2.18948	2.2242	2.43424	2.32675	2.21774	2.30603	2.1609	2.38653	2.36997	2.46306	2.25519	2.29455	2.32919	2.40898	2.42029	2.23145	2.29223	2.277	2.24716	2.19959	2.18114	2.22496	2.31503
mrcB	2.73438	2.77617	2.80508	2.76594	2.70631	2.75135	2.81458	2.73438	2.76716	2.75197	2.75258	2.7469	2.75804	2.71632	2.75639	2.71455	2.7796	2.78313	2.84482	2.81581	2.80226	2.7103	2.87755	2.73556	2.82288	2.78923	2.79761	2.75197	2.72044	2.81687	2.6813	2.77393	2.66476	2.81401	2.77499	2.8438	2.76481	2.76656	2.77617	2.79217	2.6659	2.6725	2.74284	2.74338	2.73898	2.71688	2.91551	2.7367	2.78698
fhuA	0.765893	0.770398	0.723498	0.75359	0.741846	0.856165	0.751941	0.781475	0.776604	0.796069	0.767474	0.929808	0.751047	0.916009	0.875481	0.767474	0.755575	0.770107	0.788537	0.784446	0.754872	0.785639	0.765893	0.767991	0.779327	0.780368	0.743512	0.770618	0.76018	0.801396	0.756158	0.77095	0.761676	0.81097	0.76689	0.807908	0.759768	0.754872	0.789295	0.757571	0.770398	0.831698	0.889034	0.802996	0.772934	1.06553	0.738105	0.79022	0.749253
fhuC	0.769841	0.741374	0.741704	0.74687	0.754168	0.754168	0.755069	0.74379	0.75029	0.730776	0.731711	0.737966	0.728494	0.726569	0.732249	0.731426	0.775343	0.753424	0.741374	0.773499	0.743358	0.716492	0.770107	0.806768	0.752865	0.802461	0.753976	0.818281	0.835633	0.811615	0.754168	0.747506	0.763339	0.72875	0.788537	0.724248	0.757137	0.754168	0.746066	0.793726	0.730655	0.764006	0.758803	0.736837	0.76903	0.758977	0.749589	0.720029	0.745235
fhuD	0.740823	1.06421	0.828117	0.804022	0.97619	1.0064	1.16195	0.877901	0.785639	0.827271	0.899893	0.769841	0.985109	0.945663	1.18112	0.837941	0.898747	0.833328	1.1488	0.7538	0.779672	0.916009	1.19472	0.884599	0.931186	0.784038	0.815194	0.85087	0.894963	1.13473	0.921398	0.788913	0.857005	0.803487	0.880142	0.752308	0.729386	1.03321	0.722017	0.75578	0.891292	0.97162	0.898747	0.893581	0.828117	0.966982	0.773858	0.786894	0.849937
fhuB	1.39862	1.54703	1.24962	1.32452	1.47288	1.50996	1.56359	1.42747	1.34365	1.27262	1.15786	1.05538	1.27879	1.4864	1.31868	1.38051	1.69255	1.80031	1.61388	1.11119	1.29357	1.17303	1.28463	1.18497	1.52995	1.33926	1.50797	1.2383	1.50513	1.83166	1.43726	1.38154	0.974487	1.4028	1.38051	1.37297	1.60458	1.55387	1.88495	1.55664	1.24088	1.32793	1.24341	1.0792	1.14616	0.935519	1.40383	1.27373	1.34132
hemL	3.16017	3.2917	3.21259	3.24191	3.12498	3.25589	3.14765	3.1851	3.25471	3.22606	3.26362	3.26816	3.2131	3.18966	3.23266	3.2131	3.2096	3.24774	3.25084	3.26886	3.2109	3.20429	3.24313	3.20325	3.28876	3.25136	3.26616	3.09972	3.25971	3.15563	3.15501	3.23694	3.20904	3.22127	3.19305	3.24648	3.2623	3.25332	3.28166	3.28738	3.18215	3.1851	3.24191	3.24313	3.20546	3.22066	3.17108	3.17711	3.21425
clcA	2.56523	2.52119	2.57381	2.55725	2.65504	2.69275	2.52421	2.56979	2.57516	2.57776	2.59328	2.58177	2.5685	2.56451	2.58037	2.56593	2.55922	2.57976	2.4798	2.58242	2.58807	2.57117	2.58611	2.58037	2.54099	2.59074	2.56183	2.54375	2.56049	2.64553	2.73844	2.54099	2.55922	2.57247	2.55152	2.59074	2.59838	2.5685	2.5679	2.54594	2.47531	2.53232	2.52857	2.55791	2.59007	2.55922	2.56724	2.6098	2.51117
yadR	3.53402	3.53204	3.70801	3.58659	3.60169	3.5573	3.68585	3.71581	3.59179	3.50623	3.54112	3.53723	3.57345	3.53298	3.54814	3.5594	3.57255	3.66877	3.65189	3.53913	3.53506	3.65189	3.56234	3.54814	3.63759	3.52604	3.59567	3.69335	3.70063	3.60067	3.70181	3.65087	3.42022	3.55527	3.60379	3.7729	3.59567	3.59075	3.58253	3.84167	3.4354	3.57653	3.5644	3.54112	3.69953	3.69206	3.54613	3.71971	3.65413
yadS	2.75025	2.84591	2.76377	2.78253	2.59898	2.85849	2.86756	2.75753	2.78923	2.73844	2.76319	2.79485	2.78923	2.6958	2.75025	2.77852	2.72798	2.67834	2.70752	2.69219	2.6796	2.70865	2.88092	2.75317	2.71397	2.72971	2.63023	2.6205	2.85674	2.56523	2.51372	2.66246	2.82288	2.85791	2.8311	2.79877	2.79268	2.74178	2.7457	2.74966	2.83499	2.72335	2.74455	2.75753	2.71512	2.69406	2.68191	2.66418	2.78813
btuF	2.86914	3.00836	2.84815	2.88308	2.73207	2.88252	2.8465	2.87859	2.90031	2.87704	2.87073	2.85791	2.8918	2.80676	2.87122	2.82952	2.85295	2.83841	2.88588	2.78759	2.84758	2.87122	3.05502	2.83385	2.81634	2.87399	2.67422	2.81634	2.87978	2.72971	2.72629	2.7103	2.94594	2.94192	2.8734	3.03777	2.85295	2.84815	2.85791	2.84215	2.82725	2.81293	2.8961	2.83275	2.81962	2.72511	2.78581	2.78871	2.87548
pfs	3.46928	3.65189	3.59567	3.52095	3.44786	3.43027	3.53506	3.53619	3.53619	3.5634	3.54504	3.53109	3.55017	3.58253	3.54407	3.54814	3.55221	3.5644	3.62913	3.51696	3.65862	3.59075	3.65305	3.5281	3.61093	3.57255	3.59784	3.69707	3.58556	3.45841	3.45489	3.55318	3.22785	3.48456	3.60476	3.67888	3.5271	3.54305	3.54814	3.56757	3.45144	3.54504	3.60884	3.58882	3.5573	3.52604	3.48456	3.5644	3.53913
dgt	2.73084	2.74399	2.56049	2.68253	2.52345	2.56451	2.6273	2.75477	2.68559	2.66418	2.68313	2.67594	2.70438	2.67422	2.70691	2.69519	2.70259	2.70865	2.60209	2.68919	2.7122	2.69459	2.61607	2.71805	2.66942	2.6659	2.67901	2.7257	2.73953	2.61793	2.60087	2.65143	2.63763	2.67778	2.73024	2.47901	2.68081	2.6992	2.70319	2.65853	2.6315	2.65734	2.69867	2.72156	2.57585	2.60147	2.48204	2.60864	2.7103
degP	3.1178	3.09072	3.24579	2.95303	3.10951	2.84323	3.10308	3.00398	3.01534	3.06465	3.00291	3.16863	2.98321	3.02132	2.94301	2.9916	2.98872	3.28602	3.08307	3.02025	2.87978	3.11604	2.94744	3.04004	3.09602	3.18044	3.19727	3.51789	3.12736	4.39085	2.75753	2.8697	2.94649	2.92684	3.00398	2.70096	3.03502	3.02846	3.00343	2.96923	3.30036	3.2629	3.07768	2.99495	2.85078	3.19969	3.07048	2.86163	3.02737
cdaR	2.04955	2.1582	1.87593	1.95398	1.86871	2.14473	1.92708	1.93479	1.97854	1.95592	2.02561	2.11042	2.01374	1.92499	1.97662	1.97372	1.98334	2.00043	2.02747	1.9419	1.90132	1.90856	1.91792	1.92397	1.8232	1.95504	1.91168	1.9199	2.11231	2.24949	1.84578	1.89475	2.42423	2.07678	2.06267	1.8827	1.99279	1.98529	2.0571	2.02298	2.09549	1.87593	1.93265	2.01837	1.928	1.83477	1.76934	1.86558	1.96197
yaeH	2.80278	2.99214	2.85901	2.80558	3.00291	2.90686	2.84105	2.82831	2.85791	2.87231	2.83385	2.8262	2.87809	2.92405	2.84433	2.86116	2.91114	2.96531	2.8918	2.87859	2.8596	2.85025	2.64776	2.85849	2.801	2.85025	2.87445	3.11135	3.06872	2.90579	3.0837	2.91551	2.81902	2.70154	2.85343	2.86065	2.95709	2.97095	2.89076	2.8465	2.71397	2.887	2.86065	2.86434	3.01694	3.02291	2.887	3.08307	2.91276
yaeI	1.90132	1.96894	1.81655	1.86963	1.7736	2.01936	1.85689	1.97372	1.85583	1.85463	1.84919	2.00802	1.83055	1.91065	1.85909	1.89165	1.84361	1.93479	1.73276	1.93595	1.87388	1.87815	1.87068	1.89689	1.87388	1.96894	1.75807	1.68652	1.87815	1.73598	1.69056	1.82736	2.81293	2.06832	2.0909	1.92923	1.86758	1.87278	1.90962	1.88607	1.7959	1.68957	1.87068	1.88607	1.74993	1.85689	1.67751	1.85147	1.90132
dapD	3.81598	3.71451	3.85366	3.72515	3.65413	3.63325	3.59179	3.73308	3.75164	3.75283	3.74332	3.74332	3.72515	3.72387	3.72105	3.72907	3.70181	3.71187	3.51207	3.65413	3.80711	3.67318	3.63027	3.7419	3.66877	3.78385	3.60884	3.67318	3.66089	3.68952	3.53204	3.62588	3.64214	3.67771	3.89272	3.39673	3.76881	3.74332	3.76071	3.68455	3.77705	3.66658	3.75944	3.73308	3.60169	3.56131	3.52313	3.54908	3.71971
glnD	2.54375	2.60473	2.45006	2.53302	2.44845	2.51739	2.52345	2.53584	2.58807	2.49627	2.55857	2.59265	2.51739	2.54801	2.55922	2.47817	2.48433	2.51591	2.55857	2.62532	2.5474	2.58734	2.56381	2.57319	2.56246	2.52496	2.51282	2.55224	2.58177	2.60806	2.56381	2.55857	2.72395	2.57905	2.65079	2.55507	2.49332	2.50293	2.55092	2.58872	2.47071	2.49559	2.57585	2.53302	2.55984	2.54663	2.49184	2.53584	2.50892
map	3.41162	3.33426	3.85826	3.34048	3.21894	3.24191	3.35324	3.52313	3.35029	3.32195	3.31777	3.33066	3.33967	3.36233	3.35324	3.35709	3.32067	3.3127	3.32266	3.25779	3.42103	3.4462	3.36651	3.39673	3.36902	3.31625	3.25717	3.30395	3.25332	3.16354	3.14358	3.22377	3.07048	3.30611	3.38724	3.26489	3.35786	3.35241	3.32564	3.41589	3.21541	3.14358	3.30036	3.32486	3.19902	3.20081	3.31995	3.20081	3.3105
t44	4.50234	4.65243	4.6114	4.64784	4.55595	4.5864	4.59934	4.44543	4.61517	4.64365	4.67291	4.67291	4.59069	4.63905	4.63482	4.5482	4.65243	4.60745	4.59069	4.6114	4.63073	4.60745	4.6114	4.55595	4.5864	4.63073	4.63073	4.6114	4.60338	4.29751	4.38684	4.43883	4.44543	4.51696	4.59069	4.11958	4.49419	4.59514	4.6114	4.55595	4.51323	4.63482	4.63073	4.62291	4.49073	4.61517	4.59514	4.53249	4.59514
rpsB	4.65243	4.76623	4.66188	4.7371	4.68397	4.70953	4.72445	4.6783	4.7312	4.72445	4.74263	4.76623	4.71745	4.74263	4.7312	4.74865	4.7312	4.68955	4.66188	4.70953	4.70953	4.72445	4.65243	4.72445	4.71745	4.70293	4.76047	4.70293	4.8712	4.6114	4.60338	4.7312	4.72445	4.7371	4.72445	4.47253	4.74263	4.74263	4.71745	4.74263	4.74865	4.70953	4.7371	4.7371	4.67291	4.76047	4.77194	4.69711	4.72445
tsf	4.19509	4.20741	4.0781	4.23336	4.19509	4.25021	4.23625	4.23009	4.22351	4.18811	4.21726	4.18503	4.21079	4.23336	4.23978	4.21726	4.29343	4.25812	4.1624	4.28848	4.25812	4.23336	4.23978	4.2542	4.21412	4.20741	4.1624	4.1401	4.31446	4.04969	4.08729	4.19849	4.16572	4.31012	4.30196	3.87012	4.18175	4.22686	4.25812	4.20145	4.21079	4.13137	4.19132	4.23336	4.15949	4.18503	4.15328	4.1281	4.23978
pyrH	3.80299	3.85826	3.72387	3.81871	3.74463	3.86666	3.79741	3.77426	3.81295	3.83257	3.81598	3.76071	3.83257	3.84605	3.8058	3.82017	3.81152	3.81015	3.70181	3.85366	3.83572	3.91245	3.73562	3.85826	3.92294	3.77556	3.76071	3.65729	3.95534	3.70423	3.80862	3.91759	3.96399	4.01092	4.0002	3.57345	3.85199	3.85366	3.86495	3.85199	3.78778	3.63536	3.76881	3.81442	3.89272	3.88008	3.76071	3.84452	3.83098
frr	3.90249	3.85199	3.91067	3.87321	3.93039	3.91067	3.86666	4.0002	3.88008	3.85043	3.86495	3.87833	3.83422	3.84167	3.82956	3.85366	3.88159	3.93039	3.88008	3.83422	3.81015	3.82478	3.7344	3.84605	3.85826	3.78246	3.75283	3.82322	4.05538	3.85366	3.91423	3.90914	3.83853	3.94725	3.98985	3.94136	3.90249	3.90249	3.84314	3.89946	3.91245	3.86666	3.83853	3.84167	3.94926	3.93946	3.82634	3.89615	3.89793
dxr	2.83841	2.77671	2.81134	2.7853	2.77118	2.76152	2.84912	2.83499	2.75587	2.77852	2.73953	2.69041	2.74631	2.74338	2.75804	2.74966	2.84591	2.79157	2.8465	2.97254	2.7938	2.7457	2.82952	2.78195	2.85025	2.76945	2.71577	2.64437	2.70259	2.70096	2.78253	2.76205	2.7367	2.79538	2.8853	2.95017	2.7457	2.76262	2.77056	2.82461	2.75988	2.6958	2.77499	2.7756	2.7853	2.76377	2.90953	2.7682	2.80676
ispU	3.22785	3.11957	3.18102	3.18857	3.15057	3.29615	3.28675	3.21894	3.18395	3.18044	3.20209	3.16637	3.14237	3.13656	3.14648	3.17768	3.19623	3.19254	3.15679	3.26745	3.13253	3.1493	3.22549	3.15563	3.22897	3.16128	3.15169	3.05908	3.09548	2.86597	2.99377	3.13253	3.05138	3.23389	3.27156	3.07819	3.20546	3.18726	3.16181	3.22248	3.22066	3.10308	3.18215	3.1798	3.1143	3.13716	3.20667	3.07705	3.19558
cdsA	3.43781	3.35634	3.43027	3.43452	3.38161	3.54908	3.51207	3.46573	3.43027	3.42763	3.45232	3.48104	3.42843	3.41423	3.41423	3.47456	3.4243	3.40848	3.38564	3.45489	3.43696	3.40592	3.5082	3.40431	3.47369	3.4243	3.40269	3.34717	3.37064	3.2109	3.34427	3.42103	3.36733	3.51696	3.51789	3.41089	3.42022	3.42937	3.42352	3.44971	3.46573	3.33495	3.41337	3.4354	3.46382	3.44282	3.4702	3.45929	3.41337
yaeL	3.33276	3.26684	3.3127	3.36156	3.27218	3.42843	3.40592	3.35396	3.30835	3.31848	3.35709	3.39517	3.30835	3.32486	3.32266	3.35029	3.34717	3.32704	3.33143	3.3495	3.32776	3.30682	3.41495	3.3105	3.32849	3.31919	3.31548	3.27684	3.364	3.16181	3.22127	3.25779	3.35935	3.43107	3.39275	3.34127	3.31121	3.32849	3.32337	3.30763	3.46479	3.31413	3.31919	3.33895	3.34048	3.41423	3.36311	3.35241	3.32195
yaeT	3.66089	3.58456	3.55632	3.63027	3.59974	3.63649	3.67544	3.67318	3.67995	3.64862	3.65624	3.63536	3.62815	3.65974	3.65305	3.62491	3.61311	3.71708	3.63759	3.63996	3.66089	3.6552	3.70801	3.68585	3.69335	3.65729	3.66089	3.64107	3.5594	3.48273	3.51591	3.58253	3.61419	3.67201	3.62913	3.55318	3.61419	3.64424	3.64537	3.63027	3.69335	3.65087	3.65413	3.62168	3.59367	3.61311	3.64311	3.54613	3.64424
hlpA	3.89793	3.79347	3.82784	3.88326	3.92502	3.91245	3.93597	3.93946	3.89946	3.91423	3.92294	3.95534	3.87178	3.91759	3.90402	3.88476	3.91423	3.96192	3.91245	3.92294	3.93039	3.92856	3.93234	3.93597	3.90074	3.90249	3.89615	3.96192	3.81295	3.64979	3.84167	3.81442	3.86666	3.91601	3.89615	3.78778	3.92502	3.92502	3.90074	3.90914	3.90914	3.93946	3.93946	3.91933	3.77143	3.86855	3.87661	3.73169	3.93391
lpxD	3.86666	3.87321	3.88326	3.8878	3.92856	3.95534	3.95339	3.95534	3.92856	3.9804	3.96621	4.04143	3.93597	3.96621	3.95534	3.93234	3.93391	3.97602	3.93946	3.92502	3.95755	3.95339	4.02465	3.95755	3.93039	3.9804	3.91423	3.97825	3.84605	3.73689	3.90074	3.88326	3.91759	3.94926	3.94535	3.88008	3.94347	3.95534	3.95124	3.92673	3.91933	3.94347	3.9709	3.95755	3.84751	3.91601	3.8878	3.84167	3.94535
fabZ	3.83422	3.82322	3.86006	3.87012	3.83853	3.82322	3.83098	3.92673	3.86495	3.8878	3.88623	3.88476	3.86323	3.88326	3.88159	3.88159	3.84167	3.82322	3.97354	3.87504	3.83257	3.86169	3.90249	3.88623	3.84167	3.81729	3.83257	3.81442	3.76213	3.52313	3.75283	3.79868	3.79347	3.90402	3.95124	4.06105	3.87012	3.88326	3.85199	3.88476	3.85514	3.81871	3.85674	3.8878	3.79347	3.83098	3.81295	3.81295	3.86855
lpxA	3.41423	3.36311	3.43194	3.426	3.40189	3.4666	3.42763	3.49087	3.45751	3.46382	3.4684	3.44704	3.45232	3.4462	3.48104	3.45751	3.42516	3.40431	3.49934	3.43696	3.41337	3.43947	3.52919	3.43452	3.44971	3.40524	3.40018	3.37452	3.31777	3.18857	3.31705	3.37286	3.30763	3.4612	3.53014	3.57157	3.45841	3.4666	3.46573	3.4684	3.38968	3.42185	3.44193	3.45057	3.33651	3.37205	3.33211	3.36902	3.44446
lpxB	3.27156	3.24512	3.22437	3.27287	3.24378	3.23816	3.22127	3.25589	3.27539	3.27026	3.28602	3.22606	3.22492	3.24005	3.26816	3.25658	3.21597	3.21425	3.31197	3.22606	3.24005	3.28529	3.30475	3.23816	3.16923	3.25837	3.18621	3.16466	3.12972	3.07948	3.18044	3.17108	3.24579	3.30682	3.31548	3.43369	3.23131	3.24958	3.22606	3.25084	3.21657	3.22785	3.24255	3.24897	3.22667	3.13887	3.14813	3.22667	3.22127
rnhB	3.18327	3.1798	3.13487	3.1851	3.1178	3.1383	3.11547	3.17048	3.15842	3.15785	3.163	3.09134	3.1383	3.11252	3.18327	3.15959	3.13317	3.11135	3.20736	3.12972	3.20325	3.17224	3.24066	3.1268	3.09255	3.16523	3.06582	3.02901	3.02901	3.00946	3.07705	3.04329	3.32924	3.24255	3.21722	3.32195	3.15446	3.16986	3.12972	3.16181	3.16128	3.0985	3.12026	3.12914	3.0985	3.04968	3.03166	3.09317	3.10833
dnaE	2.97034	2.91377	2.87497	2.93956	2.89502	2.97815	2.90793	2.96364	2.87497	2.84533	2.89076	2.8881	2.88479	2.87122	2.89979	2.88588	2.938	2.88366	3.0045	2.96645	2.91493	2.91938	3.01001	2.89552	2.89333	2.8681	2.79157	2.73084	2.81401	2.78253	2.87914	2.84482	3.20081	3.01694	3.02351	3.09663	2.89921	2.88479	2.91493	2.93744	2.99666	2.77733	2.82339	2.8596	2.87122	2.77905	2.84005	2.79217	2.91493
accA	3.79493	3.54613	3.55318	3.66191	3.6476	3.68353	3.58882	3.77705	3.65624	3.58659	3.60986	3.69465	3.65305	3.57055	3.59875	3.67771	3.61093	3.63027	3.61608	3.5634	3.59974	3.58456	3.66191	3.627	3.63129	3.58985	3.5421	3.58882	3.63996	3.69071	3.64424	3.69589	3.72387	3.77556	3.74463	3.77844	3.66982	3.62913	3.63234	3.64862	3.69589	3.56958	3.63129	3.63536	3.68455	3.65189	3.57952	3.68585	3.68105
ldcC	2.20539	2.25295	2.55576	2.25599	2.57516	2.36458	2.91719	2.1582	2.3044	2.29697	2.29781	2.3815	2.26077	2.33748	2.27366	2.2437	2.27213	2.35145	2.20447	2.30935	2.36458	2.35569	2.30603	2.33435	2.31678	2.35145	2.3777	2.51667	2.1939	2.74631	2.7457	2.34497	1.8022	2.12641	2.28256	2.29947	2.29542	2.29068	2.25441	2.19036	2.17264	2.38653	2.25359	2.23576	2.51048	2.41785	2.55092	2.45774	2.18449
yaeR	2.41145	2.39155	2.89552	2.46458	2.63023	2.56381	3.38968	2.46852	2.50739	2.49409	2.49559	2.55725	2.50293	2.51048	2.50073	2.5037	2.45996	2.53654	2.4312	2.46306	2.54375	2.52496	2.54663	2.53507	2.55857	2.52715	2.52496	2.63828	2.32763	2.78923	2.70752	2.54594	2.37599	2.41218	2.43502	2.45699	2.48575	2.46921	2.43502	2.45152	2.44845	2.57381	2.48872	2.48355	2.53439	2.51446	2.81079	2.55725	2.45626
tilS	2.7134	2.46852	2.89502	2.70207	2.67901	2.82406	3.24958	2.7904	2.68674	2.65311	2.66827	2.74516	2.66703	2.64377	2.68375	2.66191	2.67073	2.69867	2.61919	2.6796	2.67192	2.58037	2.65913	2.65561	2.74966	2.67655	2.76104	2.70259	2.61919	2.8174	2.59398	2.68983	2.78133	2.78981	2.7367	2.6796	2.71688	2.66538	2.65853	2.69219	2.81293	2.68313	2.70207	2.6958	2.6389	2.60407	2.80508	2.60806	2.68983
rof	2.82461	2.74749	2.81293	2.80787	2.96758	2.95243	2.8971	2.88425	2.8681	2.84156	2.84005	2.95535	2.85197	2.90579	2.87755	2.83056	2.82511	2.89278	2.79936	2.81079	2.8497	2.90686	2.91824	2.85295	2.8853	2.85454	2.93851	3.13939	2.92901	3.29027	3.16466	2.98321	2.71866	2.75527	2.86544	2.85621	2.86652	2.87122	2.83335	2.85734	2.70865	2.9448	2.90031	2.86163	3.03564	3.02737	2.93578	3.01108	2.85734
yaeP	3.11008	3.00946	3.05079	3.11315	3.27684	3.1944	3.16923	3.18273	3.13939	3.1208	3.0837	3.19191	3.13777	3.17048	3.14114	3.11957	3.12192	3.21834	3.08424	3.086	3.1493	3.19131	3.17711	3.14998	3.16017	3.11718	3.22844	3.47924	3.2109	3.6465	3.5271	3.29539	2.90413	3.0563	3.14237	3.17108	3.17647	3.16354	3.12192	3.14873	3.02566	3.21776	3.16017	3.12192	3.33426	3.29615	3.22127	3.32266	3.13939
yaeQ	3.0175	2.98266	3.01327	2.9496	2.80965	2.88864	2.887	2.89502	2.92252	2.94744	2.93744	2.92519	2.96531	2.94696	2.98767	3.00836	2.97651	2.92095	3.02737	2.96306	3.00071	2.93367	2.98321	2.99666	2.97151	2.90737	2.89921	2.74966	3.00674	2.71093	2.66418	2.87171	2.95709	3.0018	3.00674	2.97367	2.95129	2.95017	2.97151	2.99666	2.99846	2.90686	2.93578	2.94301	2.81849	2.82461	2.83781	2.82895	2.9486
yaeJ	3.16923	3.07108	3.16408	3.06757	3.21722	3.11367	3.12318	3.02238	3.09432	3.06186	3.04736	3.0837	3.15277	3.13027	3.14998	3.19902	3.10894	3.07221	3.1208	3.00619	3.24897	3.09789	3.09789	3.12616	3.07884	3.02025	3.02846	3.00946	3.14358	3.35029	3.34717	3.05198	3.08307	3.14358	3.12137	3.18857	3.10539	3.09907	3.07768	3.08244	3.15959	3.1406	3.04383	3.00125	3.24255	3.0747	3.13887	3.18678	3.12914
nlpE	2.94015	2.90845	3.05908	2.91276	3.08546	2.92626	3.11252	2.92793	2.94649	2.96136	2.95971	3.04272	2.96364	2.98209	2.95535	2.96531	2.92952	2.93578	3.03166	2.98607	3.02456	2.93316	2.93155	2.9576	3.04557	2.98495	3.04673	3.05022	3.02238	2.98266	3.2484	2.98989	2.91114	2.97151	2.92405	3.01856	2.99214	2.96758	2.9536	2.96594	2.92252	3.03333	2.94301	2.93578	2.95186	3.01585	3.15679	2.9442	2.97367
yaeF	1.57881	1.48425	1.74273	1.51953	1.39212	1.70686	1.59628	1.57359	1.60973	1.51953	1.56666	1.4864	1.60358	1.6785	1.49067	1.53183	1.55479	1.68149	1.62214	1.62118	1.5328	1.66556	1.60868	1.59628	1.70591	1.54594	1.51638	1.4475	1.48124	1.34132	1.4433	1.51313	2.17659	1.72486	1.77246	1.65407	1.51417	1.46439	1.67652	1.65519	1.8022	1.74273	1.53989	1.53183	1.55183	1.5328	1.49588	1.5269	1.59628
proS	3.59875	3.5573	3.73039	3.55632	3.47184	3.5281	3.55416	3.61311	3.51885	3.51979	3.53204	3.55527	3.55416	3.55632	3.54711	3.54908	3.52409	3.52604	3.64862	3.54504	3.56647	3.53109	3.71065	3.57157	3.59075	3.56538	3.5594	3.47642	3.49836	3.42352	3.38724	3.51013	3.49087	3.57653	3.60986	3.5687	3.5082	3.56031	3.5594	3.60986	3.5052	3.43868	3.5421	3.56031	3.42516	3.47924	3.5013	3.43696	3.56234
yaeB	2.70691	2.78133	2.80905	2.83056	2.75753	2.87914	2.83781	2.83275	2.81186	2.77733	2.84323	2.77793	2.78428	2.80401	2.80622	2.81401	2.79268	2.77118	2.81962	2.86867	2.80905	2.76541	2.89765	2.78253	2.80729	2.80558	2.84912	2.65624	2.7257	2.65436	2.73143	2.73898	3.03117	2.87497	2.85241	2.82461	2.82288	2.79318	2.81293	2.90793	2.7756	2.68983	2.80401	2.81962	2.71984	2.69638	2.7796	2.70378	2.79987
rcsF	3.20429	3.21369	3.20904	3.26745	3.212	3.16354	3.28529	3.3105	3.26745	3.23266	3.24005	3.2629	3.28876	3.279	3.25084	3.26745	3.25016	3.25658	3.26422	3.29831	3.22014	3.22437	3.33967	3.26616	3.21541	3.20489	3.38161	3.24378	3.27973	3.10153	3.2131	3.23021	3.22377	3.22492	3.22187	3.31413	3.30395	3.25589	3.30611	3.32337	3.21722	3.19254	3.26684	3.23507	3.33211	3.22606	3.27026	3.2388	3.28459
metQ	4.18175	4.27019	3.94535	4.21079	4.1624	4.22013	4.14999	4.2431	4.30196	4.24692	4.25021	4.19509	4.32975	4.27992	4.25812	4.25812	4.27019	4.26196	4.30607	4.27529	4.23336	4.25812	4.41755	4.28848	4.32975	4.22686	4.68397	4.35193	4.35501	4.07237	4.09575	4.3412	4.27019	4.30607	4.27019	4.23009	4.27019	4.2839	4.33729	4.37905	4.1281	4.31012	4.31446	4.30607	4.35501	4.23625	4.23978	4.21412	4.36492
metI	3.60279	3.4773	3.32195	3.49836	3.46749	3.64537	3.45579	3.57345	3.50321	3.55835	3.5281	3.42937	3.5281	3.5271	3.41843	3.52604	3.50723	3.46205	3.66424	3.62269	3.57751	3.51789	3.5644	3.47105	3.51013	3.54011	4.05538	3.66309	3.74463	3.43277	3.53913	3.74878	3.68455	3.61827	3.64862	3.69335	3.54613	3.52919	3.55124	3.79741	3.70801	3.71187	3.4243	3.49184	3.86495	3.70927	3.63996	3.70181	3.612
metN	3.37452	3.29831	3.119	3.23444	3.22248	3.41666	3.15842	3.25779	3.27156	3.34349	3.28166	3.19969	3.2623	3.32408	3.17647	3.29831	3.22727	3.19191	3.41006	3.3148	3.39758	3.26553	3.34048	3.23332	3.3105	3.37064	3.87504	3.44786	3.49542	3.21541	3.30036	3.50422	3.3682	3.35709	3.40105	3.49356	3.34649	3.29972	3.30835	3.5687	3.48183	3.50225	3.15169	3.22066	3.63649	3.52201	3.31548	3.53402	3.35475
gmhB	3.25136	3.29539	3.25204	3.23131	3.19784	3.29101	3.26099	3.34127	3.26616	3.25589	3.26951	3.27026	3.2629	3.28738	3.29898	3.2388	3.25269	3.29241	3.33495	3.23444	3.27684	3.19676	3.35324	3.27539	3.2388	3.25717	3.27684	3.31197	3.21259	3.18102	3.20851	3.22127	3.03668	3.25084	3.32564	3.36156	3.25471	3.24066	3.25406	3.27026	3.24005	3.26422	3.28035	3.26616	3.24191	3.14587	3.13373	3.21776	3.27156
rrsH	5.52025	5.50956	5.44832	5.50956	5.49832	5.50563	5.48037	5.48468	5.49832	5.47593	5.50563	5.48919	5.48468	5.49411	5.48468	5.48037	5.50956	5.49411	5.49832	5.50956	5.48919	5.48037	5.50217	5.49411	5.48037	5.48037	5.48468	5.49411	5.49411	5.48919	5.47593	5.48919	5.48919	5.50217	5.50956	5.48037	5.48468	5.48919	5.50217	5.50217	5.50217	5.48468	5.49832	5.49411	5.48919	5.47593	5.48919	5.49411	5.50217
ileV	3.99736	3.90728	3.99736	3.95974	3.90558	3.91933	3.90914	4.00798	3.94725	3.96399	3.97354	3.73308	3.95339	3.97825	3.93039	4.01655	3.93946	3.73819	3.87661	3.91245	3.96192	3.89272	3.87504	3.91933	3.95339	3.9709	3.94926	3.7392	3.849	3.71581	3.78246	3.89793	3.80007	3.93597	3.90728	3.90914	3.9377	3.98754	3.93234	4.03301	4.04969	3.87661	3.91601	3.91601	3.76881	3.97354	3.95339	3.93234	3.89093
alaV	4.11339	4.0274	4.05538	4.08729	4.03846	4.04701	4.04143	4.14378	4.05808	4.06372	4.08729	3.85514	4.0665	4.0781	4.04969	4.11339	4.04969	3.89272	4.01655	4.04969	4.11623	4.00546	3.95339	4.00798	4.11623	4.06958	4.08133	3.86323	4.0274	3.93234	3.93946	4.04435	3.92673	4.06958	4.05808	4.0525	4.07514	4.09287	4.0525	4.1471	4.1471	3.99244	4.04969	4.03301	3.88326	4.13137	4.1018	4.05808	4.03846
rrlH	5.51384	5.52025	5.52025	5.52025	5.51384	5.52025	5.47028	5.52025	5.50956	5.51384	5.50956	5.50217	5.49832	5.50956	5.50563	5.50563	5.49832	5.48919	5.48919	5.49832	5.51384	5.48919	5.48919	5.50956	5.50217	5.49411	5.49832	5.50217	5.50217	5.50956	5.50956	5.50563	5.52025	5.50563	5.50563	5.51384	5.47593	5.50563	5.49832	5.50956	5.46208	5.52025	5.50563	5.48037	5.50563	5.50956	5.50217	5.50217	5.50563
rrfH	5.09684	5.0517	5.01577	5.11389	4.99903	4.98118	5.06372	5.0779	5.0517	5.06372	4.95703	5.0779	5.05804	5.05804	5.0517	5.0857	5.05804	4.88327	5.01577	5.0517	5.0517	5.0517	5.0857	5.09684	5.11389	5.11389	5.11389	5.0779	5.0857	5.0779	5.05804	5.0857	5.05804	5.0857	5.05804	5.06866	5.09684	5.06866	5.05804	5.09684	5.0857	5.09684	5.06372	5.09684	5.06372	4.99903	5.01577	5.11389	4.93046
aspU	4.90913	4.77194	4.77194	4.70293	4.66745	4.60338	4.68955	4.64365	4.6114	4.63073	4.57321	4.59934	4.62698	4.57321	4.55595	4.6783	4.57754	4.53657	4.52028	4.61517	4.61922	4.57321	4.63482	4.63905	4.72445	4.71745	4.64784	4.7371	4.70293	4.76047	4.71745	4.72445	4.65716	4.67291	4.67291	4.75437	4.63073	4.60338	4.59514	4.64784	4.69711	4.63073	4.6114	4.65243	4.74263	4.65716	4.69711	4.80743	4.5864
dkgB	2.1366	2.03908	2.33748	2.15219	2.04297	2.01837	2.19798	2.30205	2.15384	2.1366	2.15739	2.1609	2.19641	2.1758	2.20356	2.24627	2.16591	2.47284	2.11423	2.14286	2.22659	2.22256	2.3924	2.26815	2.20628	2.26244	2.23145	2.63209	1.83265	1.90338	1.9589	2.03999	1.67151	2.06085	2.24792	1.90751	2.14557	2.20447	2.20037	2.40261	2.1582	2.07402	2.19036	2.16591	2.33267	2.03527	2.0844	1.9589	2.21343
yafC	2.10383	1.98805	2.18193	2.12734	2.01374	1.95695	2.08341	2.19202	2.1048	2.05324	2.09639	2.0701	2.06638	2.04297	2.07204	2.05792	2.03999	2.04297	2.05324	2.09272	2.07773	2.03347	1.87487	2.07678	2.04491	2.00632	2.11423	2.18114	2.10759	2.05885	2.11423	2.08162	1.64762	1.99645	2.1565	2.07289	2.12071	2.06832	2.09549	2.1225	1.98901	2.03628	2.10383	2.0844	2.09272	2.0918	2.00987	2.08249	2.141
yafD	3.02025	2.49935	2.93006	2.95651	2.9871	3.09072	3.03725	3.03564	2.98872	2.92573	2.95535	3.02291	2.98824	2.95594	2.97207	2.9311	2.83661	2.93473	2.68793	2.85621	2.98495	2.92626	2.76716	3.00125	2.8881	2.95186	3.02084	3.11367	2.54948	3.22066	3.17711	2.98377	2.80787	2.88755	2.87809	2.87497	2.97422	2.95971	2.93578	2.9792	2.94594	2.98093	3.03725	3.00071	2.90686	2.93851	2.86116	2.95415	2.97863
yafE	2.24297	1.76832	2.22659	2.20539	2.20116	2.25359	2.23661	2.34013	2.21857	2.14014	2.16175	2.24555	2.18279	2.16428	2.18449	2.17009	2.0701	2.11042	1.96706	2.10759	2.17936	2.17936	2.02864	2.21118	2.1225	2.07678	2.25359	2.14642	1.73725	2.33933	2.30522	2.09272	2.15384	2.22346	2.15219	2.12071	2.16499	2.1758	2.12734	2.26968	2.17659	2.12159	2.22572	2.15384	2.10106	2.13836	2.05418	2.14014	2.18114
mltD	3.76597	3.68353	3.77012	3.71065	3.67771	3.73039	3.97602	3.63431	3.7419	3.68227	3.73308	3.62168	3.7067	3.59075	3.64107	3.74593	3.47642	3.65974	3.70423	3.55017	3.59567	3.61093	3.48995	3.63431	3.71065	3.59475	3.67423	3.51885	3.7647	3.49267	3.79493	3.79741	3.4354	3.71451	3.66658	4.0665	3.74878	3.72254	3.69707	3.69071	3.65974	3.72642	3.66424	3.6476	3.82956	3.59974	3.77012	3.84314	3.71451
gloB	2.41704	2.36129	2.48504	2.44692	2.47071	2.36619	2.54303	2.41392	2.4677	2.45231	2.48504	2.42191	2.49409	2.46227	2.48646	2.44767	2.45626	2.45626	2.45397	2.61731	2.45397	2.47742	2.42898	2.47458	2.5445	2.50598	2.52857	2.43273	2.20707	2.47365	2.32763	2.32519	2.68015	2.53584	2.39856	2.32173	2.48952	2.51667	2.51591	2.46697	2.21609	2.43502	2.47365	2.47606	2.2987	2.31764	2.32675	2.31503	2.50444
yafS	2.45996	2.43867	2.45996	2.47606	2.37342	2.46458	2.49935	2.47901	2.50073	2.48872	2.48139	2.50221	2.47606	2.43578	2.5205	2.46306	2.44845	2.49108	2.49409	2.45231	2.44392	2.42111	2.4767	2.46697	2.49332	2.4798	2.53802	2.54303	2.30935	2.3971	2.51194	2.4677	2.54165	2.48139	2.43795	2.52857	2.47531	2.47148	2.48504	2.4798	2.39856	2.44469	2.52496	2.50971	2.50669	2.43641	2.3815	2.49627	2.49251
rnhA	2.82288	2.6431	2.83841	2.80849	2.68559	2.79098	2.77284	2.90301	2.80508	2.77499	2.79877	2.78923	2.7682	2.78079	2.80401	2.80787	2.83164	2.81687	2.87399	2.7745	2.7457	2.75928	2.63463	2.78759	2.78698	2.78079	2.77336	2.67477	2.57905	2.56911	2.70378	2.7134	2.55653	2.76999	2.7853	2.89656	2.80278	2.81186	2.78313	2.82567	2.71279	2.70154	2.81134	2.79485	2.68437	2.71927	2.63705	2.74399	2.81401
dnaQ	3.09194	2.93691	3.16181	3.05323	3.15169	3.10092	3.0837	3.13434	3.05502	3.06016	3.04108	2.99967	3.08125	3.0747	3.08125	3.07647	3.02025	3.06401	3.07529	3.02351	3.05566	3.05854	3.07048	3.05908	3.04911	3.02566	3.03668	3.14587	2.99556	3.18273	3.20381	3.03564	2.87171	3.01908	3.06514	3.19727	3.02622	3.03668	3.04272	3.06929	3.01377	3.12851	3.11547	3.07948	3.15057	3.07948	2.98824	3.08125	3.04788
aspV	4.93046	4.79899	4.75437	4.69711	4.67291	4.59514	4.68397	4.65243	4.62698	4.62291	4.59069	4.59514	4.64784	4.58214	4.56861	4.68955	4.57321	4.5441	4.55194	4.62291	4.62291	4.59069	4.63905	4.63073	4.74263	4.74263	4.67291	4.74865	4.74865	4.778	4.7371	4.74865	4.65243	4.68397	4.68955	4.76047	4.67291	4.62698	4.60745	4.66188	4.71745	4.62291	4.62291	4.65716	4.75437	4.65243	4.68955	4.83968	4.6114
yafT	2.14014	2.23485	1.96197	2.21192	2.04401	1.99755	1.86558	2.23485	2.04955	2.11977	2.1547	1.98703	2.1366	2.1675	2.10106	2.16591	2.17747	2.14376	2.2575	2.13292	2.12912	2.05513	2.05606	2.0844	2.12436	2.03527	1.99372	2.0514	2.33002	1.71209	1.87487	2.0617	2.27943	2.26077	2.1939	2.18279	2.13836	2.17107	2.14014	2.21609	2.11042	2.00043	2.11693	2.09809	2.11318	2.18784	2.03908	2.08892	2.20876
yafU	1.20957	1.06102	1.28681	1.13473	1.0672	1.05814	1.20533	1.09494	1.015	1.18369	1.1488	1.1054	0.917311	1.03159	0.985109	1.14223	1.24828	1.19223	1.16618	1.35269	1.04353	0.939721	0.97162	1.14616	0.99553	0.941112	1.1264	1.20533	1.28352	0.797952	1.0762	0.950068	1.50797	1.28229	1.07053	1.00788	1.33472	1.10839	1.23692	1.21355	1.0734	0.952863	1.0362	1.02875	1.13959	1.00788	1.11419	1.19881	1.18936
yafF	1.17158	1.01368	1.22943	1.15413	1.28681	1.2383	1.28801	1.01787	1.12916	1.17674	1.25319	1.17303	0.991093	1.12511	1.07053	0.989617	1.23455	1.1126	1.0896	1.18497	1.18645	1.01955	1.0362	1.10839	1.17028	1.15413	1.05388	1.21758	1.0064	1.28801	1.28352	1.08476	1.09343	1.16761	1.16472	1.04065	1.11704	1.13335	1.12373	1.36828	1.11419	1.0689	1.15413	1.1961	1.18645	0.904744	1.08343	0.95919	1.27037
yafV	2.50892	2.48872	2.47606	2.46382	2.62966	2.63705	2.55442	2.51372	2.46148	2.44692	2.42423	2.51894	2.45074	2.44235	2.45557	2.45074	2.41704	2.50444	2.34588	2.40491	2.38989	2.37997	2.36759	2.39155	2.44692	2.46306	2.51974	2.61414	2.60147	2.75423	2.73264	2.48433	1.96706	2.36914	2.4312	2.49184	2.47071	2.46852	2.44106	2.44235	2.42498	2.54303	2.49037	2.46382	2.47148	2.50293	2.38392	2.48204	2.46072
ivy	3.40105	3.46205	4.00546	3.44193	3.83572	3.41337	4.01092	3.37614	3.47545	3.51405	3.46298	3.59684	3.48359	3.60476	3.48359	3.44361	3.45751	3.63649	3.71313	3.59567	3.88008	3.8058	3.67094	3.64979	4.0002	3.62491	4.0002	4.1471	3.49934	3.33811	4.0002	3.67995	2.8697	3.23444	3.42022	3.24958	3.47283	3.47642	3.43107	3.43781	3.54305	3.77705	3.53913	3.50321	3.67995	3.75684	4.57754	3.70801	3.49356
fadE	1.94382	1.87068	1.78954	1.90751	1.99279	2.05792	2.05232	1.85359	2.02298	1.90639	2.0212	1.98901	2.03817	1.94588	2.0617	1.91065	1.93595	2.08341	1.96197	1.86456	1.99755	2.03147	1.98529	2.0571	1.98805	1.93706	1.96197	2.23399	1.83477	2.50814	2.13836	2.05324	2.84056	2.02379	2.02747	1.97174	2.01169	2.02218	2.07204	2.14014	2.00802	2.02471	2.06356	2.05513	2.12436	1.92499	1.95398	1.89922	1.92397
lpcA	3.42678	3.34717	3.42185	3.39275	3.35099	3.35241	3.35557	3.51591	3.40929	3.3682	3.3608	3.40356	3.37064	3.34273	3.37139	3.37363	3.36571	3.40269	3.39361	3.3011	3.35029	3.36233	3.51498	3.37205	3.38318	3.33276	3.36233	3.35862	3.40674	3.42763	3.27827	3.39932	3.14358	3.38318	3.45232	3.44877	3.42763	3.40018	3.38724	3.41925	3.39595	3.32067	3.37844	3.35862	3.34649	3.25717	3.27973	3.36003	3.41006
yafJ	2.80849	2.78581	2.80965	2.85791	2.68191	2.90737	2.80965	2.8853	2.82777	2.80401	2.83275	2.8853	2.84056	2.83219	2.83556	2.82119	2.79485	2.78253	2.78428	2.86544	2.84863	2.84912	2.94137	2.84863	2.89076	2.82725	2.88308	2.7853	2.80278	2.79318	2.80165	2.8734	2.8124	2.84701	2.80676	2.87809	2.79701	2.80729	2.82511	2.86914	2.87859	2.80401	2.86914	2.87171	2.77793	2.82406	2.7457	2.81527	2.82567
yafK	3.54305	3.3495	3.15169	3.55017	3.39673	3.6552	2.9871	3.54908	3.53204	3.48641	3.52604	3.6465	3.51498	3.49087	3.48724	3.53014	3.46573	3.47184	3.30321	3.49267	3.32486	3.36651	3.35557	3.42516	3.30835	3.4454	3.37768	3.38814	3.44029	3.1026	3.17647	3.51405	3.82176	3.63996	3.51498	3.32704	3.48548	3.49542	3.51114	3.52604	3.59075	3.52509	3.5281	3.56131	3.40105	3.7419	3.09012	3.58985	3.51207
yafQ	2.98607	3.05797	3.00291	3.08244	2.96364	3.06816	2.94301	3.10367	3.04736	3.04736	3.06698	3.08012	3.02025	3.04851	3.04004	3.045	3.02737	2.98321	2.99102	3.04615	3.01168	3.0563	3.07884	3.01975	2.98989	2.99846	2.97973	2.98266	2.9047	2.83955	2.9731	2.87497	3.04968	3.06582	3.05741	3.0538	3.05022	3.02737	3.03271	3.10422	3.02791	2.95186	3.00398	3.01635	2.91493	3.0018	2.96758	3.10092	3.04272
dinJ	3.24512	3.24378	3.30475	3.29688	3.30036	3.22014	3.24378	3.39673	3.3127	3.29761	3.31625	3.25529	3.28738	3.3011	3.30245	3.29027	3.26037	3.27749	3.24958	3.30611	3.28602	3.3495	3.3649	3.28951	3.31345	3.23507	3.26362	3.40105	3.32195	3.40929	3.39201	3.23936	3.13434	3.22785	3.22127	3.38237	3.28806	3.28459	3.27026	3.34127	3.28675	3.31345	3.31121	3.2629	3.29898	3.29898	3.30611	3.38161	3.3054
yafL	1.52995	1.57773	1.63898	1.58306	1.86243	1.83898	1.62735	1.55867	1.5498	1.585	1.57473	1.71609	1.54892	1.59121	1.62028	1.56162	1.51417	1.53686	1.4832	1.55283	1.59121	1.60254	1.59628	1.52275	1.66155	1.61487	1.62214	1.84133	1.62945	2.08892	1.94688	1.66461	1.3381	1.48011	1.50406	1.7404	1.56459	1.59519	1.56976	1.61487	1.40909	1.70779	1.59628	1.61388	1.78733	1.70591	1.69347	1.71609	1.50406
yafM	2.23399	2.22256	2.26328	2.2437	2.09639	2.09549	2.21267	2.36458	2.25832	2.25295	2.26741	2.27789	2.23892	2.18538	2.26501	2.22256	2.25295	2.21691	2.19476	2.20116	2.19307	2.17107	2.1582	2.23661	2.18948	2.23812	2.18279	2.19959	2.19476	2.04676	2.1339	2.1514	2.13202	2.27613	2.26578	2.09549	2.29068	2.32763	2.26501	2.26741	2.14806	2.25123	2.30205	2.29626	2.10573	2.21192	2.1366	2.13292	2.32439
fhiA	1.36618	0.813393	0.891292	0.873434	0.785294	1.0689	0.829576	0.826487	0.97619	1.02413	0.896187	1.0862	1.0792	0.866257	1.04475	0.925642	1.0362	0.805575	0.925642	0.914592	1.02581	1.04628	1.08194	0.761676	0.856165	1.12775	1.13473	1.2281	0.996963	1.14082	1.015	1.0792	1.04202	1.01221	1.13629	1.31747	1.15543	1.02413	0.899893	1.19081	1.01074	1.42426	1.07481	0.934107	0.896187	0.839654	0.899893	0.964051	0.817016
mbhA	1.20826	1.08343	1.17965	1.17965	1.31278	1.29034	1.1567	1.17423	1.27147	1.17549	1.27147	1.36284	1.2749	0.992723	1.25088	1.17158	1.16195	1.17674	1.0762	1.12097	1.21636	1.23198	1.23076	1.01787	1.36284	1.08194	1.34907	1.4156	1.22943	1.38051	1.24591	1.16618	1.58813	1.46439	1.19472	1.29702	1.23455	1.1567	1.30616	1.36154	1.26682	1.17674	1.20826	1.21758	1.07053	1.0689	1.15918	1.27262	1.16761
dinB	2.08892	2.29455	2.14191	2.11693	2.11511	2.24792	2.23399	2.18358	2.11318	2.10383	2.11511	2.16175	2.07976	2.13102	2.1234	2.06832	2.13573	2.15561	2.12734	2.1048	2.10573	2.1514	2.30205	2.10219	2.17181	2.06267	2.25913	2.19036	2.3044	2.31261	2.33509	2.14975	1.97174	2.05418	2.03999	2.31849	2.11136	2.08892	2.13836	2.24297	2.07204	2.31261	2.18114	2.12814	2.18865	2.13934	2.13008	2.14286	2.1339
yafN	2.41392	2.36997	2.26501	2.31426	2.29068	2.20791	2.25359	2.39307	2.28256	2.28021	2.26668	2.23974	2.29626	2.30118	2.30692	2.32675	2.3442	2.34836	2.32675	2.33933	2.27133	2.31764	2.37172	2.28646	2.32675	2.26968	2.29947	2.37172	2.33839	2.28408	2.41145	2.19641	1.85909	2.21939	2.23317	2.31503	2.33509	2.28408	2.31261	2.32255	2.2915	2.38989	2.29313	2.31347	2.29383	2.27789	2.23145	2.26968	2.32842
yafO	2.26415	2.25519	2.19036	2.24866	2.21609	2.11602	2.16175	2.36214	2.22096	2.22893	2.20876	2.19959	2.2437	2.25913	2.25832	2.26501	2.25832	2.26815	2.25995	2.22743	2.23145	2.25995	2.28256	2.24555	2.22185	2.22496	2.19641	2.2915	2.26968	2.21192	2.33839	2.19036	1.95291	2.175	2.2242	2.29313	2.21118	2.26159	2.2323	2.27535	2.24866	2.24463	2.24716	2.23485	2.21691	2.21526	2.175	2.21939	2.25519
yafP	2.05324	2.00802	1.9699	2.02027	1.90427	1.7842	1.87068	2.07868	1.97954	1.9757	1.98995	1.92604	1.94007	1.97759	2.05418	2.02027	1.96085	2.01081	2.00632	2.04401	1.968	2.01465	2.03908	1.96894	2.00719	1.97174	1.93362	2.03628	2.01465	1.63898	1.968	1.8155	1.93042	1.9199	1.90338	2.01553	1.96294	1.99538	1.9757	1.99188	2.1048	2.14014	2.01936	1.98805	1.968	1.91275	1.92708	1.94382	1.98609
ykfJ	1.03159	1.03759	1.14332	0.992723	1.09096	0.92844	0.938416	0.927109	1.00934	1.06421	1.03159	1.10097	0.898747	0.8019	0.931186	0.962474	1.09096	0.871387	0.890111	0.758803	1.01787	1.05814	0.92434	1.0672	0.802996	0.914592	0.880142	0.859978	1.10692	0.773858	1.06256	1.01368	1.34812	1.07777	0.978977	1.18112	0.927109	0.935519	0.901333	0.784446	1.16472	0.947326	0.925642	1.08476	0.952863	0.980483	0.921398	1.2281	1.11119
prfH	1.01955	1.09214	0.985109	0.952863	0.777589	1.14332	0.744111	0.966982	0.991093	1.01368	1.01368	1.2281	0.92844	0.948809	0.952863	0.827271	0.849937	0.709824	0.796069	0.817624	0.95919	1.09343	0.829576	0.804022	1.09343	0.892308	0.944305	0.82294	0.941112	0.820253	0.800425	1.11968	1.56255	1.04786	1.09641	1.06553	0.847327	0.991093	0.768503	0.70937	1.09794	1.00934	1.0672	0.911958	0.92844	0.824352	1.0164	0.726454	0.809735
pepD	3.28876	3.25529	3.27346	3.28385	3.27407	3.27346	3.2629	3.28602	3.28316	3.28675	3.24958	3.32337	3.27287	3.26816	3.28738	3.26422	3.29315	3.32195	3.1908	3.30835	3.31705	3.31121	3.5281	3.34127	3.32408	3.36733	3.37452	3.34493	3.15501	3.36651	3.27684	3.20736	3.12026	3.18621	3.22844	3.19131	3.30321	3.27346	3.28385	3.25971	3.10539	3.1493	3.28675	3.29615	3.212	3.16128	3.16751	3.21834	3.28166
gpt	3.90914	3.86323	3.92121	3.88476	3.76213	3.75944	3.68952	3.87504	3.88159	3.95534	3.91245	3.8058	3.86855	3.95755	3.89793	3.92502	3.94347	3.82017	3.98252	3.84314	3.88159	3.849	3.78639	3.84751	3.83853	3.84751	3.78778	3.7067	3.83853	3.34427	3.58159	3.87178	3.7729	3.90728	3.96399	3.80437	3.87321	3.8878	3.88931	3.94926	3.85366	3.71065	3.85826	3.87504	3.95124	3.9709	3.74736	3.93946	3.87012
frsA	2.73143	2.80622	2.7853	2.74631	2.69107	2.7004	2.69804	2.77284	2.75135	2.75988	2.735	2.70259	2.74966	2.76883	2.76104	2.73438	2.7469	2.75197	2.91166	2.77336	2.77177	2.78133	2.8361	2.7853	2.84215	2.7837	2.74631	2.75527	2.7122	2.78871	2.72395	2.74063	2.91772	2.76433	2.76377	2.99495	2.74631	2.75135	2.75587	2.8174	2.6389	2.62792	2.75988	2.72511	2.80226	2.75423	2.65734	2.79485	2.74966
crl	3.83098	3.87504	3.80862	3.94136	3.77426	4.1281	3.86006	3.91759	3.90402	3.82784	3.94347	4.11339	3.89946	3.82634	3.90074	3.90074	3.92856	4.04143	3.79618	3.93234	3.82478	3.88008	3.85043	3.89615	3.86855	3.85514	3.85674	3.91423	3.74878	3.57255	3.67995	3.91423	3.86323	3.87661	3.86006	3.7647	3.93234	3.93946	3.90558	3.92856	3.23266	3.36003	3.95534	3.89615	3.81871	3.88623	3.76739	3.8878	3.92502
phoE	1.48757	1.53989	1.4864	1.59628	1.55183	1.43619	1.40162	1.69453	1.59317	1.59937	1.59317	1.47819	1.67051	1.52587	1.56459	1.53089	1.51736	1.67459	1.46868	1.54795	1.48533	1.53883	1.47715	1.53574	1.52061	1.54375	1.58306	1.67459	1.53574	1.16195	1.40909	1.42864	1.46128	1.53686	1.55576	1.2982	1.60554	1.52482	1.62214	1.62945	4.93046	4.98118	1.88035	1.56075	1.48533	1.42649	1.43838	1.4028	1.65937
proB	3.21597	3.07647	3.11252	3.18102	3.11315	3.11008	2.98093	3.24897	3.21657	3.16923	3.19372	3.22066	3.18102	3.15501	3.22127	3.17285	3.11547	3.12371	2.95807	3.10712	3.1908	3.09012	3.25779	3.20209	3.11252	3.18448	3.15334	3.20546	3.08424	3.10308	2.97815	3.14358	3.03615	3.17048	3.20611	2.96306	3.17408	3.17224	3.17108	3.08659	3.51789	3.34577	3.18395	3.21143	3.05908	3.06816	2.99556	2.97481	3.17048
proA	3.0949	2.96084	2.97207	3.07884	3.02954	3.02408	2.90413	3.16751	3.11252	3.10308	3.10308	3.08481	3.08186	3.06401	3.10422	3.11189	3.03166	2.99102	2.90793	2.99666	3.06514	2.99556	3.15334	3.09789	2.96758	3.06243	2.97759	3.06872	3.10769	3.04215	2.90031	3.02291	2.98989	3.06872	3.13777	2.8881	3.0949	3.06929	3.07108	3.03668	3.41925	3.29831	3.1178	3.10769	2.9486	3.00398	2.91493	2.95594	3.07342
thrW	3.66424	3.37844	3.63536	3.53014	3.41925	3.48548	3.47924	3.59367	3.48359	3.48906	3.48017	3.40269	3.53298	3.47369	3.46928	3.52201	3.4702	3.35786	3.39758	3.45144	3.47369	3.44193	3.62588	3.49836	3.53818	3.47924	3.52409	3.43277	3.19021	3.1944	3.24378	3.31919	3.87178	3.52313	3.47819	3.31345	3.51591	3.50225	3.5003	3.42103	3.44704	3.41666	3.5082	3.51405	3.46021	3.49356	3.49267	3.48456	3.51405
ykfI	2.05513	1.90427	2.06734	2.05993	1.94283	2.02379	2.15561	2.13008	2.04676	1.96894	2.05232	1.98153	2.07678	2.04955	2.13202	2.03252	1.94898	1.97372	2.01275	2.09357	2.01837	2.05993	2.11318	2.1366	2.17659	1.91275	1.96502	1.93479	1.89811	1.71704	2.01651	1.99372	2.97422	2.21035	2.21343	1.96294	1.98805	1.98703	2.0174	2.14642	2.01837	1.94792	2.10847	2.09272	1.99188	2.05044	2.1234	1.968	2.03252
yafW	0.793726	0.771479	0.753976	0.771771	0.764454	0.768775	0.764227	0.762141	0.747838	0.777912	0.847327	0.733555	0.858057	0.751941	0.853533	0.825852	0.813393	0.771771	0.760822	0.75597	0.758237	0.853533	0.81642	0.774152	0.785639	0.84398	0.871387	0.752671	0.845602	0.856165	0.793248	0.846456	0.81642	0.877901	0.807341	0.807341	0.822219	0.765893	0.85087	0.82294	0.800425	0.806768	0.809068	0.859978	0.820253	1.00341	0.838813	0.795554	0.737239
ykfH	0.878966	0.746587	0.747655	0.890111	0.779672	0.71896	0.855256	0.738409	0.751392	0.800935	0.805575	0.746066	0.76689	0.829576	0.793248	0.807341	0.797423	0.758611	0.76903	0.861078	0.758803	0.837141	0.987949	0.91057	0.769293	0.851699	0.81036	0.757137	0.773858	0.722546	0.802996	0.793248	0.804474	0.842309	0.883445	0.820253	0.7525	0.796508	0.735303	0.726837	0.778945	0.826487	0.75802	0.789759	0.901333	0.782577	0.828825	0.767708	0.772086
ykfG	0.712602	0.737829	0.724629	0.835633	0.757571	0.704364	0.711018	0.69909	0.752108	0.72055	0.81642	0.849068	0.807341	0.825097	0.804474	0.711599	0.681069	0.703434	0.670337	0.706415	0.755069	0.751941	0.842309	0.828825	0.759561	0.835633	0.685754	0.722296	0.697693	0.716071	1.01368	0.824352	0.782911	0.764901	0.791101	0.956061	0.679776	0.696503	0.72485	0.724125	0.792373	0.681709	0.678305	0.731565	0.796508	0.849937	0.91057	0.832594	0.70038
yafX	0.744589	0.838813	0.81036	0.823666	0.745562	0.786894	1.15918	0.845602	0.736424	0.74446	0.738257	0.783644	0.786894	0.752671	0.775086	0.752671	0.784446	0.748174	0.773499	0.743206	0.807908	0.807341	0.75802	0.806169	0.737653	0.765893	0.739423	0.724629	0.95919	1.04353	0.759979	0.792373	0.746741	0.737098	0.795554	0.800425	0.728617	0.752671	0.866257	0.874413	0.834897	0.752865	0.770618	0.780783	0.76311	0.734791	0.847327	0.948809	0.778614
ykfF	0.825097	0.797952	0.829576	0.736972	0.767708	0.826487	0.991093	0.755069	0.740823	0.748347	0.7525	0.752108	0.759768	0.77095	0.773858	0.750675	0.824352	0.815194	0.811615	0.774438	0.754508	0.905754	0.989617	0.814559	0.746587	0.766631	0.778614	0.76903	0.812762	0.888002	0.844732	0.885798	0.831698	0.880142	0.795095	0.788164	0.883445	0.827271	0.799972	0.965651	0.735055	0.81642	0.736424	0.756555	0.884599	0.761676	0.73517	0.82294	0.746066
ykfB	0.728996	0.746414	0.781475	0.726837	0.734791	0.693329	0.708263	0.780783	0.738567	0.712884	0.766148	0.72837	0.699506	0.713028	0.757137	0.691902	0.696246	0.691281	0.700821	0.686634	0.733953	0.77095	0.767991	0.715243	0.740552	0.729386	0.720826	0.820828	0.725091	0.701032	0.681709	0.735443	0.713362	0.720426	0.71202	0.751941	0.749932	0.690287	0.69447	0.694167	0.717607	0.689273	0.68783	0.680432	0.723994	0.787376	0.740686	0.731977	0.747359
yafY	0.704551	0.842309	0.750115	0.768503	0.722017	0.715649	0.786507	0.919863	0.794639	0.758237	0.718154	0.733811	0.737829	0.697918	0.763339	0.758803	0.687017	0.740125	0.746066	0.749066	0.727341	0.81097	0.733162	0.791445	0.70695	0.749253	0.722546	0.992723	0.704189	0.710426	0.709528	0.707605	0.693019	0.724975	0.72837	0.750115	1.0226	0.734081	0.821499	0.761914	0.743512	0.839654	0.729878	0.71014	0.723082	0.774152	0.736563	0.756761	0.808461
yafZ	0.770618	0.799972	0.869139	0.799435	0.729878	0.736279	0.875481	0.72837	0.75308	0.759561	0.874413	0.776604	0.812762	0.811615	0.742745	0.889034	0.724125	0.890111	0.757137	0.742288	0.882416	0.801396	0.922762	0.785639	0.904744	0.929808	0.872466	0.763788	0.722945	0.783329	0.823666	0.867194	0.793248	0.81036	0.713792	0.787753	0.784858	0.835633	0.838813	0.777241	0.913223	0.914592	0.858057	0.81097	0.779327	0.934107	0.8019	0.824352	0.81097
ykfA	0.944305	0.861078	0.991093	0.950068	0.98358	0.778258	1.08194	0.889034	0.782911	0.852593	0.824352	0.965651	1.01074	1.14473	1.01221	1.06421	0.748871	0.9024	0.877901	0.91057	0.869139	1.04202	1.05955	1.05814	1.04065	1.10097	0.759171	0.851699	0.952863	1.03159	0.922762	0.944305	0.804976	0.97162	0.908132	1.02875	0.787753	0.757802	0.831698	0.775671	0.853533	0.874413	0.950068	0.908132	0.948809	1.04786	0.88131	1.10097	0.95757
perR	0.743038	0.779672	0.782911	0.791879	0.802996	0.789295	0.735443	0.757571	0.765626	0.746741	0.791879	0.765161	0.723498	0.713512	0.960984	0.7387	0.761236	0.757802	0.75597	0.756761	0.740552	0.741246	0.750465	0.763339	0.738847	0.77095	0.733427	0.737829	0.734791	0.755403	0.859978	0.809735	0.789759	0.760379	0.825852	0.812762	0.775086	0.745904	0.738257	0.853533	0.765626	0.77095	0.875481	0.864211	0.779672	0.745562	0.751204	0.764454	0.762394
insN-1	0.748695	0.748174	0.742885	0.752865	0.772934	0.767991	0.743206	0.760822	0.793726	0.748695	0.754324	0.735574	0.75029	0.742885	0.730776	0.764227	0.783329	0.798441	0.8019	0.798924	0.724975	0.733555	0.74687	0.759979	0.797423	0.776951	0.762394	0.802996	0.758435	0.775961	0.767991	0.72875	0.732627	0.759356	0.740823	0.723741	0.782227	0.804976	0.774152	0.864211	0.713196	0.804022	0.795095	0.815856	0.733676	0.803487	0.77095	0.741846	0.752671
insN-2	0.726329	0.723365	0.92434	0.768775	0.8019	0.772363	0.905754	0.8019	0.740686	0.727223	0.729878	0.742008	0.781475	0.764454	0.812762	0.759768	0.821499	0.837141	0.827271	0.856165	0.734791	0.741704	0.724125	0.775343	0.737368	0.833328	0.869139	0.786022	0.734356	0.735711	0.730776	0.742437	0.720826	0.734791	0.742885	0.75029	0.77095	0.796935	0.777589	0.9024	0.731296	0.740969	0.808461	0.743206	0.759356	0.740266	0.836369	0.73517	0.877901
insI-1	0.715519	0.731839	0.708571	0.720289	0.702901	0.72485	0.70038	0.705749	0.718403	0.732249	0.707445	0.730776	0.735443	0.727849	0.736691	0.768775	0.725716	0.736563	0.741846	0.75578	0.725845	0.705586	0.731296	0.72474	0.730518	0.715243	0.711165	0.723741	0.738257	0.739698	0.71014	0.729773	0.691902	0.70038	0.71479	0.705404	0.699506	0.699955	0.756361	0.77095	0.728871	0.749589	0.77628	0.7525	0.699955	0.7387	0.762394	0.76018	0.709215
insI-2	0.732249	0.734242	0.72474	0.748695	0.72485	0.743206	0.743038	0.741374	0.727599	0.749066	0.7538	0.732627	0.740686	0.722666	0.720687	0.738847	0.742885	0.788164	0.791445	0.770618	0.736691	0.71509	0.718403	0.737829	0.733676	0.747506	0.77095	0.768775	0.754324	0.747192	0.791101	0.71748	0.709215	0.741846	0.70937	0.712288	0.76955	0.777912	0.756761	0.782911	0.742437	0.770107	0.780368	0.771771	0.713028	0.714076	0.701963	0.743512	0.767474
insI-3	0.702545	0.726329	0.741846	0.722296	0.786507	0.796935	0.733023	0.780368	0.711459	0.733023	0.707285	0.73102	0.718547	0.744288	0.702163	0.742885	0.691594	0.685276	0.75086	0.718403	0.685276	0.745235	0.733301	0.722546	0.695494	0.712884	0.712439	0.727104	0.699506	0.702736	0.712162	0.707445	0.68275	0.694984	0.685276	0.688545	0.743206	0.726329	0.7309	0.715789	0.716778	0.686213	0.720289	0.704723	0.699285	0.772363	0.695248	0.713665	0.75578
insO-1	0.893581	0.815194	0.916009	0.782911	1.00183	0.948809	1.14223	0.864211	0.973029	1.01955	1.10992	0.858892	0.849937	0.905754	1.00934	1.11555	0.864211	0.841416	0.85087	1.02581	0.908132	0.834108	0.749589	0.883445	0.799435	0.973029	0.914592	0.929808	0.884599	1.01787	0.884599	0.92844	0.889034	0.75308	0.815856	0.896187	1.0164	0.817624	0.986495	0.855256	1.00934	1.00496	0.987949	0.892308	0.820828	0.947326	0.742008	0.97162	0.732748
ykfC	0.8019	1.0362	1.00788	0.841416	0.82294	0.944305	0.966982	1.13335	1.10097	0.939721	0.94267	0.899893	1.14332	0.868159	0.863143	0.992723	0.791879	0.889034	0.991093	0.883445	0.897387	0.798924	1.10097	1.0064	1.10992	0.92844	0.962474	0.866257	0.796935	1.08194	0.870395	0.945663	0.880142	0.938416	0.922762	0.888002	0.92434	1.12373	0.921398	1.04202	0.92434	0.921398	0.948809	0.844732	0.848162	0.759979	1.0672	1.04919	0.8019
insH-1	0.791445	0.73517	0.772629	0.774438	0.759356	0.746066	0.766148	0.755245	0.745057	0.802461	0.752671	0.721344	0.761236	0.776951	0.749932	0.832594	0.769841	0.782911	0.91057	0.771479	0.762141	0.732507	0.795554	0.76018	0.934107	0.780014	0.852593	0.739698	0.824352	0.786507	0.773499	0.807908	0.736837	0.765626	0.818281	0.755069	0.766148	0.787753	0.746587	0.792821	0.788164	0.812762	0.815856	0.834897	0.796069	0.820253	0.761471	0.763788	0.745057
insH-2	0.783329	0.769293	0.753424	0.7538	0.750465	0.760822	0.747999	0.738105	0.796508	0.840536	0.737098	0.8019	0.81896	0.733953	0.818281	0.751771	0.851699	0.768503	0.772086	0.716919	0.748174	0.769841	0.797952	0.929808	0.819597	0.71748	0.709981	0.736563	0.70038	0.755245	0.891292	0.772363	0.728114	0.791879	0.730243	0.743206	0.954373	0.756955	0.755245	0.740969	0.767991	0.714236	0.710721	0.751392	0.814559	0.72474	0.840536	0.74572	0.721344
insH-3	0.68275	0.691902	0.748871	0.704189	0.824352	0.702337	0.707445	0.710289	0.684808	0.741246	0.764654	0.776951	0.806768	0.719086	0.771771	0.782227	0.70905	0.729878	0.666041	0.74396	0.715519	0.685754	0.687017	0.747655	0.701387	0.678305	0.706415	0.774438	0.702163	0.709528	0.72055	0.76689	0.681069	0.68223	0.69602	0.706081	0.702337	0.715243	0.719518	0.67446	0.714236	0.689947	0.774152	0.747506	0.681069	0.78112	0.764654	0.705925	0.687424
insH-4	0.743653	0.726103	0.767708	0.742598	0.844732	0.742437	0.740125	0.770398	0.770398	0.753262	0.788164	0.847327	0.786022	0.71509	0.807341	0.734242	0.732102	0.735055	0.729246	0.754168	0.809068	0.839654	0.755245	0.775961	0.736143	0.722546	0.741084	0.715519	0.727599	0.732387	0.866257	0.724248	0.76903	0.776951	0.911958	0.788537	0.752671	1.03468	0.889034	0.728996	0.783329	0.739977	0.747999	0.828117	0.753976	0.801396	0.804976	0.722143	0.745393
insH-5	0.72474	0.808461	0.849937	0.851699	0.791445	0.804022	0.821499	0.790637	0.891292	0.849068	0.806169	0.834108	0.848162	1.0689	0.804976	0.92434	0.733676	0.703817	0.833328	0.705586	0.746587	0.787376	0.836369	0.862107	0.694704	0.730381	0.709667	0.704364	0.898747	0.785294	0.772363	0.781475	0.772363	0.760822	0.693874	0.837941	0.756158	0.739559	0.762394	0.714353	0.799435	0.739698	0.710878	0.736563	1.00496	0.815856	0.722017	0.836369	0.845602
insH-6	0.778258	0.744589	0.77628	0.772629	0.809735	0.831698	0.731426	0.830901	0.789295	0.775671	0.783329	0.752308	0.755575	0.799435	0.78112	0.856165	0.81896	0.767474	0.789295	0.731153	0.776604	0.763339	0.974487	0.772363	0.805575	0.755069	0.752671	0.825097	0.799435	0.777912	0.829576	0.842309	0.764227	0.77628	0.738257	0.760588	0.874413	0.85087	0.729512	0.773232	0.839654	0.834897	0.773499	0.794639	0.769841	0.812149	0.726837	0.81642	0.804976
insH-7	0.761914	0.72055	0.740125	0.732507	0.772629	0.745562	0.732249	0.734499	0.871387	0.754872	0.819597	0.815194	0.779672	0.747019	0.745057	1.07205	0.764227	0.76903	0.804474	0.75029	0.862107	0.73102	0.8019	0.758611	0.813955	0.791879	0.728245	0.760379	0.798924	0.779672	0.77628	0.777912	0.794229	0.737653	0.745235	0.786507	0.693329	0.77095	0.766389	1.01368	0.81036	0.804474	0.782227	0.725237	0.737524	0.768775	0.906903	0.748695	0.800425
insH-8	0.731153	0.761914	0.769841	0.784038	0.948809	0.755069	0.736143	0.75029	0.838813	0.783329	0.932615	0.773858	0.741535	0.757802	0.784446	0.865256	0.741846	0.751941	0.744589	0.838813	0.830249	0.751204	0.791101	0.764901	0.787376	1.01787	0.782577	0.753424	0.815194	0.736143	0.749932	0.763548	0.757335	0.775086	0.794229	0.763548	0.771205	0.786022	0.740552	0.748695	0.85087	0.739127	0.78112	0.781866	0.870395	0.754508	0.862107	0.901333	0.743653
insH-9	0.765626	0.716492	0.720029	0.728617	0.738567	0.75597	0.738105	0.777912	0.797952	0.804474	0.732507	0.790637	0.831698	0.740552	0.737829	0.75086	0.774152	0.75802	0.743358	0.711018	0.749424	0.744589	0.731711	0.740823	0.748871	0.680432	0.748695	0.739835	0.797952	0.796069	0.743358	0.738257	0.734499	0.736691	0.762881	0.709824	0.737829	0.788537	0.737098	0.849068	0.731565	0.761676	0.74379	0.718006	0.834108	0.964051	0.745562	0.771771	0.74572
insH-10	0.748347	0.764901	0.775961	0.817016	0.733162	0.736972	0.739698	0.772934	0.833328	0.786022	0.762645	0.75597	0.762141	0.812149	0.8019	0.795554	0.837141	0.777912	0.851699	0.776951	0.804474	0.750675	0.776604	0.855256	0.897387	0.744288	0.742437	0.738567	0.806768	0.95757	0.761914	0.845602	0.808461	0.749253	0.742008	0.812149	0.748695	0.758611	0.791445	0.726329	0.776604	0.765626	0.743038	0.869139	0.864211	0.734081	0.825097	0.909347	0.76311
insH-11	0.753424	0.734791	0.730001	0.786507	0.791879	0.798441	0.9024	0.794639	0.873434	0.825852	0.772934	0.775343	0.71924	0.780014	0.804022	1.03468	0.734081	0.856165	0.731153	0.759768	0.772629	0.758435	0.759979	0.782911	0.755575	0.72055	0.742745	0.714639	0.732748	0.726103	0.740552	0.733162	0.778258	0.749932	0.763548	0.786022	0.764454	0.771205	0.705221	0.71748	0.770107	0.73102	0.721079	0.710721	0.754872	0.901333	0.755575	0.734499	0.762645
insH-12	0.75359	0.756158	0.7387	0.765161	0.798441	0.753262	0.740266	0.762645	0.794229	0.749424	0.742598	0.778614	0.811615	0.804976	0.764654	0.882416	0.783644	0.742008	0.714937	0.730122	0.758977	0.749932	0.799435	0.841416	0.742437	0.740125	0.798441	0.749066	0.742745	0.84398	0.764006	0.749932	0.801396	0.741084	0.747359	0.804474	0.714353	0.790637	0.747019	0.731153	0.77628	0.725362	0.714353	0.741246	0.874413	0.758237	0.736279	0.786507	0.772363
insH-13	0.802461	0.97162	0.771205	0.931186	0.857005	0.820253	0.703238	0.825852	0.704364	0.68275	0.865256	0.916009	0.909347	0.767474	0.787376	0.909347	0.749253	0.713196	0.762881	0.709981	0.965651	0.812149	0.869139	0.824352	0.783644	0.751204	0.822219	0.714076	0.702736	0.769293	0.731839	0.778945	0.782227	0.706081	0.740407	0.871387	0.753424	0.70937	0.764901	0.742598	0.722143	0.69909	0.685276	0.71509	0.828825	0.845602	0.779672	0.856165	0.791879
insH-14	0.780783	1.00183	0.743038	0.94267	0.775961	0.797423	0.917311	0.935519	0.799972	0.849937	0.962474	0.903616	0.815194	0.817016	0.837141	0.82294	0.771771	0.944305	0.756158	0.786507	0.81036	0.833328	0.835633	0.973029	1.12775	1.0164	0.765893	0.804976	0.818281	0.780368	0.770107	0.827271	0.780783	0.857005	0.822219	0.9024	0.781475	0.778614	0.7525	0.799972	0.804022	0.786894	0.909347	0.765893	0.789759	1.00183	0.811615	0.834897	0.878966
insH-15	0.757571	0.885798	0.825852	0.894963	0.801396	0.698642	0.687017	0.897387	0.853533	0.69602	0.919863	0.851699	0.8019	0.763339	0.791445	0.819597	0.743206	0.830901	0.899893	0.735303	0.746233	0.973029	0.891292	0.830901	1.0164	0.69909	0.687017	0.707605	0.732249	0.773232	0.72837	0.731711	0.813393	0.834108	0.865256	0.790637	0.697918	0.719909	0.830901	0.695776	0.782227	0.883445	0.713928	0.712162	0.730122	0.841416	0.873434	0.847327	0.830249
insH-16	0.704007	0.862107	0.844732	0.901333	0.796935	0.718154	0.804976	0.730381	0.846456	0.690619	0.768503	0.825097	0.81642	0.784038	0.796069	0.808461	0.725845	0.735443	0.805575	0.740407	1.02996	0.756761	0.947326	0.783329	0.716919	0.712731	0.731711	0.715386	0.934107	0.739281	0.803487	0.836369	0.728245	0.901333	0.868159	0.811615	0.75578	0.73289	0.725716	0.751771	0.733023	0.864211	0.707108	0.740125	0.699506	0.835633	0.905754	0.783644	0.847327
insH-17	0.773858	0.846456	0.780783	0.838813	0.927109	0.804474	0.750675	0.854315	0.75802	0.868159	0.781475	0.812762	0.812149	0.835633	0.797423	0.91057	0.804474	0.772629	0.718696	0.994163	0.789759	0.793726	0.780014	0.918538	0.909347	0.785294	0.764454	0.830901	0.721767	0.752108	0.808461	0.876517	0.798924	0.797423	0.705586	0.899893	0.735303	0.916009	0.817624	0.882416	0.921398	0.749932	0.766148	0.757137	0.728245	0.908132	0.830249	0.774152	0.740823
insH-18	0.882416	0.941112	0.852593	0.935519	0.791101	0.841416	0.925642	0.772629	0.992723	0.878966	0.760379	0.919863	0.876517	0.764006	0.857005	0.755069	0.797952	0.766631	0.754324	0.802996	0.746066	1.0226	0.768199	0.844732	0.759979	0.76103	0.762645	0.774742	0.836369	0.732102	0.908132	0.775343	0.846456	0.815856	0.782577	0.732249	0.759979	0.781475	0.863143	0.778945	0.742598	0.795554	0.829576	0.871387	0.819597	0.848162	0.901333	0.830901	0.964051
mmuP	0.939721	0.829576	0.870395	0.807908	0.892308	1.05073	1.0896	0.989617	1.05073	0.901333	0.945663	0.964051	0.927109	0.806169	1.05073	0.935519	1.10692	1.19081	1.00341	0.906903	0.777912	1.22174	0.876517	0.906903	0.751392	1.01074	1.0226	0.905754	0.852593	1.17674	1.03909	1.015	0.849937	1.05073	0.951352	1.13062	0.98358	0.931186	1.06102	0.909347	1.12511	0.76311	1.00496	0.954373	0.849068	1.05538	0.812149	0.941112	0.828117
mmuM	0.851699	0.82294	0.742132	0.756761	0.735864	0.752308	0.745235	0.792373	0.826487	0.812762	0.822219	0.868159	0.81036	0.858892	0.796935	0.738988	0.911958	0.746741	0.7387	0.764454	0.713196	0.791101	0.927109	0.826487	0.738105	0.800935	0.966982	0.735055	0.739127	0.950068	0.797423	0.974487	0.867194	0.872466	0.903616	0.960984	0.730655	0.744893	0.715386	0.745235	0.755575	0.758435	0.738409	0.749066	0.755403	0.733427	0.821499	0.78112	0.791445
afuC	0.729128	0.70659	0.691281	0.70038	0.722666	0.70659	0.701579	0.702545	0.706765	0.720826	0.70905	0.744111	0.758435	0.744589	0.741084	0.712884	0.719374	0.726569	0.724975	0.725845	0.70659	0.701207	0.7309	0.762645	0.713665	0.721202	0.724125	0.728114	0.718006	0.712602	0.712439	0.754508	0.709667	0.730381	0.717199	0.69842	0.706415	0.728245	0.710878	0.739281	0.759561	0.732387	0.738847	0.792373	0.70905	0.768199	0.703238	0.709824	0.707445
afuB	0.780014	0.848162	1.00934	0.830249	1.30955	0.9024	1.29241	0.822219	0.870395	0.964051	0.779327	0.81036	0.941112	1.04202	0.92434	1.01221	1.08194	0.863143	0.787753	0.756361	0.960984	0.838813	0.886965	1.0689	0.851699	0.883445	0.770107	1.0862	0.790637	1.27373	1.30305	1.07053	0.806768	0.817016	0.864211	0.968694	0.929808	0.929808	1.27262	0.835633	0.856165	0.922762	0.790637	0.796508	1.15918	0.911958	1.10692	1.02875	0.98212
ykgN	0.884599	0.92844	0.885798	0.765377	0.954373	0.835633	0.893581	1.04202	0.809068	1.04065	1.05682	1.0362	1.19081	0.918538	1.04919	0.916009	0.857005	0.882416	0.901333	0.94267	0.857005	0.909347	1.0164	0.864211	1.20533	1.05538	1.09214	0.97162	1.0211	1.03468	0.95757	0.960984	0.741246	0.9024	0.970321	0.856165	0.965651	0.91057	0.927109	1.0862	0.896187	1.0792	1.08343	0.841416	1.015	0.751204	0.927109	0.754683	1.02996
yagB	0.735574	0.764006	0.81097	0.733676	0.800935	0.728114	0.782911	0.749589	0.778258	0.746414	0.761236	0.718154	0.765377	0.789295	0.769841	0.721481	0.771479	0.759768	0.76689	0.828825	0.731153	0.806169	0.752671	0.7267	0.735055	0.765377	0.751204	0.873434	0.742132	0.803487	0.81642	0.764454	0.736691	0.748347	0.754324	0.738567	0.807908	0.885798	0.8019	0.75597	0.724125	0.848162	0.843198	0.776951	0.747838	0.804976	0.772629	0.760822	0.742885
yagA	1.14473	0.929808	1.03468	1.0226	1.28229	0.978977	0.939721	0.994163	1.03321	0.876517	0.968694	1.04065	1.04919	1.10692	1.15786	1.20957	1.15786	1.0362	0.873434	0.987949	1.10247	0.989617	1.16472	1.03759	1.13629	1.21239	1.11119	0.748174	1.13959	1.26445	0.92844	0.858057	0.945663	0.954373	0.98358	1.12373	1.21901	1.07481	0.909347	1.16195	1.09641	0.992723	1.0792	0.95919	1.13629	1.17825	1.02875	0.98358	1.0211
yagE	1.71991	1.56359	1.10392	0.966982	1.11555	1.09214	1.05814	1.33358	1.11419	0.898747	1.21636	0.827271	0.994163	0.973029	1.0862	1.11119	1.52061	0.840536	0.987949	1.14616	0.952863	1.18231	1.37297	1.16059	1.27994	1.04628	1.01221	0.927109	1.1515	1.24341	1.09641	1.17965	0.917311	1.0064	1.0064	1.20129	1.40065	0.883445	1.23076	1.71106	0.98358	1.17028	1.40698	1.01074	0.892308	1.21099	1.24828	1.16195	0.962474
yagF	0.828825	1.015	0.932615	0.788537	1.20129	0.862107	0.867194	0.839654	1.0878	0.91057	0.925642	0.908132	0.99553	0.960984	0.823666	0.802461	0.934107	0.873434	0.870395	0.798441	1.03468	0.817016	1.05388	0.872466	1.30413	0.867194	0.904744	0.890111	0.874413	1.02735	0.894963	0.911958	0.773858	0.894963	0.781475	0.91057	0.97619	1.0362	1.05814	0.917311	0.847327	1.10097	0.886965	0.898747	0.806768	1.0064	0.792821	0.84398	0.883445
yagG	1.12916	1.01221	1.0164	0.780783	1.13473	0.820828	1.10692	1.03159	1.04065	1.02996	1.07777	1.04202	0.935519	1.18112	1.10692	1.27763	0.947326	0.746233	0.886965	0.726454	1.0164	0.945663	1.0896	1.14223	1.07205	0.95919	1.02413	1.02735	1.05221	1.21239	1.0362	1.0734	0.897387	0.885798	0.831698	1.08476	0.79022	0.97619	0.908132	0.772086	1.03321	1.0064	1.12511	1.03759	1.09641	1.14616	1.17965	1.04628	0.92844
yagH	0.899893	0.834108	0.815856	0.974487	0.770398	0.770398	0.897387	0.724515	0.885798	0.913223	0.905754	0.869139	0.944305	0.862107	0.809735	0.773232	0.793248	0.796935	0.864211	0.754324	0.886965	0.97162	1.00183	0.853533	0.754168	0.739559	0.858057	0.742437	0.740125	0.757335	0.787376	0.962474	0.827271	0.884599	0.867194	0.977607	0.856165	0.806768	0.95757	0.764454	0.973029	0.788537	0.754872	0.751204	0.904744	0.866257	0.868159	0.804474	0.840536
yagI	1.12373	0.798924	1.0211	1.0164	0.866257	0.927109	1.18112	0.985109	0.894963	0.888002	0.927109	0.891292	1.23076	0.962474	1.07481	0.884599	0.844732	0.874413	1.03468	0.859978	1.03159	0.918538	0.951352	1.01955	0.884599	0.858057	0.873434	0.827271	1.07481	0.899893	0.994163	0.952863	0.893581	1.015	0.877901	0.823666	0.903616	1.0672	0.81036	1.03759	1.08343	0.856165	0.799435	0.913223	0.994163	0.919863	0.877901	1.03909	1.12234
argF	2.35394	2.47531	2.27055	2.23661	2.41218	2.19202	2.31764	2.25204	2.11511	2.13836	2.07773	1.95789	2.13292	2.20202	2.11136	2.08709	2.37518	2.28098	2.20707	2.28333	2.32095	2.29455	2.28408	2.21192	2.25913	2.45231	2.3102	2.18025	2.17659	2.48204	2.18358	2.05044	1.5238	2.09639	2.17264	2.00043	2.19877	2.19122	2.20356	2.187	2.36045	1.96706	2.13836	2.08621	1.98703	1.99372	1.94792	1.98703	2.37342
yagJ	0.675589	0.671917	0.693329	0.678305	0.668279	0.676612	0.757571	0.673144	0.673144	0.712162	0.67446	0.697453	0.718818	0.720289	0.720958	0.71014	0.697693	0.765626	0.731977	0.78112	0.71748	0.692434	0.671917	0.708571	0.724975	0.719638	0.736279	0.747019	0.695494	0.733162	0.697693	0.727719	0.673144	0.764454	0.673144	0.679068	0.698173	0.727341	0.692178	0.766631	0.675589	0.742288	0.697693	0.705586	0.673144	0.69701	0.670337	0.671917	0.683813
yagK	0.71896	0.70842	0.713362	0.707774	0.727473	0.715928	0.706232	0.708571	0.703817	0.70695	0.693598	0.69701	0.721481	0.683294	0.711165	0.689947	0.727849	0.739977	0.782577	0.733023	0.709215	0.692729	0.694704	0.700582	0.770107	0.706232	0.70905	0.702337	0.704723	0.709981	0.707774	0.695776	0.701032	0.707285	0.715243	0.704007	0.761914	1.00016	0.703618	0.718547	0.699955	0.723082	0.749763	0.756761	0.71705	0.700821	0.702545	0.701387	0.707943
yagL	0.770398	0.759979	0.741084	0.75597	0.747506	0.744589	0.764454	0.7525	0.77095	0.770398	0.747359	0.735443	0.726569	0.725845	0.724248	0.729128	0.724975	0.762881	0.759356	0.76955	0.7538	0.722797	0.730122	0.736837	0.764454	0.768199	0.761914	0.772363	0.759768	0.851699	0.746233	0.734081	0.744288	0.747655	0.796935	0.738105	0.70695	0.749932	0.754168	0.823666	0.736143	0.769841	0.774438	0.76955	0.777912	0.722666	0.734356	0.733953	0.751392
yagM	0.681069	0.815856	0.687017	0.679068	0.712439	0.686634	0.92844	0.956061	0.710579	0.713928	0.687017	0.678305	0.707943	0.699955	0.704007	0.707943	0.723867	0.712884	0.725237	0.729512	0.736279	0.684329	0.713028	0.676612	0.693019	0.699955	0.697918	0.718403	0.69909	0.698642	0.742437	0.693019	0.717721	0.691281	0.681069	0.681069	0.726103	0.712162	0.705749	0.715519	0.678305	0.710289	0.725845	0.719374	0.689631	0.709528	0.721767	0.770398	0.733555
yagN	0.798924	0.742745	0.742008	0.825852	0.740823	0.764654	0.804022	0.748347	0.733676	0.756761	0.752308	0.717344	0.722017	0.74687	0.738847	0.744111	0.800935	0.807341	0.765377	0.797952	0.765893	0.740125	0.737524	0.765626	0.784858	0.747655	0.746414	0.754683	0.788164	0.782227	0.767708	0.726329	0.766148	0.744288	0.78112	0.734242	0.778614	0.855256	0.765161	0.911958	0.737239	0.802461	0.783329	0.784446	0.761676	0.770618	0.753976	0.743206	0.774742
intF	0.782911	0.870395	0.752671	0.742745	0.754872	0.756761	0.743653	0.754168	0.759768	0.770107	0.744111	0.725481	0.744111	0.725986	0.71924	0.732507	0.772086	0.751204	0.764901	0.723223	0.768199	0.728996	0.747506	0.757571	0.786894	0.758977	0.779327	0.748695	0.754508	0.760588	0.745235	0.729512	0.751204	0.755403	0.776951	0.7538	0.767474	0.758237	0.722424	0.737368	0.740969	0.734634	0.800935	0.740266	0.77628	0.729512	0.753424	0.845602	0.756361
yagP	0.73289	0.841416	0.897387	0.859978	0.719638	0.781866	0.947326	1.29586	0.901333	0.847327	0.721202	0.761471	0.771205	0.904744	0.722945	0.776951	0.759561	0.755069	0.752308	0.789295	0.721481	0.811615	0.773232	0.735864	0.791445	0.732748	0.875481	0.724125	0.761236	0.732627	0.82294	0.81642	0.783329	0.837941	0.725091	1.05388	0.768199	0.844732	0.871387	0.7525	0.938416	0.774152	0.789759	0.770618	1.0226	0.79022	0.741535	0.724975	0.733301
yagQ	0.736143	0.772086	0.774438	0.731296	0.733023	0.742885	0.738257	0.725091	0.81896	0.749589	0.71784	0.75359	0.757802	0.73517	0.775961	0.723624	0.802461	0.792821	0.848162	0.834897	0.714639	0.719909	0.704189	0.699506	0.739977	0.766389	0.758435	0.72055	0.771479	0.789295	0.749589	0.81036	0.724975	0.740125	0.741846	0.7387	0.774438	0.794639	0.763788	0.873434	0.708571	0.844732	0.788164	0.811615	0.722296	0.724975	0.766389	0.707445	0.728996
yagR	0.918538	0.973029	0.974487	0.964051	0.88131	0.745904	0.737524	0.806768	0.9024	0.867194	0.858892	0.88131	0.77628	0.9024	0.815194	0.824352	0.789295	0.752865	0.758435	0.758435	0.875481	1.02581	0.908132	0.891292	0.733811	0.745393	0.921398	0.738847	0.931186	0.898747	0.789295	0.998508	0.820828	0.765161	0.796508	0.8019	0.787376	0.761236	0.745393	0.784038	0.828825	0.751204	0.811615	0.796069	0.883445	0.945663	1.25578	1.00341	0.844732
yagS	0.859978	0.795554	1.00016	0.884599	0.780783	0.750465	0.772086	0.876517	0.783329	0.790637	0.852593	0.888002	0.81097	0.740407	0.723994	0.75597	1.04919	0.791879	0.774152	0.825097	0.775343	0.777241	0.878966	0.85087	0.758977	0.760588	0.759561	0.789295	0.781475	0.870395	0.778258	0.888002	0.817624	0.787753	0.874413	0.795554	0.740686	0.75029	0.777912	0.92844	0.885798	0.76903	0.752671	0.766389	0.876517	0.787753	0.72474	0.870395	0.777589
yagT	0.723994	0.713512	0.745562	0.743038	0.762881	0.736563	0.786894	0.734923	0.754683	0.717344	0.787753	0.820253	0.752308	0.747999	0.743653	0.863143	0.737368	0.745904	0.747655	0.745562	0.732102	0.772363	0.728871	0.8019	0.812762	0.762141	0.854315	0.870395	0.849068	0.784858	0.789759	0.776951	0.715519	0.834897	0.720029	0.737239	0.742008	0.780368	0.765626	0.800425	0.785294	0.744893	0.791879	0.797423	0.732748	0.726978	0.771205	0.735711	0.70695
yagU	0.770107	0.724975	0.706415	0.738847	0.718154	0.716349	0.720426	0.737653	0.787753	0.738567	0.713512	0.726978	0.725481	0.739423	0.733811	0.703434	0.719086	0.708571	0.706415	0.694984	0.786022	0.734791	0.7387	0.734242	0.744753	0.688545	0.70308	0.68223	0.755069	0.743358	0.743653	0.739423	0.730776	0.756955	0.834897	0.819597	0.736424	0.770107	0.791879	0.731711	0.734499	0.702337	0.723365	0.764227	0.74687	0.719518	0.737829	0.718154	0.720426
ykgJ	0.792821	0.935519	0.806169	0.78112	1.04065	0.783644	0.762645	0.844732	0.775671	0.787753	0.828117	0.751392	0.947326	0.831698	0.948809	0.800935	0.896187	0.827271	0.857005	0.882416	0.796935	0.796508	0.863143	0.838813	0.873434	0.764006	0.908132	0.842309	0.862107	0.968694	0.98212	0.828825	0.806169	0.781475	0.807908	0.76311	0.939721	0.911958	0.801396	1.08067	0.858892	0.870395	0.901333	0.843198	0.853533	0.757137	1.10839	0.862107	0.770618
yagV	0.721889	0.820828	0.830901	0.71014	0.716492	0.724125	0.842309	0.708723	0.721481	0.713028	0.703817	0.763339	0.719518	0.886965	0.77628	0.748871	0.722546	0.74572	0.732249	0.719374	0.801396	0.723082	0.837941	0.742008	0.903616	0.739281	0.718403	0.736143	0.726837	0.728996	0.712731	0.72474	0.70842	0.755245	0.711018	0.726217	0.749253	0.733953	0.716919	1.08343	0.720426	0.714937	0.744893	0.722797	0.73289	0.892308	0.720826	0.702337	0.736563
yagW	0.723365	0.778258	0.76955	0.710426	0.769293	0.792373	0.684329	0.773232	0.753976	0.718006	0.701387	0.702545	0.772934	0.848162	0.817624	0.697693	0.725091	0.719776	0.728494	0.720167	0.770107	0.807908	0.717721	0.766389	0.774152	0.775086	0.793248	0.733301	0.766631	0.729128	0.711874	0.768199	0.735303	0.725362	0.735055	0.773499	0.778258	0.727104	0.705404	0.730776	0.731977	0.730243	0.7525	0.853533	0.784446	0.936989	0.758977	0.756555	0.804474
yagX	0.784858	0.735864	0.777912	0.694167	0.736837	0.751392	0.712288	0.774152	0.742885	0.737098	0.798924	0.822219	0.761471	0.817624	0.802461	0.784446	0.728871	0.72055	0.715386	0.744111	0.698642	0.745904	0.76689	0.822219	0.870395	0.727985	0.710289	0.742288	0.723994	0.710579	0.733811	0.710289	0.76311	0.731977	0.71509	0.721481	0.743512	0.743358	0.731711	0.714076	0.74446	0.728245	0.723867	0.713028	0.750675	0.697233	0.802461	0.876517	0.825852
yagY	1.23455	0.936989	0.94267	0.899893	1.13779	1.01955	0.964051	1.11968	0.934107	0.908132	0.85087	1.00183	1.00788	0.978977	0.870395	1.04353	0.838813	1.04475	0.97619	0.992723	1.04628	1.08343	1.09641	0.863143	0.72837	0.733811	1.16195	0.764654	1.12916	1.31064	0.987949	0.992723	0.75359	0.888002	0.99553	1.0211	0.978977	0.909347	0.994163	0.830249	1.00341	0.893581	0.745235	1.0672	0.891292	1.10097	1.16618	1.11119	1.02875
yagZ	0.71479	0.74379	0.734791	0.762645	0.75086	0.741084	0.758237	0.75086	0.777912	0.779672	0.741246	0.786507	0.789759	0.762394	0.734499	0.741704	0.71509	0.757571	0.727223	0.747359	0.796069	0.796069	0.770618	0.753262	0.996963	0.742745	0.745904	0.748498	0.72837	0.759768	0.735055	0.727104	0.766389	0.739559	0.752108	0.825852	0.7267	0.715649	0.729773	0.732748	0.764654	0.784038	0.762394	0.771205	0.909347	0.830901	0.938416	0.819597	0.758977
ykgK	0.736691	0.742885	0.721767	0.733301	0.730122	0.740552	0.725986	0.778614	0.724975	0.715519	0.748695	0.757335	0.75578	0.775671	0.845602	0.723867	0.808461	0.791445	0.736563	0.76311	0.709667	0.772629	0.723867	0.748871	0.813393	0.745235	0.76689	0.761914	0.736837	0.732249	0.736691	0.730518	0.724248	0.711874	0.71896	0.733676	0.71924	0.748695	0.741535	0.787753	0.735864	0.807341	0.75308	0.752108	0.762881	0.762141	0.719909	0.729655	0.729246
ykgL	0.698642	0.727985	0.775671	0.749589	0.721202	0.799435	0.836369	0.911958	0.731296	0.721767	0.716492	0.789295	0.727719	0.785639	0.715649	0.761914	0.736563	0.739423	0.679068	0.696503	0.730776	0.757137	0.725716	0.754508	0.71509	0.916009	0.715789	0.727985	0.704364	0.70695	0.697918	0.773232	0.699506	0.715243	0.71748	0.710579	0.755069	0.717199	0.818281	0.706232	0.734356	0.680432	0.759356	0.68783	0.714639	0.761236	0.754872	0.830249	0.807341
ykgM-1	0.718154	0.722666	0.71748	0.733811	0.69602	0.716778	0.711874	0.711874	0.721079	0.719518	0.763548	0.7267	0.71705	0.681709	0.713665	0.693874	0.714353	0.701759	0.780014	0.692729	0.71202	0.70038	0.707774	0.706415	0.704897	0.735991	0.732249	0.73102	0.696503	0.720426	0.705061	0.69909	0.70659	0.718547	0.720687	0.722017	0.744753	0.708102	0.708102	0.71479	0.716919	0.748347	0.718547	0.706081	0.72474	0.733023	0.749424	0.740686	0.712884
ykgM-2	0.727599	0.728871	0.776604	0.71479	0.726329	0.702736	0.713928	0.758237	0.714937	0.713362	0.690287	0.714639	0.760588	0.726454	0.780783	0.77095	0.747019	0.76103	0.713665	0.779672	0.712731	0.710579	0.707108	0.715386	0.707285	0.717344	0.702736	0.701387	0.719909	0.718403	0.70905	0.706765	0.714076	0.707774	0.721079	0.731839	0.708102	0.697693	0.733953	0.733953	0.697233	0.752671	0.72837	0.69602	0.728114	0.716919	0.79022	0.730001	0.714937
eaeH	0.747999	0.754508	0.764454	0.76955	0.742132	0.767474	0.772363	0.76311	0.775086	0.775343	0.724515	0.72055	0.734081	0.72837	0.72474	0.735055	0.739559	0.740552	0.737368	0.743358	0.739127	0.71748	0.739835	0.759171	0.735574	0.795554	0.725362	0.729655	0.759171	0.742885	0.75359	0.76018	0.759171	0.785639	0.806169	0.804022	0.71131	0.756158	0.730001	0.749589	0.761471	0.777589	0.798441	0.75578	0.758977	0.743206	0.777912	0.738257	0.79022
insE-1	0.743206	0.878966	0.747019	0.747192	0.740407	0.739698	0.751771	0.748871	0.751204	0.762141	0.758977	0.76689	0.761914	0.796508	0.747655	0.730381	0.738105	0.711599	0.759171	0.718696	0.763788	0.732627	0.737653	0.758977	0.736563	0.813955	0.772363	0.769293	0.71896	0.742437	0.731977	0.740266	0.747999	0.735055	0.76903	0.763339	0.759171	0.74396	0.739281	0.747655	0.74687	0.736563	0.756158	0.759561	0.764006	0.736424	0.768775	0.7525	0.780368
insE-2	0.7516	0.750115	0.726978	0.719374	0.75597	0.742745	0.748871	0.738847	0.738105	0.7387	0.715243	0.744589	0.764006	0.759171	0.746741	0.772934	0.763788	0.864211	0.756955	0.753262	0.792373	0.770107	0.774152	0.739835	0.753976	0.729246	0.769293	0.749424	0.724975	0.733427	0.706415	0.756761	0.731711	0.7538	0.770618	0.721889	0.734499	0.767708	0.757335	0.732102	0.781475	0.722797	0.715789	0.706765	0.733301	0.834108	0.722797	0.717607	0.743512
insE-3	0.782577	0.742132	0.775343	0.743206	0.752671	0.768199	0.791101	0.733555	0.76955	0.751771	0.738409	0.769293	0.74572	0.755575	0.779327	0.844732	0.799435	0.81896	0.838813	0.862107	0.743653	0.751047	0.725845	0.865256	0.939721	0.8019	0.820253	0.899893	0.81036	0.774742	0.768503	0.7309	0.758977	0.743653	0.754508	0.729655	0.875481	0.854315	0.775671	0.973029	0.768503	0.849068	0.868159	0.798924	0.770107	0.72875	0.76103	0.761471	0.786507
insE-4	0.69842	0.784038	0.809068	0.705404	0.726217	0.731565	0.70905	0.725237	0.723365	0.689631	0.70695	0.713512	0.707108	0.742288	0.744288	0.722017	0.711874	0.734499	0.722017	0.70842	0.734242	0.720687	0.732748	0.724125	0.861078	0.743358	0.775086	0.824352	0.701032	0.681709	0.694167	0.819597	0.790637	0.729773	0.747838	0.735864	0.726217	0.731565	0.873434	0.754168	0.773232	0.739281	0.743512	0.736972	0.705749	0.781475	0.707285	0.727104	0.735055
insE-5	0.7538	0.733023	0.763339	0.807341	0.740686	0.731153	0.7538	0.807908	0.741374	0.735711	0.724629	0.794229	0.712288	0.743038	0.745562	0.712439	0.731153	0.7538	0.723867	0.71924	0.753262	0.75578	0.819597	0.721624	0.742008	0.730243	1.02581	0.728996	0.73517	0.726837	0.69447	0.741374	0.733427	0.731565	0.742288	0.7309	0.760379	0.733811	0.715789	0.745904	0.730518	0.731296	0.74687	0.717344	0.747359	0.737368	0.728114	0.791101	0.73102
insF-1	0.7256	0.741704	0.733676	0.81036	0.742745	0.727341	0.741704	0.939721	0.741535	0.742008	0.726978	0.744753	0.794229	0.869139	0.81036	0.791879	0.723624	0.779672	0.891292	0.710426	0.79022	0.724248	0.687424	0.731977	0.822219	0.723082	0.716645	0.724515	0.799972	0.72837	0.742132	0.732748	0.862107	0.735991	0.747506	0.716645	0.921398	0.714236	0.84398	0.722546	0.76311	0.747506	0.728996	0.800935	0.797952	0.726103	0.7387	0.741246	0.739977
insF-2	0.774438	0.828825	0.743358	0.763788	0.735303	0.740969	0.769293	0.727473	0.766631	0.756955	0.736972	0.740552	0.782911	0.885798	0.796508	0.870395	0.825852	0.813393	0.774438	0.749932	0.772363	0.738409	0.756361	0.758803	0.878966	0.846456	0.700582	0.703238	0.758237	0.754324	0.770618	0.779327	0.771479	0.780783	0.723624	0.832594	0.761236	0.825097	0.865256	0.807908	0.840536	0.754872	0.782911	0.845602	0.81642	0.744893	0.754324	0.752671	0.764901
insF-3	0.904744	0.845602	0.736691	0.724629	0.731711	0.828117	0.727473	0.723365	0.73102	0.733676	0.737829	0.762881	0.72474	0.702736	0.728617	0.720687	0.794639	0.738409	0.74396	0.707774	0.725237	0.766631	0.735864	0.716349	0.731296	0.737368	0.840536	0.762881	0.756361	0.733555	0.813393	0.720029	0.799435	0.807341	0.741704	0.735443	0.75359	0.744589	0.731153	0.725845	0.826487	0.737098	0.722797	0.745393	0.7387	0.710579	0.722143	0.758435	0.743206
insF-4	0.815194	0.777589	0.904744	0.705749	0.721767	0.721344	0.784038	0.71705	0.764454	0.726569	0.710878	0.760822	0.70842	0.770618	0.766389	0.730001	0.730381	0.914592	0.730776	0.743512	0.710289	0.74396	0.72485	0.766148	0.729128	0.71509	0.728996	0.714937	0.869139	0.719909	0.723365	0.787376	0.726837	0.788913	0.737653	0.703817	0.755575	0.741535	0.734791	0.72055	0.793248	0.736279	0.723741	0.731426	1.01955	0.712162	0.70905	0.715649	0.719638
insF-5	0.858057	0.738257	0.758977	0.772363	0.730243	0.741535	0.908132	0.764006	0.768503	0.750675	0.747019	0.764654	0.780014	0.786894	0.7387	0.781475	0.913223	0.739698	0.775961	0.790637	0.766631	0.773499	0.780368	0.771205	0.809735	0.765626	0.738409	0.892308	0.744589	0.812762	0.840536	0.812149	0.752865	0.79022	0.821499	0.792373	0.807341	0.754683	0.738988	0.755069	0.759356	0.891292	0.741374	0.842309	0.770398	0.817624	0.977607	0.763339	0.742132
ykgA	0.931186	0.817624	0.767474	0.728114	0.817016	0.812149	0.730776	0.865256	0.761471	0.70842	0.820828	0.713792	0.737098	0.841416	0.753976	0.88131	0.784038	0.705061	0.796935	0.701579	0.783644	0.798441	0.79022	0.861078	0.951352	0.729773	0.716492	1.1528	0.77628	0.738847	0.690981	0.809068	0.815856	0.843198	0.708102	0.722143	0.677552	0.705061	0.765893	0.865256	0.837141	0.718272	0.713028	0.772934	0.782227	1.09931	0.733427	0.939721	0.792821
ykgB	0.763339	0.836369	0.747359	0.746233	0.749932	0.738988	0.763788	0.734356	0.830249	0.812149	0.746587	0.768503	0.729128	0.768503	0.713196	0.746741	0.775961	0.804474	0.723365	0.733676	0.784446	0.735055	0.742885	0.741535	0.726837	0.909347	0.863143	0.852593	0.715243	0.758435	0.700821	0.755245	0.720958	0.733023	0.72485	0.761236	0.734356	0.744753	0.75359	0.768775	0.744589	0.726837	0.730381	0.726454	0.74379	0.738409	0.750115	0.740823	0.723082
ykgI	0.691281	0.744753	0.688204	0.698873	0.670337	0.671917	0.696756	0.680432	0.696756	0.685276	0.692178	0.698873	0.688918	0.693874	0.69602	0.699744	0.698873	0.707774	0.681069	0.742885	0.693598	0.694167	0.701207	0.706765	0.740686	0.711018	0.726217	0.727473	0.720289	0.688204	0.695776	0.688545	0.670337	0.69447	0.695776	0.705061	0.698873	0.711018	0.717199	0.781475	0.71705	0.686634	0.692434	0.693019	0.707445	0.695248	0.702901	0.705404	0.680432
ykgC	0.688918	0.79022	0.699744	0.740686	0.71924	0.688545	0.718006	0.742008	0.680432	0.695248	0.718547	0.70038	0.693019	0.733427	0.73517	0.728617	0.693329	0.702337	0.707108	0.693874	0.677552	0.695248	0.673144	0.713792	0.693874	0.702337	0.683813	0.683294	0.698173	0.710289	0.718818	0.739559	0.69842	0.68275	0.693598	0.747838	0.720289	0.694984	0.680432	0.707943	0.68223	0.701579	0.708571	0.723741	0.877901	0.701759	0.710878	0.704551	0.688204
ykgD	0.712162	0.691594	0.685276	0.714076	0.693598	0.695776	0.705061	0.687424	0.697918	0.706232	0.742008	0.727473	0.747359	0.7387	0.754324	0.723223	0.715243	0.754324	0.7162	0.710878	0.694167	0.690287	0.721202	0.693329	0.720687	0.693598	0.747506	0.733811	0.731296	0.728494	0.753424	0.764006	0.699285	0.70659	0.715386	0.721344	0.721767	0.813955	0.703434	0.715928	0.701387	0.719638	0.714639	0.71705	0.695494	0.713028	0.699506	0.707774	0.70308
ykgE	0.772363	0.726569	0.721624	0.741246	0.743512	0.734499	0.712602	0.775343	0.735303	0.780368	0.71924	0.718272	0.742288	0.732748	0.734356	0.751204	0.743358	0.7525	0.708897	0.774152	0.720289	0.730122	0.742598	0.759356	0.753262	0.778614	0.773858	0.75359	0.763788	0.718696	0.752108	0.742008	0.741846	0.707108	0.727341	0.735991	0.736837	0.747359	0.733676	0.812149	0.760379	0.794229	0.797952	0.729773	0.712884	0.739127	0.787753	0.722017	0.71014
ykgF	0.740125	0.72485	0.760822	0.759356	0.761471	0.796069	0.725091	0.767708	0.749932	0.726454	0.717607	0.841416	0.813955	0.767189	0.748871	0.745235	0.711018	0.728996	0.713362	0.711165	0.732748	0.756361	0.728245	0.768503	0.733301	0.762645	0.706081	0.703817	0.75802	0.742598	0.795095	0.765626	0.739835	0.776604	0.746233	0.764454	0.695494	0.716919	0.693598	0.719518	0.752308	0.70659	0.694167	0.696503	0.734242	0.765377	0.767708	0.731711	0.728617
ykgG	0.707943	0.725362	0.722017	0.737524	0.703238	0.713928	0.735055	0.711459	0.753424	0.730655	0.70038	0.706415	0.715386	0.701032	0.708571	0.731565	0.77095	0.718272	0.69842	0.697918	0.806768	0.714937	0.718154	0.714236	0.727473	0.708263	0.697233	0.71451	0.724515	0.723994	0.701032	0.713362	0.713665	0.730776	0.716778	0.712439	0.726569	0.753976	0.734242	0.735574	0.7387	0.715649	0.716349	0.705221	0.767708	0.712884	0.690287	0.710289	0.711459
ykgH	0.747019	0.754324	0.74396	0.735055	0.72837	0.738257	0.75578	0.74446	0.771771	0.736837	0.736837	0.730518	0.727985	0.736424	0.736279	0.758611	0.746233	0.802996	0.733676	0.730776	0.733301	0.737368	0.733427	0.72875	0.734356	0.764654	0.733811	0.735711	0.792821	0.771771	0.748174	0.729386	0.736279	0.75359	0.745393	0.74446	0.750675	0.776604	0.743358	0.747359	0.729878	0.729246	0.799972	0.767189	0.734791	0.723994	0.734923	0.732387	0.729512
betA	2.17181	2.04861	2.1366	2.13292	2.0909	2.11693	2.40338	2.30692	2.24866	1.95504	2.06434	2.141	2.16428	2.08709	2.27213	2.08072	2.08341	2.07976	2.1582	2.07204	2.13202	2.09906	2.26501	2.3044	2.43052	1.9757	1.97954	2.03817	2.00251	2.02379	2.18279	2.20876	2.00043	2.2915	2.22659	2.20356	2.09719	2.0571	2.26244	2.37518	1.8143	1.94898	2.23485	2.3036	2.02298	1.966	2.17747	1.9757	2.18784
betB	2.59197	2.4767	2.57445	2.56183	2.53882	2.62663	2.94696	2.69275	2.70319	2.44469	2.52641	2.57905	2.61359	2.59265	2.71749	2.50598	2.55791	2.60676	2.63763	2.62409	2.57319	2.65624	2.6315	2.68015	2.83164	2.42498	2.56523	2.51974	2.50669	2.50598	2.7367	2.68313	2.45397	2.70096	2.67073	2.6205	2.59007	2.61793	2.72629	2.7457	2.0909	2.35569	2.73898	2.75639	2.50814	2.45475	2.71984	2.37687	2.71688
betI	2.54099	2.41061	2.69107	2.56381	2.49848	2.66138	2.80455	2.67366	2.62472	2.42191	2.51894	2.58242	2.54948	2.53584	2.65253	2.48504	2.49184	2.46458	2.57117	2.47901	2.58424	2.55857	2.56049	2.55984	2.72454	2.43717	2.55442	2.4798	2.43502	2.44924	2.57516	2.52715	2.19036	2.53439	2.55365	2.52273	2.53654	2.54948	2.5977	2.61607	2.14884	2.26668	2.62284	2.62532	2.38475	2.41544	2.64553	2.33509	2.58941
betT	2.56049	2.21035	2.44106	2.53584	2.42732	2.48952	2.61793	2.58037	2.58424	2.35643	2.49108	2.47458	2.52715	2.49251	2.62284	2.46538	2.37997	2.45996	2.49108	2.4334	2.48059	2.47284	2.48646	2.55224	2.61236	2.32603	2.47365	2.41868	2.23145	2.62966	2.47531	2.39307	2.01936	2.49705	2.51739	2.52928	2.47218	2.49935	2.51194	2.59638	1.95695	2.20791	2.57117	2.60147	2.32095	2.26077	2.50669	2.18358	2.58872
yahA	2.60407	2.08994	2.54303	2.74912	2.28568	2.37087	2.66303	2.36692	2.81849	2.96758	2.91276	2.32439	2.88196	2.71984	2.92739	2.8918	2.97759	3.08307	3.00729	3.3018	2.55092	2.35145	2.14975	2.46458	2.57776	2.41785	3.01585	2.51048	2.26815	1.50898	2.03442	2.26415	2.93316	2.70691	3.27539	2.36619	2.76377	2.7904	2.84482	2.62172	2.63402	3.1417	2.54165	2.89921	2.82674	2.40575	3.04851	2.33676	3.09602
yahB	2.19641	2.07868	2.1609	2.19307	2.10003	2.23576	2.05792	2.18449	2.20447	2.1225	2.14975	2.1758	2.14473	2.05885	2.14975	2.14014	2.09458	2.14286	2.04774	2.17107	2.05418	2.06356	2.03442	2.04861	2.0514	2.08892	2.08892	2.14286	1.99755	1.89278	2.14014	2.04955	2.03442	2.13752	2.22986	2.04573	2.13934	2.14806	2.13102	2.08526	2.16921	2.09639	2.17659	2.17009	2.11042	2.03252	2.06085	2.04573	2.1547
yahC	1.64652	1.57077	1.73932	1.66247	1.70169	1.51638	1.58088	1.68853	1.61168	1.57573	1.70591	1.61804	1.72589	1.67955	1.60458	1.60664	1.7404	1.79924	1.61487	1.64544	1.59937	1.77974	1.68853	1.67751	1.72095	1.62028	1.7239	1.69347	1.66857	1.50797	1.52895	1.61919	1.2749	1.57987	1.66349	1.62637	1.7416	1.70477	1.68652	1.76934	1.64652	1.66349	1.66349	1.74791	1.67955	1.70169	1.71209	1.62028	1.73932
yahD	1.87701	1.48968	1.91881	1.8827	1.94489	1.67751	1.99188	1.98703	1.91881	1.94688	1.92708	1.87388	1.96085	2.08341	1.99645	1.91168	1.90535	1.93706	1.75392	1.87701	1.89058	1.94007	1.76726	1.95996	1.86243	1.89475	1.91065	2.06267	1.38365	1.42649	2.00889	1.81068	1.25843	1.64449	1.72786	1.72687	1.9699	1.94688	1.92201	1.71511	1.62118	1.85147	2.04573	1.92099	1.89475	1.87068	1.82525	1.79168	1.96706
yahE	1.38365	0.954373	1.35383	1.45627	1.34031	1.46228	1.19339	1.50797	1.45727	1.4497	1.38563	1.33926	1.31064	1.40909	1.38788	1.42312	1.34688	1.31513	1.16195	1.23326	1.39121	1.39003	1.26916	1.36715	1.18645	1.30413	1.27037	1.45181	1.15027	0.891292	1.46439	1.29479	1.54484	1.2749	1.31643	1.39212	1.43838	1.49588	1.34907	1.19472	1.26916	1.22039	1.44122	1.4403	1.28925	1.2281	1.2914	1.25319	1.41025
yahF	1.09096	0.898747	1.06102	1.17028	1.23198	1.21901	1.14473	1.17674	1.15027	1.22551	1.26802	1.28681	1.27262	1.24828	1.26682	1.25843	1.20404	1.13062	1.17158	1.12775	1.29951	1.37404	1.08067	1.24215	1.32681	1.1972	1.26916	1.42747	1.0862	1.14223	1.11419	1.15027	1.62028	1.22039	1.06421	0.94267	1.25088	1.13629	1.22943	1.12775	1.0878	1.25843	1.37172	1.17028	1.02735	0.846456	1.09343	0.744288	1.23455
yahG	1.51417	1.42093	1.50205	1.53686	1.60664	1.46657	1.57077	1.57573	1.4822	1.5677	1.52895	1.56874	1.46657	1.5269	1.47174	1.43297	1.43297	1.5328	1.49997	1.51313	1.45522	1.53787	1.46028	1.585	1.50205	1.5428	1.56564	1.62118	1.37949	1.47288	1.44857	1.48425	1.9843	1.47288	1.4403	1.50797	1.5498	1.56162	1.53883	1.50406	1.58193	1.4917	1.59519	1.49471	1.37835	1.49471	1.46975	1.38563	1.585
yahH	2.74455	2.73844	2.59898	2.7134	2.64494	2.70865	2.6389	2.65143	2.66476	2.62532	2.68081	2.63463	2.70096	2.67366	2.72275	2.6205	2.61049	2.6315	2.66083	2.63828	2.57976	2.63084	2.70504	2.59398	2.73737	2.67477	2.72395	2.58242	2.63705	2.60918	2.60676	2.59265	2.79701	2.67366	2.57905	2.62472	2.63402	2.65624	2.65734	2.69804	2.76945	2.66246	2.65436	2.6223	2.49627	2.61236	2.54867	2.60147	2.60209
yahI	1.43393	1.25578	1.34365	1.45073	1.51417	1.51197	1.38051	1.50513	1.48862	1.4156	1.40489	1.47174	1.4403	1.38469	1.42093	1.35613	1.46657	1.42188	1.36047	1.38154	1.49691	1.35143	1.63898	1.39862	1.43726	1.262	1.3572	1.38671	1.58612	1.61804	1.30073	1.47079	1.84464	1.43503	1.32334	1.41025	1.43297	1.40065	1.39121	1.50513	1.37516	1.38905	1.31278	1.41677	1.42312	1.25441	1.41133	1.38905	1.41462
yahJ	2.22346	2.23576	2.14642	2.20356	2.21118	2.21939	2.22256	2.2987	2.28408	2.21035	2.25832	2.2915	2.30603	2.21192	2.27055	2.27366	2.1939	2.23485	2.21343	2.2242	2.20539	2.19202	2.2323	2.25441	2.25123	2.19202	2.23661	2.26815	2.31426	2.44313	2.22659	2.22812	2.3044	2.28021	2.27789	2.22743	2.23317	2.23974	2.26077	2.32018	2.26501	2.21691	2.26501	2.25123	2.20356	2.18114	2.14376	2.1939	2.24297
yahK	3.15392	3.14648	2.98824	3.19969	3.73689	3.24255	3.32486	3.0018	3.24313	3.29315	3.23694	3.1798	3.31345	3.35475	3.27827	3.31121	3.11008	3.34871	3.06291	3.10833	3.29831	3.3018	3.16637	3.28738	3.1747	3.31413	3.28459	3.71451	3.18621	4.03008	3.47369	3.07948	2.40575	2.91114	2.9647	2.86867	3.26489	3.28035	3.20667	3.10367	2.96306	3.57345	3.24066	3.18102	3.13085	2.95129	3.05198	2.9792	3.18621
yahL	0.905754	0.77628	1.0878	0.903616	1.10097	0.960984	0.883445	1.07053	0.996963	0.977607	0.830901	0.947326	0.950068	0.880142	0.97162	0.921398	0.876517	1.09931	1.05388	0.947326	0.873434	0.890111	0.794229	1.01074	1.0734	1.0878	0.974487	1.18369	0.762881	0.753976	1.23198	0.856165	0.986495	0.837141	0.820253	0.97619	0.789295	0.869139	0.75597	0.782227	0.809068	0.828117	0.841416	0.806768	1.0734	1.12916	1.26563	1.07481	0.931186
yahM	1.84814	1.63258	1.9158	1.84464	1.7404	1.88035	1.92499	1.93808	1.7809	1.84699	1.85359	1.65287	1.83166	1.86026	1.80657	1.8131	1.8827	1.71511	1.91684	2.05044	1.83055	1.76204	1.77974	1.85027	1.87068	1.79701	1.74273	1.62945	1.61487	1.09931	1.54594	1.64977	2.73143	1.84578	1.96085	1.65623	1.82423	1.86129	1.86963	1.25197	1.63362	1.4832	1.79281	1.85909	1.70266	1.87278	1.93479	1.62118	1.91275
yahN	1.54484	1.35269	1.47079	1.40383	1.46657	1.26682	1.36047	1.11119	1.5328	1.50513	1.55982	1.52173	1.46763	1.4634	1.51848	1.39519	1.43726	1.32101	1.37722	1.39643	1.49794	1.50609	1.43503	1.47174	1.33579	1.4832	1.38154	1.41677	1.38671	0.939721	1.4864	1.4318	1.35023	1.47079	1.57573	1.39409	1.46975	1.39302	1.56162	1.35819	1.29951	1.18645	1.42747	1.47715	1.37949	1.44536	1.4403	1.41677	1.4156
yahO	3.27088	3.04056	3.1493	3.32776	3.86495	3.39673	3.36902	3.17582	3.2917	3.34493	3.27539	3.28316	3.37994	3.37916	3.30968	3.3649	3.36233	3.48548	3.24445	3.30475	3.36233	3.43781	3.18621	3.36003	3.42763	3.39673	3.48641	3.70305	3.15733	3.47369	3.72387	3.3944	2.91377	2.9815	3.02901	3.29387	3.40269	3.37452	3.33651	3.22437	3.13602	3.5271	3.3608	3.25332	3.59567	3.40356	3.53298	3.44361	3.39595
prpR	1.41025	1.58193	1.31868	1.57573	1.82101	1.55283	1.67955	1.1126	1.38051	1.40698	1.4156	1.4822	1.5419	1.49588	1.42955	1.56255	1.32334	1.61919	1.36938	1.33926	1.44637	1.60973	1.55082	1.42864	1.57573	1.47819	1.49067	1.61697	1.46439	1.7239	1.89058	1.53574	1.04919	1.25965	1.33013	1.59219	1.44536	1.37621	1.4497	1.36392	1.06256	1.20693	1.49588	1.39003	1.77142	1.57268	1.56459	1.56459	1.38261
prpB	1.0164	1.17825	0.901333	0.853533	0.992723	1.29357	1.11419	0.977607	1.0896	0.966982	1.01074	1.0689	0.882416	1.02996	0.822219	0.849068	0.863143	1.03321	0.968694	0.730518	0.978977	0.771771	0.931186	0.960984	1.20272	0.81036	0.916009	0.796935	1.23198	1.25843	1.25965	1.04202	1.43503	1.1054	1.00496	1.1488	0.925642	1.015	0.945663	0.701579	1.02875	0.7256	0.722017	0.97162	1.04202	1.04628	1.1054	0.973029	0.998508
prpC	0.992723	1.07053	1.11704	1.02996	1.3381	1.22677	1.03759	1.0672	1.14616	1.14332	1.12234	1.08476	1.09794	1.10392	1.06421	1.09641	1.08476	1.01221	1.20533	1.04786	0.922762	1.2749	1.0878	1.10392	1.18231	1.06102	1.17158	1.1126	1.21489	1.32681	1.30511	1.09931	1.33579	1.21099	1.03909	1.26682	1.18497	1.13062	1.05221	1.0689	1.09214	1.12234	1.1054	1.00341	1.2383	1.15918	1.00183	0.918538	1.06102
prpD	0.846456	1.04628	1.0689	1.01787	1.01787	0.932615	1.03321	0.820253	0.989617	0.929808	1.02875	1.11704	1.0878	0.98358	0.9024	1.01787	0.829576	0.921398	0.927109	1.03468	0.99553	1.01368	1.04919	1.06102	1.27147	0.960984	1.0792	1.06102	1.0164	1.21489	1.17028	1.17158	1.29034	1.17825	1.01074	1.15413	0.804976	0.899893	0.950068	0.843198	1.01787	1.13473	0.941112	0.996963	0.92434	1.01221	1.05814	1.20272	0.916009
prpE	1.24591	1.20129	1.20693	1.27262	1.18497	1.24704	1.22174	1.14473	1.22301	1.19339	1.16336	1.27262	1.22301	1.28463	1.21636	1.28925	1.23692	1.21901	1.14473	1.1961	1.30511	1.23076	1.18497	1.20693	1.32902	1.38365	1.18231	1.23455	1.2281	1.51313	1.29479	1.27626	1.16336	1.12916	1.1515	1.25319	1.05955	1.15918	1.16899	1.0734	1.27994	1.30836	1.19881	1.27763	1.14473	1.27262	1.25843	1.33358	1.26445
codB	3.23444	3.39125	3.13434	3.24131	3.07647	3.31848	3.35396	3.17285	3.25589	3.28098	3.22897	2.7904	3.4702	3.37139	3.49184	3.28951	3.26165	3.22727	3.24512	3.20611	3.32067	3.42937	3.07342	3.37452	3.48273	3.20793	3.11135	2.90953	3.38161	2.75988	2.69867	3.3105	3.48359	3.38647	3.51979	2.3971	3.23444	3.23637	3.35935	3.20904	3.18915	2.95709	3.28385	3.28951	3.22066	3.16181	3.25136	3.03391	3.32996
codA	3.34717	3.38724	3.20489	3.32337	3.15733	3.39125	3.42678	3.30395	3.33729	3.30245	3.33573	2.96981	3.45057	3.32924	3.47369	3.30611	3.34649	3.309	3.32564	3.32408	3.33066	3.38814	3.20489	3.3769	3.47184	3.27287	3.23332	2.99846	3.37286	2.94805	2.83219	3.3011	3.48821	3.44193	3.54814	2.63084	3.30036	3.3105	3.40189	3.24648	3.2102	3.08769	3.37064	3.36571	3.1406	3.08659	3.18678	3.00946	3.38724
cynR	1.94007	1.8155	1.83055	1.84578	1.81068	1.84361	1.85909	1.99188	1.84133	1.80657	1.87068	1.85249	1.80759	1.84133	1.84252	1.7959	1.76408	1.8359	1.80336	1.74993	1.7416	1.75093	1.85909	1.80759	1.83265	1.87175	1.85463	1.86243	1.72991	1.96706	1.89585	1.84252	1.49471	1.74683	1.84012	1.9199	1.78733	1.86348	1.8827	1.95006	1.71411	1.89058	1.83703	1.80336	1.76304	1.83055	1.77775	1.7416	1.78633
cynT	1.62028	1.56976	1.67151	1.59121	1.53883	1.41783	1.6284	1.60973	1.585	1.65519	1.58813	1.59726	1.67151	1.71315	1.75702	1.55867	1.49588	1.55982	1.47174	1.64449	1.66857	1.64332	1.52061	1.57077	1.75913	1.70169	1.64977	1.76502	1.56874	1.8131	1.65519	1.67151	2.09639	1.49262	1.59121	1.59726	1.56162	1.63799	1.63465	1.71209	1.60772	1.58088	1.65407	1.66155	1.65182	1.63898	1.5328	1.70374	1.52173
cynS	1.71704	1.63465	1.6785	1.68051	1.73276	1.47914	1.83055	1.69762	1.7447	1.70991	1.67553	1.6571	1.67459	1.69559	1.68051	1.70374	1.57671	1.68957	1.585	1.60154	1.72589	1.70991	1.53686	1.73373	1.69868	1.67353	1.67652	1.7809	1.63362	1.97085	1.79493	1.71891	2.1514	1.57473	1.64108	1.58399	1.65831	1.61487	1.64977	1.7447	1.95093	1.84133	1.69453	1.65831	1.70991	1.65407	1.59726	1.69966	1.64762
cynX	1.84361	1.71315	1.75502	1.79701	1.74993	1.87815	1.7906	1.82839	1.80962	1.82212	1.77674	1.86026	1.73932	1.78954	1.78314	1.77974	1.6666	1.68243	1.61168	1.78531	1.71609	1.74683	1.71704	1.69347	1.83055	1.76726	1.69966	1.8232	1.75093	2.05606	1.82954	1.80441	2.20628	1.78205	1.77674	1.77974	1.73598	1.77562	1.71891	1.77881	2.39936	2.17418	1.7959	1.78531	1.73091	1.6785	1.71315	1.69056	1.77674
lacA	1.74273	1.70374	1.66247	1.77674	1.71991	1.70374	1.75502	1.78314	1.73181	1.73598	1.74273	1.67553	1.74791	1.73091	1.71609	1.68542	1.71106	1.70686	1.71802	1.78314	1.71891	1.70591	1.5677	1.73725	1.69453	1.72883	1.77674	1.82839	1.70991	1.36618	1.66247	1.69762	1.67751	1.69868	1.68149	1.67459	1.8232	1.76408	1.84252	1.81068	1.55387	1.63148	1.7447	1.74893	1.75502	1.7404	1.75304	1.7239	1.85583
lacY	1.45627	1.27879	1.51197	1.38563	1.34907	1.30836	1.3325	1.34132	1.46439	1.48968	1.46657	1.45821	1.39643	1.30511	1.37835	1.43931	1.42426	1.4028	1.48968	1.45415	1.50205	1.44536	1.20129	1.41025	1.20006	1.46868	1.50701	1.50304	1.43726	1.05682	1.36499	1.41677	1.45181	1.41984	1.42955	1.37722	1.41358	1.58908	1.59219	1.34812	1.30955	1.26563	1.44637	1.44438	1.44536	1.36715	1.42649	1.27147	1.46763
lacZ	1.18936	1.10097	1.32681	1.34132	1.40162	1.14082	1.33472	0.901333	1.21239	1.23198	1.27763	1.26563	1.2383	1.03468	1.35819	1.17965	1.26682	1.45181	1.4403	1.37297	1.28229	1.18497	1.16336	1.21099	0.965651	1.30955	1.24828	1.23577	1.13062	1.4403	1.30727	1.13062	1.08194	1.0762	1.21239	1.33579	0.986495	1.27626	1.27626	0.857005	1.20957	1.01074	1.15543	1.26916	1.29357	1.03759	1.06553	0.992723	1.2914
lacI	2.4677	2.44313	2.3506	2.46852	2.37853	2.5977	2.41467	2.52787	2.49409	2.46148	2.51194	2.54867	2.51194	2.47284	2.51446	2.49108	2.48279	2.49848	2.44845	2.44845	2.39076	2.49184	2.49848	2.50221	2.55365	2.47742	2.51117	2.55014	2.40261	2.51117	2.34182	2.50009	2.31092	2.47901	2.48797	2.42111	2.51816	2.48204	2.49037	2.54867	2.39788	2.46538	2.50814	2.52421	2.40261	2.46697	2.35394	2.36534	2.51667
mhpR	2.29223	2.27133	2.26884	2.33174	2.38071	2.40979	2.32095	2.27613	2.3442	2.17343	2.26815	2.23661	2.40261	2.30288	2.40186	2.29626	2.32439	2.40102	2.38735	2.28256	2.24627	2.34339	2.39307	2.35394	2.41785	2.16	2.33509	2.28333	2.28909	2.70865	2.30774	2.33089	1.91881	2.33267	2.37518	2.28738	2.30692	2.34912	2.44392	2.44924	2.05885	2.25832	2.37172	2.36534	2.24059	2.28333	2.25913	2.21343	2.37518
mhpA	1.00183	1.04919	1.03159	1.04919	1.06102	1.25441	0.985109	1.05682	1.10839	0.97619	0.99553	1.09494	1.0689	1.03321	1.02581	0.991093	0.954373	1.17303	1.16899	0.908132	1.11704	1.12775	0.98358	1.06553	1.26916	0.718696	0.919863	1.04628	1.16059	1.16618	1.07777	1.15543	0.985109	1.20272	1.1054	1.05955	1.015	1.05682	1.21901	0.767474	1.02581	0.977607	1.16761	1.0211	0.906903	1.1264	0.962474	0.99553	0.796508
mhpB	1.33579	1.34812	1.14082	1.23076	1.01074	1.24962	1.27037	1.1264	1.22677	1.21099	1.17674	1.30511	1.35939	1.32578	1.25965	1.40383	1.30511	1.31064	1.23198	1.17028	1.34132	1.08067	1.34365	1.47079	1.48425	1.27994	1.262	1.38051	1.25197	1.3572	1.21901	1.42188	1.14332	1.39302	1.28801	1.29241	1.14473	1.22301	1.4156	1.42547	1.26093	1.27147	1.34688	1.2749	1.2281	1.32334	1.27262	1.21099	1.13473
mhpC	1.16195	1.04353	1.15413	1.262	1.28352	1.2749	1.24962	1.13629	1.27626	1.23963	1.25965	1.20404	1.35269	1.15413	1.3381	1.19472	1.28801	1.40065	1.15918	1.10097	1.13959	1.35023	1.27763	1.26318	1.34688	1.17825	1.25578	1.262	1.1488	1.46868	1.19881	1.22427	1.18936	1.24828	1.44637	1.14473	1.20404	1.21758	1.17825	1.35023	1.11704	1.34466	1.35143	1.31166	1.23963	1.0734	1.18497	1.17825	1.13779
mhpD	1.25707	1.27147	1.22301	1.29357	1.37516	1.27994	1.26445	1.14752	1.23577	1.35383	1.33579	1.36828	1.34365	1.33579	1.38154	1.33129	1.32452	1.33129	1.26318	1.27147	1.37621	1.34031	1.4028	1.34581	1.37172	1.27373	1.28801	1.32578	1.32101	1.49471	1.25319	1.32101	1.23692	1.39121	1.41025	1.24962	1.20272	1.21901	1.14332	1.40909	1.32334	1.34258	1.33472	1.29702	1.30413	1.18369	1.21901	1.25843	1.24088
mhpF	1.32452	1.30511	1.29241	1.41358	1.44227	1.45727	1.44227	1.37404	1.50304	1.4475	1.43726	1.54795	1.38261	1.43297	1.50513	1.4655	1.38051	1.55183	1.4634	1.44857	1.47393	1.44637	1.44438	1.47914	1.57987	1.47492	1.48011	1.50797	1.38051	1.69966	1.57573	1.43393	1.24828	1.4318	1.48124	1.33358	1.41025	1.38905	1.40489	1.48862	1.41025	1.5269	1.41677	1.4822	1.53787	1.42747	1.32578	1.46657	1.45415
mhpE	1.53883	1.51638	1.50096	1.49471	1.64762	1.49997	1.54484	1.43931	1.47819	1.4917	1.55082	1.59317	1.50609	1.54703	1.4475	1.5328	1.46975	1.61168	1.47288	1.47914	1.59317	1.4634	1.4832	1.51848	1.55283	1.50996	1.55283	1.64449	1.55082	1.86558	1.69157	1.55982	1.36618	1.56874	1.53183	1.65831	1.42093	1.57671	1.51417	1.53883	1.56075	1.56459	1.59317	1.54484	1.5428	1.45821	1.43393	1.5677	1.49905
mhpT	1.68051	1.63898	1.57773	1.59937	1.59937	1.5328	1.6508	1.55479	1.59003	1.6401	1.68853	1.63799	1.66556	1.61919	1.64869	1.61804	1.57473	1.5498	1.60045	1.5428	1.61168	1.58193	1.53989	1.6284	1.54375	1.64652	1.62028	1.67652	1.73276	1.87175	1.82212	1.69453	1.46975	1.64108	1.71209	1.75392	1.58399	1.59416	1.66052	1.6666	1.65831	1.55664	1.54703	1.6401	1.69868	1.60045	1.54594	1.62735	1.59726
yaiL	2.82777	2.887	2.8465	2.84815	2.72222	2.80278	2.7587	2.87914	2.80278	2.79268	2.80676	2.79877	2.81793	2.80905	2.82339	2.78639	2.84533	2.81849	2.87548	2.8262	2.8638	2.7587	2.93903	2.78698	2.78133	2.73898	2.77905	2.73024	2.84156	2.55922	2.57117	2.66942	2.71152	2.8174	2.83499	2.81962	2.83445	2.81581	2.80278	2.68674	2.8497	2.77852	2.82567	2.82725	2.77671	2.68437	2.7103	2.75258	2.84815
frmB	2.56979	2.68559	2.61731	2.6273	2.62409	2.47742	2.61607	2.54521	2.64663	2.60918	2.6603	2.61731	2.65253	2.59517	2.63649	2.63023	2.75988	2.62844	2.7587	2.89394	2.6659	2.68619	2.73024	2.63402	2.7367	2.69638	2.6205	2.50009	2.60276	2.66827	2.57711	2.53802	2.9311	2.79157	2.77118	2.60806	2.67136	2.67136	2.72511	2.66942	2.57711	2.47606	2.59517	2.6098	2.54303	2.56117	2.65143	2.56117	2.71093
frmA	3.11838	3.19676	3.1059	3.12498	3.21657	3.0747	3.16863	3.1406	3.18102	3.17408	3.16863	3.11659	3.17048	3.14358	3.13716	3.14587	3.21541	3.23332	3.18621	3.28738	3.13317	3.19372	3.26099	3.17285	3.20736	3.18563	3.16017	3.18448	3.20267	3.3148	3.07529	3.15169	3.21369	3.23131	3.15733	3.10539	3.19558	3.17522	3.22785	3.14998	3.11838	3.09134	3.14417	3.17711	2.99666	3.03271	3.17929	3.04272	3.20736
frmR	3.12026	3.11547	3.04108	3.06401	3.06872	2.98607	3.06465	3.11718	3.09789	3.05566	3.06401	3.01585	3.10092	3.07048	3.05854	3.09432	3.14237	3.1143	3.12137	3.24445	3.07705	3.086	3.13027	3.07768	3.12434	3.07221	3.07163	2.97151	3.15622	3.13777	2.94805	3.04004	3.13487	3.17822	3.10422	3.06465	3.12851	3.11547	3.15679	3.12318	3.08307	2.99377	3.086	3.11547	2.89816	2.98321	3.1208	2.98266	3.16017
yaiO	0.742598	0.720289	0.70659	0.782577	0.828117	0.762394	0.701759	0.725362	0.742745	0.76955	0.727341	0.703618	0.708897	0.760379	0.708102	0.734923	0.706765	0.734634	0.726978	0.723994	0.704364	0.754324	0.726978	0.707774	0.714076	0.744893	0.72875	0.721624	0.7256	0.756361	0.827271	0.718696	0.74396	0.74396	0.701032	0.758803	0.729655	0.726569	0.711746	0.72837	0.739127	0.726329	0.73102	0.728494	0.70659	0.73289	0.705404	0.77095	0.733811
yaiX	0.737098	0.723498	0.722797	0.719518	0.736279	0.718696	0.722945	0.732249	0.739977	0.737239	0.729128	0.733301	0.738988	0.793726	0.698642	0.708102	0.733301	0.70905	0.747192	0.715649	0.740686	0.727473	0.726569	0.772629	0.705404	0.712602	0.715649	0.749589	0.727341	0.722945	0.739423	0.843198	0.72837	0.733676	0.729773	0.799972	0.735443	0.747019	0.725845	0.742885	0.729128	0.707605	0.716778	0.709981	0.735303	0.75359	0.738988	0.730776	0.737098
insC-1	0.742437	0.78112	0.948809	0.836369	0.929808	0.828825	0.795095	0.751771	0.836369	0.775086	0.849937	0.865256	0.837941	0.84398	0.791101	0.899893	0.791445	0.934107	0.754872	0.876517	0.809735	0.872466	0.862107	1.01221	0.85087	0.843198	0.757571	0.764901	0.807908	0.935519	0.931186	0.762881	0.782577	0.847327	0.870395	0.835633	0.800935	0.88131	0.91057	0.848162	0.769293	0.867194	0.751941	0.801396	0.905754	0.784446	0.880142	0.800425	0.767189
insC-2	0.744893	0.886965	0.76689	0.832594	0.735443	0.777241	0.741084	0.75359	0.824352	0.755575	0.873434	0.987949	0.861078	0.763788	0.84398	0.76903	0.712439	0.922762	0.970321	1.16472	0.76955	0.806768	0.736837	0.800425	0.980483	0.863143	0.740823	0.813955	0.908132	0.813393	0.754324	0.738847	0.689631	0.75029	0.738567	0.847327	0.707774	0.760822	0.847327	0.966982	0.756158	0.791445	0.76955	1.03321	0.802996	0.833328	0.837141	0.772629	0.779327
insC-3	0.861078	1.00016	0.925642	0.81896	0.835633	0.867194	0.974487	0.786022	0.884599	0.795554	0.935519	0.859978	0.767189	0.901333	1.21489	1.04786	0.770618	0.965651	0.849068	0.865256	0.837941	0.897387	1.04628	0.849937	1.05388	0.908132	0.991093	0.917311	1.00788	1.015	0.989617	0.886965	0.775343	0.825097	0.844732	0.861078	0.727985	0.770618	0.812762	1.01787	0.786507	0.820253	0.871387	0.883445	0.773499	0.898747	0.97619	0.986495	0.828825
insC-4	0.695776	0.709981	0.793248	0.797952	0.819597	0.846456	0.922762	0.717344	0.92434	0.872466	0.797952	0.756555	0.819597	0.854315	0.833328	0.704897	0.97619	0.701963	0.913223	0.712288	0.712602	0.752108	0.875481	0.726217	1.0211	0.710426	0.831698	0.71784	0.911958	0.918538	0.728617	0.690619	0.794639	0.741374	0.712439	0.687017	1.10992	0.692729	1.01221	0.696756	0.727104	1.13629	0.702736	0.764006	0.734081	0.932615	0.886965	1.12097	0.779672
insC-5	0.865256	1.14473	0.81642	0.815856	0.743358	0.925642	1.00016	0.798441	0.858057	0.817624	0.796935	0.81097	0.978977	1.02875	0.844732	1.05955	0.746741	0.892308	1.06102	0.788164	0.877901	0.764454	1.10839	0.780014	1.08194	0.938416	0.806768	0.862107	0.752308	0.858057	0.771771	0.861078	0.78112	0.774438	0.871387	0.81097	0.747359	0.76955	0.917311	0.877901	0.843198	1.00788	0.855256	0.987949	0.956061	0.867194	1.02581	0.801396	0.892308
insC-6	0.81097	0.938416	0.960984	0.92434	0.764006	0.800935	1.03468	1.17303	0.970321	0.789295	0.98358	1.03759	0.866257	0.837941	0.94267	0.798924	0.875481	0.862107	0.807341	0.898747	0.864211	0.922762	1.17158	1.08067	1.0362	1.0211	0.948809	0.889034	0.786507	1.0878	0.819597	0.901333	0.792821	0.802996	0.858892	0.851699	0.771771	1.01368	0.738105	1.0064	0.878966	0.762645	0.770107	1.04786	0.746066	0.796508	1.02735	0.962474	0.813393
insC-7	0.786022	0.873434	0.805575	0.729655	0.834897	0.791879	0.794639	0.809735	0.775343	0.84398	0.813955	0.77095	0.896187	0.856165	0.749424	0.968694	0.780783	0.769841	0.829576	0.79022	0.840536	0.987949	0.944305	0.873434	0.779672	0.81097	0.794229	0.75802	0.85087	0.782577	0.882416	0.812762	0.832594	0.909347	0.800935	0.792821	0.733953	0.793248	0.749763	1.06553	0.795554	0.780783	0.865256	0.804976	0.809735	0.844732	0.947326	1.01955	0.799435
insC-8	0.890111	0.92434	0.913223	0.697453	0.771479	0.748498	1.12097	0.834897	0.755575	0.845602	0.908132	0.99553	0.892308	1.04786	0.839654	0.764454	0.729386	0.968694	0.770398	0.724125	0.767991	1.0164	0.796935	0.894963	0.748174	0.966982	0.71748	0.836369	0.722424	0.766631	0.906903	0.835633	0.84398	0.800935	0.760379	0.76689	0.871387	1.14752	0.980483	0.75359	0.830249	0.916009	0.727849	0.994163	0.914592	0.802461	0.817624	0.968694	0.848162
insC-9	0.838813	0.918538	0.79022	0.75308	0.812762	0.822219	0.756361	0.740969	0.768775	0.806768	0.802996	0.92844	0.763788	0.794639	0.74396	0.852593	0.776604	0.722666	0.718403	0.723365	0.898747	0.911958	0.833328	0.819597	1.07481	0.720958	0.791879	0.730381	0.723867	0.736424	0.88131	0.770618	0.81896	0.809735	0.876517	0.759561	0.802996	0.858892	0.707108	0.727849	0.863143	0.772629	0.724248	0.758435	0.843198	0.76955	0.764454	0.820253	0.797423
insC-10	0.795095	0.986495	0.938416	0.730518	0.739127	0.82294	0.735303	0.861078	0.980483	0.835633	0.845602	1.01221	0.91057	0.865256	0.935519	0.886965	0.75308	0.725237	0.725362	0.719518	0.888002	0.948809	0.779327	0.925642	0.890111	0.727104	0.727223	0.998508	0.885798	0.92434	0.817016	0.830249	0.723498	0.911958	0.791445	0.726454	0.763339	0.732249	0.948809	0.732387	0.831698	0.98212	0.745393	0.837941	0.749763	0.876517	0.805575	0.849068	0.81642
insD-1	0.704897	0.721767	0.710721	0.744589	0.700821	0.711599	0.69447	0.871387	0.822219	0.688545	0.700582	0.76903	0.778614	0.809068	0.686634	0.69701	0.684808	0.695776	0.68223	0.686213	0.711746	0.704723	0.741846	0.680432	0.683294	0.69447	0.92434	0.689947	0.805575	0.82294	0.812762	0.760822	0.713196	0.702736	0.803487	0.691594	0.71896	0.686213	0.687424	0.700173	0.77095	0.688918	0.689273	0.692178	0.725362	0.722296	0.708102	0.684808	0.694704
insD-2	0.715928	0.733811	0.684808	0.703817	0.765626	0.712884	0.859978	0.754508	0.697453	0.719638	0.767991	0.740266	0.743512	0.845602	0.761676	0.799435	0.716349	0.725481	0.765626	0.747019	0.709528	0.722945	0.868159	0.71784	0.756555	0.768503	0.75359	0.71131	0.74446	0.749424	0.768199	0.780014	0.727985	0.738988	0.709981	0.705925	0.699285	0.740823	0.72837	0.787376	0.718272	0.768775	0.762881	0.737239	0.765893	0.737829	0.737098	0.68275	0.703434
insD-3	0.834108	0.768199	0.74687	0.770618	0.741374	0.797952	0.774438	0.925642	0.896187	0.804022	0.781866	0.72474	0.771479	0.744111	0.788913	0.766631	0.814559	0.812149	0.841416	0.95919	0.805575	0.750465	0.747838	0.786022	0.770618	0.818281	0.792821	0.787753	0.792373	0.964051	0.761676	0.800425	0.735711	0.753262	0.768775	0.758435	0.818281	0.788913	0.829576	0.746587	0.774152	0.815194	0.760588	0.75029	0.751392	0.749253	0.746587	0.803487	0.773232
insD-4	0.873434	0.788537	0.871387	0.750115	0.770107	0.760379	0.788537	0.740407	0.748871	0.834108	0.954373	0.732102	0.936989	0.839654	0.919863	0.919863	0.790637	0.730381	0.727849	0.782577	0.736563	0.809735	0.781475	0.708102	0.745235	0.746066	0.763339	0.71509	0.734242	0.744288	0.723867	0.712439	0.737368	0.762141	0.802461	0.770398	0.771479	0.776951	0.736279	0.754324	0.742132	0.773232	0.741246	0.731711	0.729773	0.806768	0.717344	0.758611	0.761914
insD-5	0.813393	0.783329	0.739835	0.757137	0.788164	0.715789	0.74572	0.766148	0.751771	0.753424	0.738105	0.754872	0.766631	0.788913	0.842309	0.787753	0.735055	0.725091	0.724515	0.716492	0.796508	0.832594	0.77628	0.738847	0.730122	0.718818	0.716919	0.709824	0.757571	0.732748	0.898747	0.754683	0.77628	0.758237	0.763339	0.768775	0.734081	0.719374	0.710289	0.722424	0.823666	0.722424	0.736972	0.727104	0.7516	0.754872	0.802996	0.809735	0.795095
insD-6	0.741246	0.765893	0.759979	0.794639	0.749253	0.775671	0.740969	0.739977	0.734923	0.75029	0.76903	0.759561	0.783329	0.780783	0.763788	0.76689	0.730243	0.728114	0.749066	0.755069	0.812149	0.777589	0.808461	0.778258	0.814559	0.764901	0.755069	0.731426	0.848162	0.858892	0.763788	0.761236	0.729386	0.789759	0.787753	0.780368	0.709528	0.921398	0.759979	0.809735	0.832594	0.852593	0.736691	0.788537	0.721344	0.74572	0.739977	0.748347	0.733023
insD-7	0.973029	0.772363	0.849068	0.791101	0.759171	0.754324	0.789295	0.751392	0.804474	0.768775	0.766631	0.717607	0.845602	0.747359	0.744111	0.720029	0.751941	0.736691	0.81097	0.738847	0.78112	0.84398	0.872466	0.760822	0.721624	0.748347	0.893581	0.747655	0.817016	0.724248	0.782911	0.844732	0.767189	0.747192	0.826487	0.764654	0.720167	0.842309	0.944305	0.723624	0.846456	0.722666	0.872466	0.715649	0.830901	0.736563	0.710721	0.704189	0.794229
insD-8	0.94267	0.745235	0.742288	0.914592	0.840536	0.733301	0.815856	0.747192	0.746066	0.724975	0.778614	0.737653	0.9024	0.802996	0.876517	0.698642	0.809068	0.92844	0.698173	0.683813	0.819597	0.761676	0.762141	0.797423	0.705749	0.713362	0.720289	0.903616	0.935519	0.737098	0.864211	0.88131	0.762881	0.751941	0.788913	0.776951	0.872466	1.13193	0.965651	0.70308	0.820828	0.92844	0.939721	0.689631	0.730001	0.720687	0.716349	0.713196	0.94267
insD-9	0.764227	0.752308	0.769293	0.743653	0.784446	0.767189	0.779327	0.853533	0.779672	0.837941	0.851699	0.797423	0.76018	0.742745	0.751941	0.873434	0.843198	0.7516	0.804976	0.763339	0.787376	0.789295	0.798924	0.808461	0.767189	0.788537	0.824352	0.81097	0.804474	0.916009	0.853533	0.807341	0.851699	0.893581	0.74446	0.970321	0.7309	0.760588	0.76955	0.81896	0.777589	0.760379	0.785294	0.767474	0.751204	0.766389	0.75029	0.741704	0.763548
insD-10	0.749424	0.76903	0.782227	0.861078	0.97162	0.792821	0.8019	0.813393	0.804976	0.76103	0.897387	0.807908	0.717607	0.892308	0.830249	0.771479	0.99553	0.807908	0.744893	0.834108	0.780014	0.786507	0.739698	0.756361	0.7525	0.71705	0.721889	0.724975	0.733953	0.761236	0.809068	0.802461	0.756955	0.813955	0.780368	0.754168	0.766389	1.00934	0.725362	0.815194	0.746587	0.954373	0.730776	0.719086	0.730243	0.716071	0.713928	0.720167	0.798441
yaiF	0.707605	0.764227	0.808461	0.719086	0.681069	0.702545	0.768503	0.76018	0.710426	0.702901	0.699744	0.709981	0.662133	0.715789	0.684808	0.666041	0.730122	0.68783	0.68783	0.842309	0.743512	0.742885	0.721767	0.724629	0.666041	0.666041	0.670337	0.673144	0.670337	0.67446	0.671917	0.705061	0.700582	0.756158	0.694984	0.722546	0.684329	0.773858	0.786507	0.666041	0.726103	0.666041	0.666041	0.662133	0.716645	0.732249	0.719086	0.720958	0.68275
yaiP	0.732387	0.76311	0.724125	0.752671	0.72055	0.717607	0.717199	0.74396	0.748174	0.728114	0.712162	0.726329	0.720687	0.715649	0.723498	0.739698	0.712162	0.729128	0.727104	0.743038	0.735991	0.737653	0.727985	0.738105	0.734242	0.751941	0.756761	0.764006	0.722296	0.74396	0.7525	0.717607	0.749763	0.735303	0.733427	0.766631	0.733427	0.767189	0.718818	0.741846	0.708263	0.733023	0.737653	0.740407	0.716349	0.730518	0.728245	0.71451	0.752108
yaiS	0.81036	0.812762	0.804474	0.750465	0.718818	0.791101	0.775086	0.771205	0.70308	0.854315	0.758237	0.738105	0.797423	0.735864	0.720289	0.74379	0.807341	0.694704	0.712162	0.765377	0.747999	0.7309	0.84398	0.81642	0.75029	0.696503	0.71202	0.740125	0.736691	0.711165	0.777912	0.736972	0.833328	0.864211	0.838813	0.784038	0.732249	0.864211	0.825852	0.705586	0.871387	0.716919	0.74572	0.722143	0.742745	0.756955	0.788537	0.764006	0.722666
tauA	0.774152	0.770618	0.757137	0.734356	0.718696	0.725091	0.753976	0.738257	0.7516	0.764227	0.768199	0.781866	0.757335	0.751392	0.736143	0.726329	0.773499	0.742288	0.729128	0.727473	0.7516	0.754683	0.786507	0.7538	0.758237	0.772629	0.755575	0.716071	0.775671	0.73517	0.762645	0.741246	0.736563	0.737239	0.742745	0.748347	0.743358	0.773232	0.760379	0.710721	0.709824	0.711746	0.742885	0.75597	0.804474	0.740686	0.758803	0.730122	0.746587
tauB	0.70937	0.705925	0.715928	0.699744	0.697453	0.700173	0.710579	0.714937	0.714639	0.70038	0.7256	0.759171	0.756761	0.803487	0.799972	0.750115	0.70308	0.723624	0.713196	0.684329	0.698173	0.72837	0.760822	0.718006	0.69842	0.698873	0.719638	0.758803	0.711746	0.697693	0.715243	0.730243	0.709528	0.729128	0.692178	0.767189	0.714076	0.7162	0.744111	0.726978	0.772363	0.7516	0.730655	0.701032	0.715928	0.717199	0.704364	0.698173	0.705749
tauC	1.08194	1.20404	1.17549	1.04786	1.31868	1.18231	1.1515	1.21239	1.16761	1.08067	1.00183	1.10247	1.09931	1.06421	1.14616	0.944305	1.08067	1.20957	1.21901	1.38563	1.16618	1.0762	1.17423	1.04786	1.16336	0.989617	0.973029	1.0762	1.1961	1.30616	1.0896	0.872466	0.948809	1.04353	1.14223	1.27626	1.10392	1.05814	1.04065	1.17825	1.14473	0.973029	1.18497	0.97619	1.17825	1.25088	1.36392	1.22174	1.26802
tauD	0.749932	0.741846	0.728617	0.792821	0.738105	0.700582	0.69909	0.747838	0.74446	0.727341	0.7309	0.758611	0.746587	1.01787	0.867194	0.778258	0.713512	0.796069	0.726103	0.724248	0.761914	0.77628	0.742437	0.714353	0.726217	0.730001	0.727599	0.708723	0.756158	0.776951	0.713928	0.806169	0.721079	0.746233	0.777912	0.775961	0.783329	0.761676	0.723365	0.723498	0.793726	0.712439	0.726103	0.747019	0.738409	0.752108	0.762141	0.754324	0.756761
hemB	3.11252	3.24131	3.17285	3.10894	3.13253	3.10422	3.41589	3.07285	3.13546	3.14417	3.11547	3.15223	3.1493	3.17345	3.13887	3.0949	3.14813	3.17167	3.19372	3.15959	3.20429	3.53402	3.26037	3.1383	3.21894	3.13939	3.14358	3.14358	3.22727	3.13373	3.05908	3.10894	2.89502	3.11068	3.16466	3.26037	3.14998	3.16751	3.19902	3.20209	2.93903	3.02186	3.14114	3.12371	3.14358	3.08424	3.13939	3.12192	3.16579
ykiB	0.746587	0.799435	0.741535	0.734923	0.823666	0.896187	0.839654	1.16472	0.713362	0.743038	0.717344	0.800935	0.715928	0.786022	0.756158	0.821499	0.756761	0.872466	0.757571	0.820253	0.730122	0.723223	0.744288	0.800935	0.728871	0.760379	0.778945	0.743512	0.731565	0.734634	0.732507	0.72055	0.713512	0.711746	0.722666	0.734081	0.740969	0.775086	0.74687	0.747838	0.71896	0.770398	0.71014	0.763788	0.725845	0.882416	0.754683	1.13779	0.815194
yaiT	0.720426	0.723082	0.693598	0.71748	0.688204	0.7162	0.713665	0.702163	0.70659	0.731565	0.7267	0.71784	0.722143	0.722424	0.7267	0.749589	0.723082	0.7256	0.740969	0.748871	0.713362	0.709215	0.703618	0.719374	0.731711	0.748498	0.749589	0.741535	0.732507	0.737368	0.72875	0.73289	0.687017	0.693598	0.708571	0.722797	0.692729	0.740552	0.726217	0.754508	0.710289	0.745057	0.748174	0.742132	0.701759	0.70695	0.69602	0.726103	0.697918
yaiU	0.694167	0.717344	0.673144	0.707445	0.675589	0.675589	0.699955	0.689947	0.702163	0.701579	0.71451	0.691594	0.729386	0.71479	0.723365	0.7267	0.689631	0.704723	0.705221	0.699744	0.690619	0.718818	0.723624	0.746587	0.713512	0.727341	0.76103	0.71479	0.695776	0.711599	0.752308	0.766389	0.688204	0.704723	0.699285	0.71705	0.706232	0.709667	0.701032	0.724515	0.725091	0.716778	0.695776	0.722546	0.706765	0.722546	0.733301	0.710721	0.694984
yaiV	0.707108	0.704364	0.732102	0.706081	0.709215	0.716492	0.702901	0.703238	0.701579	0.703618	0.704723	0.730122	0.718006	0.710289	0.730122	0.743358	0.701207	0.726329	0.741084	0.722797	0.695776	0.705221	0.716071	0.709667	0.739281	0.766148	0.759768	0.791879	0.716778	0.731426	0.736279	0.733676	0.702736	0.705925	0.70695	0.712884	0.712731	0.719776	0.71784	0.788913	0.721344	0.780368	0.76689	0.737098	0.709824	0.702545	0.701387	0.706765	0.701759
ampH	0.869139	0.742437	0.747999	0.776951	0.833328	0.749066	0.745562	0.728494	0.748347	0.75359	0.747655	0.856165	0.775343	0.899893	0.950068	0.741846	0.811615	0.787753	0.806169	0.804474	0.730381	0.797423	0.730381	0.75086	1.09641	0.826487	0.843198	0.784858	0.854315	0.772629	0.904744	0.744893	0.736143	0.808461	0.744111	0.724629	0.889034	0.828825	0.761914	0.891292	0.818281	0.825852	0.863143	0.784858	0.799435	0.854315	0.716071	0.721481	0.754872
sbmA	0.721624	0.722424	0.711746	0.844732	0.804474	0.760588	0.756761	0.728617	0.729128	0.727473	0.775671	0.701759	0.736279	0.731296	0.727223	0.748347	0.745562	0.730243	0.740266	0.742598	0.723498	0.725716	0.722797	0.737524	0.748695	0.76018	0.773499	0.804022	0.741246	0.800425	0.738409	0.742598	0.749066	0.732102	0.744589	0.726978	0.721202	0.747999	0.73102	0.739423	0.729386	0.746587	0.769293	0.75308	0.701387	0.725481	0.71748	0.713792	0.727849
yaiW	0.742008	0.751771	0.788913	0.75086	0.829576	0.719909	0.732102	0.714639	0.733023	0.749932	0.730655	0.734242	0.702545	0.766631	0.764006	0.738105	0.862107	0.714076	0.75359	0.74687	0.747506	0.713362	0.744589	0.721767	0.708102	0.721079	0.71705	0.71202	0.720426	0.729386	0.710579	0.704551	0.739698	0.710289	0.740552	0.777912	0.738567	0.69842	0.968694	0.724975	0.754324	0.756955	0.70695	0.716645	0.755245	0.780783	0.747655	0.751941	0.854315
yaiY	0.679776	0.668279	0.662133	0.673144	0.671917	0.668279	0.687424	0.662133	0.670337	0.666041	0.673144	0.736837	0.696246	0.68783	0.691902	0.690287	0.683813	0.670337	0.709981	0.697693	0.673144	0.69602	0.679776	0.68275	0.711165	0.704189	0.716071	0.675589	0.710579	0.675589	0.695494	0.668279	0.71451	0.676612	0.668279	0.707943	0.69701	0.685754	0.68223	0.671917	0.711599	0.707445	0.703817	0.697453	0.662133	0.710721	0.662133	0.680432	0.666041
yaiZ	0.703434	0.714937	0.719518	0.69701	0.70659	0.70038	0.713512	0.69842	0.690981	0.722666	0.689947	0.684329	0.713665	0.734081	0.714076	0.705925	0.73102	0.725362	0.739559	0.771771	0.716778	0.683294	0.689273	0.689947	0.729512	0.71202	0.716349	0.746414	0.708263	0.717199	0.729512	0.704364	0.713792	0.717344	0.722296	0.778258	0.732102	0.732387	0.757571	0.723741	0.714937	0.737829	0.732507	0.778945	0.69909	0.688204	0.693874	0.698642	0.713196
ddlA	2.72454	2.59638	2.68081	2.66138	2.52715	2.64063	2.65913	2.72335	2.70259	2.69041	2.66246	2.7004	2.66303	2.70918	2.70806	2.62966	2.78813	2.64553	2.66827	2.72855	2.6813	2.70691	2.7745	2.70865	2.58734	2.64832	2.77733	2.70865	2.58361	2.59197	2.62284	2.65253	2.98767	2.61985	2.69638	2.6098	2.59517	2.61174	2.63463	2.67136	2.52928	2.46921	2.7004	2.72335	2.68619	2.72629	2.56246	2.74455	2.6273
yaiB	3.10153	3.15563	3.06341	3.13195	2.95807	3.32266	3.16069	2.83445	3.11718	3.08891	3.119	3.28243	3.17711	3.12137	3.15563	3.13656	3.14291	3.24713	3.0837	3.10033	3.21259	3.10769	3.21722	3.16923	3.03615	3.2109	3.19021	3.30321	2.99495	2.20628	2.91772	3.22606	3.65413	3.24958	3.10539	3.18044	3.17285	3.18563	3.17647	2.72511	3.51591	3.5003	3.04108	3.11367	3.25779	3.31995	2.99265	3.38647	2.94744
phoA	2.37172	2.26328	2.11511	2.23062	2.08709	2.38989	2.21436	2.06832	2.23145	2.14884	2.25123	2.38817	2.25295	2.20707	2.2323	2.27055	2.25674	2.40411	2.26328	2.20876	2.28989	2.32439	2.40411	2.29068	2.13102	2.23399	2.25599	2.32519	2.23974	1.81985	2.15058	2.39544	3.31121	2.44313	2.22256	2.43867	2.24059	2.24463	2.25359	2.07289	4.88327	4.88327	2.2242	2.19476	2.43198	2.43198	2.05792	2.5037	2.1234
psiF	2.77393	2.9731	2.89333	2.85565	3.38079	2.78698	3.04215	2.71279	2.86012	2.9916	2.91719	2.99045	2.95535	3.00674	2.8961	2.89656	2.91377	3.08659	2.9326	2.92095	2.9063	3.02846	2.85343	2.86434	2.95866	2.96364	3.01856	3.44029	3.045	3.13434	3.65305	3.03777	3.04004	2.55014	2.58872	2.82339	2.92458	2.9436	2.87859	2.75423	4.48356	4.55194	2.9342	2.88755	3.34427	3.22667	3.17285	3.14765	2.87231
yaiC	1.6108	1.72589	1.67247	1.60045	1.7906	1.64869	1.74683	1.69157	1.65287	1.61274	1.57987	1.65519	1.68442	1.58908	1.56976	1.60458	1.55183	1.59317	1.6284	1.59726	1.6401	1.64762	1.66556	1.59519	1.60358	1.57164	1.6785	1.71411	1.79493	1.89922	1.88155	1.69347	2.36692	1.51197	1.59219	1.74582	1.59937	1.64977	1.61274	1.66955	2.8881	2.67073	1.56255	1.65182	1.73494	1.68542	1.6284	1.69255	1.60554
proC	3.47545	3.48724	3.46749	3.56538	3.54504	3.41925	3.51013	3.53506	3.60169	3.58253	3.57751	3.61938	3.56031	3.53506	3.5687	3.5687	3.43781	3.51013	3.51696	3.37916	3.58045	3.61725	3.63129	3.58985	3.56131	3.55318	3.58456	3.77961	3.49458	3.38647	3.5644	3.53298	3.15785	3.44971	3.47545	3.53913	3.51885	3.5013	3.48183	3.48548	3.24648	3.34649	3.55221	3.53913	3.65087	3.62815	3.62588	3.62168	3.53402
yaiI	2.40261	2.41948	2.34912	2.38392	2.14642	2.26968	2.34182	2.46697	2.34669	2.35145	2.36296	2.34258	2.32519	2.31764	2.38735	2.38071	2.37087	2.31503	2.42732	2.35145	2.31426	2.29383	2.3044	2.35722	2.33933	2.33748	2.25995	2.1547	2.32439	2.11318	2.16591	2.26578	2.14473	2.36692	2.31171	2.45557	2.35315	2.36839	2.34748	2.44536	2.31596	2.1609	2.37599	2.37518	2.15219	2.28568	2.17659	2.26159	2.38071
aroL	3.59179	3.57546	3.4227	3.58985	3.48456	3.62053	3.52095	3.55124	3.58045	3.60884	3.56958	3.59974	3.55318	3.58354	3.57952	3.58985	3.58985	3.49934	3.5052	3.52095	3.50422	3.57443	3.48906	3.59367	3.5644	3.54613	3.39673	3.33066	3.46298	3.21597	3.40592	3.54011	3.85674	3.71065	3.61093	3.41589	3.57751	3.58659	3.57055	3.59075	3.55527	3.42516	3.54908	3.5644	3.53402	3.53109	3.43027	3.53913	3.58045
yaiA	3.79199	3.66534	3.74463	3.77426	3.72907	3.7344	3.88623	3.66424	3.63129	3.62491	3.60884	3.68227	3.66191	3.59367	3.58556	3.71065	3.7184	3.67995	3.68353	3.74047	3.62388	3.52919	3.43781	3.62491	3.67658	3.63649	3.44704	3.48548	3.71708	3.67201	3.87504	3.71581	4.05538	3.85826	3.70063	3.62815	3.76071	3.7344	3.67318	3.74736	3.64424	3.53014	3.57345	3.59367	3.80007	3.69589	3.67094	3.77426	3.76739
aroM	2.91114	2.90894	2.87548	2.93851	3.10422	2.84215	2.9486	2.76594	2.79761	2.87809	2.84912	2.84005	2.83164	2.80337	2.82169	2.88479	2.98209	2.87914	2.97863	3.0045	2.84533	2.88196	2.66942	2.82895	2.86324	2.8881	2.6796	2.71749	2.91879	2.95917	3.25658	2.9326	3.45751	3.09012	2.96364	2.80455	2.89029	2.88308	2.90953	2.90686	2.91772	2.74516	2.79761	2.85674	3.03946	2.9486	2.81293	2.9311	2.84482
yaiE	3.27026	3.20851	3.20381	3.27539	3.27827	3.25779	3.23757	3.28459	3.27684	3.25471	3.26099	3.27287	3.25717	3.20151	3.23197	3.26553	3.25717	3.25589	3.18857	3.17768	3.14358	3.24191	2.77733	3.1908	3.17822	3.20209	3.163	3.14539	3.27218	3.06929	3.38406	3.29831	3.44029	3.21834	3.26684	3.21541	3.31705	3.2917	3.23507	3.19372	3.22961	3.24897	3.25269	3.24774	3.30835	3.27407	3.18621	3.3649	3.28098
ykiA	2.73556	2.57652	3.09194	2.7269	2.54024	2.6603	3.42516	2.67192	2.69459	2.64437	2.67477	2.81028	2.69459	2.62598	2.66476	2.72743	2.64437	2.6273	2.53005	2.69804	2.68496	2.62472	2.48797	2.68313	2.69804	2.67136	2.71397	2.66083	2.64663	2.18279	2.63463	2.65195	3.16408	2.67477	2.76433	2.46227	2.69275	2.67655	2.64182	2.58807	2.59458	2.63402	2.69406	2.70207	2.66827	2.69746	3.00503	2.67303	2.68861
rdgC	3.16466	3.12137	3.11135	3.17929	3.04968	3.04673	3.08833	3.15223	3.16986	3.16069	3.15842	3.19254	3.17582	3.17768	3.1944	3.19558	3.03888	3.15959	3.14358	3.16243	3.1944	3.18621	3.09194	3.19503	3.18215	3.12318	3.16637	3.22377	3.07819	3.03215	2.86652	3.12795	2.77393	3.086	3.2102	3.045	3.15115	3.12736	3.1268	3.17224	3.08769	3.07948	3.15897	3.13716	3.24958	3.18448	3.1383	3.19254	3.12851
mak	2.51591	2.54024	2.68919	2.5445	2.72156	2.52928	2.52273	2.6328	2.60541	2.57319	2.59577	2.56049	2.58361	2.56183	2.58104	2.57652	2.57319	2.59838	2.55507	2.50598	2.55296	2.50971	2.59197	2.56724	2.53882	2.58361	2.63828	2.69867	2.53152	2.79821	2.52273	2.51372	2.141	2.42266	2.53084	2.46072	2.57445	2.57652	2.58361	2.48714	2.41145	2.57117	2.56049	2.54867	2.53654	2.45557	2.49935	2.43867	2.58037
araJ	2.21118	2.18279	2.15739	2.21857	2.12641	2.10663	2.14014	2.277	2.22256	2.21609	2.18193	2.19476	2.1609	2.14014	2.19641	2.17107	2.18114	2.22659	2.22096	2.17264	2.1565	2.14376	2.02963	2.19641	2.17009	2.13836	2.21939	2.20707	2.21436	2.14884	2.16175	2.14376	2.0617	2.16428	2.13202	2.27133	2.15384	2.1683	2.13934	2.21939	2.04297	2.10383	2.19202	2.18114	2.20202	2.20628	2.14806	2.14473	2.19877
sbcC	2.35887	2.49627	2.25123	2.34013	2.24142	2.33676	2.27213	2.40898	2.35569	2.36534	2.37172	2.30692	2.35231	2.36458	2.32603	2.37265	2.36129	2.35231	2.41704	2.37087	2.34108	2.3036	2.32763	2.32675	2.38653	2.32173	2.32675	2.29383	2.45231	2.31092	2.1683	2.32763	2.25204	2.39631	2.38989	2.40979	2.38475	2.33676	2.37172	2.46458	2.21192	2.11136	2.3442	2.34836	2.34836	2.26815	2.22346	2.35887	2.38231
sbcD	2.47284	2.60147	2.40261	2.47817	2.35643	2.45774	2.39155	2.50669	2.48059	2.47742	2.50444	2.45006	2.44845	2.48872	2.50669	2.49332	2.51974	2.44176	2.57516	2.47531	2.42423	2.41218	2.40261	2.45996	2.47071	2.41145	2.39936	2.37518	2.60087	2.33509	2.25832	2.45699	2.20791	2.50814	2.51894	2.5445	2.48504	2.47531	2.49772	2.60918	2.32173	2.22256	2.49184	2.49184	2.41392	2.41704	2.27366	2.37087	2.5037
phoB	2.07592	2.1683	2.09357	2.06734	2.1565	2.02298	2.1234	2.16175	2.13836	2.09357	2.11892	2.10003	2.10573	2.09639	2.12734	2.08162	2.11423	2.37342	2.1758	2.04195	2.12159	2.07402	2.04861	2.0918	2.1048	2.07976	2.10946	2.36369	2.36619	2.17936	2.21343	2.07678	1.57671	2.10003	2.10663	2.26328	2.14884	2.15384	2.11423	2.13752	3.90402	3.89946	2.16175	2.11318	2.32018	2.13486	2.05232	2.08709	2.20116
phoR	2.09639	2.11693	2.02963	2.05324	2.09719	2.0174	2.07493	2.09272	2.0701	2.07402	2.04195	2.03147	2.1048	2.08072	2.05324	2.06434	2.06927	2.30852	2.15219	2.05885	2.0701	2.05885	2.0514	2.03714	2.09458	2.06356	2.12641	2.3036	2.27535	2.15306	2.19307	2.08341	1.73494	2.141	2.02298	2.29626	2.08892	2.0909	2.0701	2.06927	3.88476	3.79347	2.1048	2.0918	2.30205	2.12734	2.07402	2.08795	2.1565
brnQ	2.89076	2.71984	3.06638	2.94535	2.88196	2.80042	2.85454	3.07647	2.97151	3.01975	2.91065	2.90737	2.91824	3.07768	2.98032	2.93631	3.0563	2.8596	3.08012	3.15115	3.04673	2.9792	3.43452	3.06638	2.96364	2.96923	3.06243	3.07705	3.01908	3.25332	3.00783	3.09072	3.05323	2.97095	2.98933	3.41843	2.81687	2.88864	2.82169	3.00783	3.06582	2.86116	3.00836	3.03725	3.13253	3.16637	3.07163	3.24066	2.95807
proY	2.77056	2.6958	2.8697	2.80508	2.68731	2.73024	2.83955	2.91439	2.77852	2.85078	2.7904	2.74178	2.78581	2.87399	2.83891	2.83164	2.87755	2.73953	2.91879	2.95303	2.78133	2.78024	3.03005	2.80622	2.84815	2.82777	2.82228	2.72511	2.7004	2.57711	2.6315	2.77671	2.80165	2.80905	2.94535	2.91114	2.76945	2.73953	2.76481	2.89029	2.77671	2.65436	2.8438	2.8697	2.75258	2.82511	2.8465	2.80455	2.75587
malZ	2.17009	2.23399	3.13373	2.21035	2.04861	2.08162	3.40431	2.18865	2.21118	2.15561	2.17659	2.22986	2.13202	2.10219	2.17418	2.1547	2.12814	2.12912	2.20202	2.08709	2.29626	2.21267	2.0571	2.13934	2.29455	2.14642	2.19036	2.16673	2.19798	2.27867	2.10383	2.1234	2.29223	2.10663	2.21774	2.0909	2.16428	2.16	2.16	2.2323	2.17418	2.09809	2.20539	2.16499	2.07868	2.05418	2.7745	2.09549	2.16175
yajB	2.43941	2.57247	2.49705	2.44392	2.55507	2.48646	2.60209	2.52715	2.44692	2.42978	2.43941	2.50739	2.47071	2.43795	2.43941	2.44692	2.38475	2.46852	2.40338	2.41704	2.41785	2.38308	2.49184	2.41948	2.45312	2.38906	2.46621	2.49848	2.68253	2.72335	2.81401	2.43424	2.40102	2.52496	2.40018	2.51372	2.44029	2.44692	2.46072	2.67834	2.7853	2.71397	2.46458	2.45996	2.58361	2.5037	2.51816	2.4798	2.44692
queA	3.18621	3.21143	3.13135	3.18215	3.08659	3.11068	3.11189	3.09194	3.1059	3.12318	3.12972	3.06582	3.14358	3.12192	3.14	3.17647	3.15897	3.08012	3.27749	3.22248	3.14873	3.04329	3.20022	3.10422	3.25589	3.14873	3.26422	2.83385	3.11189	2.95075	2.82228	3.0538	3.26616	3.25837	3.10207	3.19558	3.1417	3.16802	3.1208	3.24131	3.10033	2.97034	3.06638	3.0949	3.00783	3.04215	3.03271	3.02791	3.14587
tgt	3.5687	3.41843	3.54407	3.52919	3.40592	3.45929	3.39125	3.63234	3.52409	3.53506	3.52201	3.45232	3.47456	3.51405	3.52604	3.51696	3.54011	3.40674	3.42185	3.58659	3.51591	3.47924	3.61093	3.51013	3.50723	3.46021	3.66191	3.11604	3.38237	3.1816	3.19727	3.44877	3.41423	3.60379	3.58354	3.34349	3.5052	3.51114	3.54112	3.5573	3.47642	3.25717	3.48995	3.52313	3.2629	3.36981	3.4666	3.29615	3.52409
yajC	4.26599	4.37905	4.35879	4.35879	4.25812	4.32316	4.32659	4.36828	4.35879	4.35193	4.36492	4.41755	4.41068	4.44241	4.4212	4.39085	4.41068	4.45298	4.43883	4.4212	4.38684	4.32659	4.49073	4.38684	4.35193	4.41068	4.42467	4.44543	4.34454	4.40404	4.27992	4.35501	4.3412	4.33729	4.31883	4.397	4.39372	4.41068	4.38299	4.34851	4.24692	4.43123	4.4212	4.40747	4.36176	4.40404	4.30196	4.39085	4.42467
secD	3.41495	3.3753	3.39932	3.45489	3.33066	3.43696	3.48995	3.51498	3.4773	3.426	3.43452	3.44786	3.44704	3.41843	3.49356	3.45057	3.43277	3.46382	3.43194	3.47184	3.4412	3.40674	3.60677	3.49458	3.48641	3.43277	3.39932	3.3054	3.22667	3.22492	3.22667	3.34127	3.35396	3.52095	3.45144	3.36311	3.43369	3.45057	3.47819	3.47184	3.33729	3.33211	3.45669	3.4702	3.30321	3.33143	3.39043	3.33276	3.46749
secF	3.67995	3.60279	3.5644	3.66982	3.54613	3.65087	3.65729	3.75684	3.66089	3.61419	3.64107	3.64107	3.67094	3.63882	3.63882	3.68227	3.65862	3.67201	3.627	3.65624	3.62588	3.58045	3.73308	3.67995	3.67423	3.60677	3.61093	3.54711	3.55527	3.5421	3.45579	3.63536	3.64979	3.71187	3.67658	3.60677	3.63234	3.65624	3.67201	3.68105	3.63536	3.55527	3.6552	3.66658	3.57255	3.59567	3.61093	3.61521	3.68714
yajD	3.14765	2.99045	3.0143	3.10769	3.02186	3.14998	2.99846	3.11838	3.086	3.01908	3.04272	3.11547	3.10653	3.05441	3.03117	3.09376	3.08833	3.09194	2.99967	3.05079	3.03564	3.01377	3.15277	3.07163	3.03117	3.0018	2.99616	2.99102	3.06243	3.05741	2.88252	3.03333	3.02291	3.16017	3.25529	2.9496	3.12556	3.07048	3.09972	2.92405	3.12371	3.00562	3.06816	3.08012	3.09548	3.01975	2.99102	2.99732	3.15392
tsx	3.69837	3.64214	3.78106	3.72907	3.5573	3.63129	3.70927	3.74332	3.73039	3.70423	3.70305	3.5271	3.87504	3.70423	3.86495	3.74878	3.75027	3.627	3.64311	3.73689	3.81871	3.67094	3.75027	3.71708	3.78908	3.63996	3.58985	3.39673	3.64979	2.86701	3.22066	3.51591	3.49184	3.76213	3.81871	3.22127	3.75417	3.72387	3.7392	3.76597	3.81871	3.5421	3.71065	3.72907	3.56234	3.49633	3.66534	3.47369	3.75944
yajI	2.02963	1.97372	2.70378	2.04676	2.13934	2.19307	2.95075	2.10106	2.03999	2.0514	2.03714	2.05044	2.05885	2.0909	2.08249	2.02747	2.08621	2.13008	2.2323	2.14806	2.40186	2.18358	2.1609	2.20279	2.44767	2.04491	2.14376	2.13102	1.96294	2.23399	2.30852	2.10298	1.79168	2.05044	2.1178	2.16591	2.07402	2.08162	2.09357	2.0909	1.93362	1.99755	2.05232	2.04195	2.08249	2.20279	2.82228	2.24463	2.08795
ybaD	3.33651	3.47283	3.27026	3.28675	3.24579	3.23197	3.27287	3.22606	3.29898	3.29027	3.29027	3.29688	3.25589	3.28316	3.28602	3.27467	3.3105	3.30321	3.39595	3.28806	3.26886	3.27749	3.38647	3.25837	3.30321	3.28459	3.31413	3.3148	3.51013	3.19623	3.23816	3.29101	3.17408	3.26489	3.32129	3.49934	3.27218	3.27973	3.28951	3.33811	3.26951	3.28529	3.30321	3.27973	3.32067	3.27539	3.24648	3.30968	3.28243
ribD	3.1908	3.40524	3.11659	3.16751	3.08891	3.21541	3.11135	3.11068	3.20793	3.1908	3.18621	3.24313	3.17822	3.1984	3.19021	3.18102	3.1747	3.18678	3.28035	3.18102	3.21143	3.18395	3.3127	3.17875	3.19727	3.17224	3.19558	3.17408	3.4227	3.1178	3.15392	3.17522	3.08833	3.18966	3.17822	3.43277	3.16181	3.16695	3.17822	3.21776	3.1178	3.14813	3.1798	3.19558	3.2388	3.1984	3.1178	3.22066	3.16181
ribE	3.69707	3.82634	3.62491	3.7344	3.70063	3.73562	3.72783	3.80437	3.72783	3.73819	3.7392	3.64537	3.69589	3.72515	3.69837	3.71581	3.75816	3.75536	3.83257	3.69707	3.73308	3.70544	3.79618	3.71581	3.75164	3.70181	3.68828	3.612	3.87833	3.70063	3.72783	3.7729	3.77143	3.82634	3.78385	4.09016	3.7184	3.73689	3.72254	3.76881	3.77961	3.66191	3.69589	3.70423	3.80711	3.68353	3.64424	3.80711	3.73562
nusB	3.68353	3.81015	3.57952	3.69707	3.69335	3.71065	3.68828	3.77012	3.72642	3.7392	3.73689	3.6476	3.70063	3.70063	3.70181	3.73308	3.74878	3.73689	3.81871	3.75944	3.79618	3.6677	3.79741	3.65862	3.70423	3.67544	3.67094	3.58769	3.83717	3.68353	3.76597	3.83717	3.76881	3.81295	3.7419	4.12528	3.71971	3.69589	3.71971	3.78106	3.78908	3.68227	3.68828	3.67771	3.92502	3.72105	3.63234	3.96621	3.7344
thiL	2.80676	3.00291	2.79485	2.82119	2.78133	2.79485	2.79761	2.86867	2.79157	2.82895	2.82674	2.75804	2.80905	2.84591	2.79761	2.83781	2.85849	2.82406	2.90413	2.92793	2.83445	2.82511	2.95971	2.84105	2.88479	2.87122	2.89447	2.75988	2.9442	2.75527	2.89278	2.90845	3.04272	2.9536	2.73143	3.09548	2.83006	2.82511	2.85565	2.95471	2.75197	2.74455	2.77617	2.79098	2.92952	2.89333	2.76716	2.91719	2.82725
pgpA	2.84215	2.92144	2.83164	2.77793	2.82119	3.18273	2.8438	2.89229	2.78981	2.81634	2.79157	2.98495	2.78482	2.80787	2.8124	2.79595	2.87399	2.85343	2.78313	2.8427	2.77733	2.76433	2.83164	2.79595	2.87704	2.88588	2.85197	2.78079	2.90522	2.81962	2.85901	2.85565	2.91166	2.85139	2.77905	2.84863	2.8697	2.86434	2.87809	2.88092	2.7587	2.7904	2.85343	2.89076	2.80337	2.81849	2.7682	2.83499	2.84863
yajO	2.6034	2.69275	2.86324	2.70918	3.08125	2.75317	2.7457	2.6098	2.70752	2.75025	2.68793	2.64553	2.66882	2.64553	2.68919	2.69459	2.70752	2.76999	2.71866	2.71632	2.68081	2.81401	2.69804	2.69867	2.75587	2.70806	2.7004	2.9436	2.69804	3.2629	3.16408	2.7587	2.73953	2.54303	2.59458	2.68437	2.70806	2.7122	2.69219	2.64377	2.54867	2.80965	2.7103	2.67422	2.83006	2.71152	2.80905	2.76883	2.62284
dxs	3.03215	2.97759	2.96364	3.04056	2.94744	3.05797	3.0175	3.01908	3.03215	3.01222	3.03271	3.05687	2.97651	2.96029	3.02025	3.01805	2.98933	2.9916	3.05741	3.00125	3.01001	2.95415	3.163	2.99967	2.99045	3.01908	2.9855	2.8971	2.8596	2.94594	2.9448	3.0018	3.00503	3.02676	3.01055	3.06341	3.00619	3.01908	3.03502	3.02291	2.99616	2.92519	2.99377	3.00619	3.02084	2.92684	2.89656	2.96192	3.00892
ispA	3.33967	3.31345	3.33967	3.34493	3.26553	3.33967	3.32067	3.38318	3.36902	3.35396	3.38161	3.38318	3.33351	3.32776	3.36651	3.35241	3.30321	3.32486	3.37363	3.33967	3.33276	3.29898	3.50321	3.33351	3.32195	3.35475	3.309	3.29027	3.25204	3.17408	3.26553	3.3148	3.21485	3.36651	3.32337	3.31625	3.32996	3.32266	3.33211	3.34349	3.29972	3.36733	3.38079	3.38406	3.31919	3.28951	3.31121	3.34649	3.33811
xseB	3.32776	3.33895	3.39201	3.39673	3.37139	3.47819	3.44193	3.45669	3.41006	3.41925	3.40674	3.38564	3.38564	3.41089	3.43107	3.35935	3.36981	3.40762	3.43452	3.38647	3.3769	3.35786	3.56757	3.36651	3.37452	3.37452	3.39201	3.38564	3.33066	3.26422	3.29539	3.33651	3.22187	3.37363	3.35786	3.34871	3.38968	3.39517	3.39932	3.38647	3.39845	3.40674	3.42937	3.40105	3.34799	3.32924	3.28602	3.31995	3.40269
thiI	3.00619	2.87604	3.00783	2.98432	2.86701	2.8734	2.92458	2.83006	2.90082	2.91719	2.91879	2.78871	2.90301	2.94535	2.9342	2.90845	2.95303	2.94192	3.00015	3.03725	2.98377	2.8853	3.0563	2.95186	3.08659	2.9855	2.92458	2.67073	2.74338	2.74232	2.66703	2.86434	2.8853	2.95866	2.96029	2.93059	2.92851	2.93316	2.95415	3.01694	2.99377	2.80787	2.91377	2.96413	2.81687	2.8427	2.89871	2.81349	2.94137
yajL	2.6796	2.6992	2.70752	2.70752	2.71632	2.74749	2.69867	2.76883	2.75527	2.72222	2.72798	2.74749	2.71927	2.7291	2.6796	2.67594	2.68793	2.74862	2.75025	2.74399	2.74631	2.78482	2.78079	2.70566	2.83781	2.75477	2.83445	2.78133	2.7853	2.89765	2.9536	2.82228	2.83445	2.74338	2.6725	2.89333	2.6958	2.74232	2.74118	2.76433	2.6431	2.69867	2.74008	2.74455	2.76594	2.73556	2.6725	2.79987	2.73556
panE	2.82169	2.73319	2.93691	2.77733	2.81349	2.74631	2.80337	2.91938	2.79701	2.77905	2.7853	2.81902	2.80337	2.81186	2.80905	2.83955	2.77284	2.80849	2.85674	2.80787	2.79821	2.84533	2.86324	2.80905	2.84701	2.77617	2.81186	2.85621	2.85398	2.85241	3.01585	2.85197	2.82674	2.80676	2.78482	2.8596	2.78581	2.801	2.8124	2.85849	2.74118	2.78428	2.82011	2.80042	2.78759	2.85398	2.81134	2.801	2.80965
yajQ	3.32129	3.20022	3.66658	3.34202	3.37452	3.34577	3.35475	3.5271	3.35161	3.37452	3.36311	3.33651	3.36156	3.39758	3.38237	3.36003	3.36311	3.37844	3.41925	3.37286	3.28166	3.39201	3.46205	3.33811	3.46382	3.33351	3.37363	3.40674	3.24131	3.32564	3.2917	3.3649	3.15392	3.32635	3.37916	3.22785	3.36981	3.36981	3.41006	3.41843	3.22492	3.37452	3.42185	3.38237	3.36651	3.35324	3.3011	3.31548	3.40762
yajR	2.39307	2.33174	2.41704	2.3815	2.17843	2.37687	2.48204	2.4677	2.38906	2.29313	2.36839	2.30033	2.39544	2.37087	2.4081	2.36692	2.34013	2.38906	2.4334	2.34669	2.30603	2.37687	2.55296	2.44106	2.47148	2.26415	2.27366	2.20447	2.35475	2.09639	2.08072	2.30205	2.67901	2.52421	2.50221	2.35722	2.37342	2.34258	2.39307	2.42978	2.28646	2.20037	2.38475	2.41145	2.28021	2.24142	2.23735	2.23062	2.37425
cyoE	3.97825	3.82478	3.92502	3.9804	3.85826	4.02168	4.13137	4.21726	4.0274	3.82322	3.93234	3.93391	4.01092	3.95534	4.01923	3.93946	3.99244	4.01348	4.05808	4.02168	3.86855	3.93391	3.95124	4.0525	4.08133	3.78908	3.79063	3.85043	3.97825	3.40848	3.58354	3.93234	4.12257	4.14378	4.07514	4.11026	3.98754	3.9377	4.03008	4.01092	3.73039	3.70423	4.03846	4.07237	3.79063	3.85514	3.90728	3.89793	3.95124
cyoD	3.88159	3.69071	3.87661	3.85674	3.65305	3.8402	3.99493	4.1018	3.9377	3.70305	3.85366	3.82634	3.87012	3.86006	3.94535	3.80154	3.88326	3.92856	3.95974	3.91601	3.77961	3.87178	3.91933	3.94926	4.00546	3.70544	3.73308	3.70927	3.7067	3.23197	3.426	3.8402	3.9709	4.01655	3.94136	3.93597	3.83853	3.83257	3.93597	3.88008	3.4612	3.5013	3.91759	3.97825	3.67658	3.75536	3.79868	3.66877	3.81295
cyoC	3.94725	3.85366	3.96865	3.99244	3.81871	4.00282	4.20145	4.16925	4.11623	3.92294	4.05808	4.04701	4.0525	4.08133	4.15949	3.96621	4.11339	4.19509	4.22013	4.12257	3.93391	4.1471	4.1471	4.1401	4.1471	3.88623	3.91933	3.90914	3.90914	3.43696	3.55221	4.00282	4.17844	4.20446	4.11026	4.09287	4.00282	4.03301	4.13725	4.04435	3.5013	3.69953	4.15328	4.18175	3.75944	3.88476	3.95534	3.72907	4.00282
cyoB	4.00282	3.95339	4.0525	4.11339	3.86323	4.10756	4.22013	4.25812	4.13442	4.04143	4.09575	4.13137	4.11623	4.09847	4.15328	4.06372	4.12257	4.20741	4.20145	4.13725	4.09016	4.18175	4.17542	4.15949	4.15632	3.97354	3.96192	3.95534	3.89093	3.4362	3.63882	4.04701	4.10756	4.17235	4.11623	4.22686	4.06372	4.07514	4.1471	4.04701	3.63325	3.70181	4.15949	4.18503	3.93039	4.0002	4.00798	3.92121	3.99736
cyoA	3.97602	4.01092	4.1018	4.0781	3.90728	4.09016	4.16572	4.20145	4.08729	4.0525	4.09287	4.17235	4.0781	4.10476	4.13137	4.08133	4.09016	4.12528	4.15328	4.09847	4.09847	4.20446	4.11958	4.10756	4.06958	4.01923	4.03301	3.91067	3.88008	3.40105	3.67771	3.98754	4.00282	4.07514	4.00546	4.23336	4.07237	4.08456	4.1281	4.01923	3.66424	3.68455	4.09847	4.09016	3.93597	3.97602	3.96865	3.98754	3.95755
ampG	2.94744	3.00398	2.96192	2.95594	2.69406	2.9916	2.85621	2.97863	2.91719	2.88918	2.95186	2.90135	2.89871	2.85849	2.9047	2.88864	2.95651	2.87978	2.90737	2.91659	2.887	2.82831	3.21485	2.90579	2.86012	2.92352	2.77617	2.66647	2.86163	2.70319	2.41704	2.74862	3.18678	3.06816	2.95709	2.82228	2.89765	2.89278	2.93473	2.88972	2.84105	2.72511	2.90579	2.91493	2.76048	2.69519	2.74749	2.66827	2.92626
yajG	3.47456	3.5634	3.53723	3.49542	3.3105	3.46479	3.40524	3.54711	3.47105	3.44704	3.51013	3.44361	3.48104	3.4684	3.50321	3.47283	3.51498	3.44877	3.45669	3.44029	3.43369	3.40762	3.72907	3.4684	3.44877	3.41423	3.42022	3.29315	3.45057	3.14998	2.96306	3.29972	3.45841	3.50225	3.48104	3.33495	3.49836	3.48104	3.51405	3.48273	3.39758	3.35786	3.48906	3.4773	3.40269	3.35634	3.34649	3.34717	3.49184
bolA	3.18857	3.3682	3.19021	3.24512	3.63882	3.31413	3.26165	3.17522	3.25016	3.23757	3.19784	3.24066	3.24897	3.26553	3.21776	3.23507	3.25136	3.35935	3.17711	3.16579	3.17522	3.29688	3.19676	3.22727	3.23266	3.24713	3.30395	3.57751	3.45489	3.6476	3.91933	3.33895	2.60276	3.04056	3.12972	3.32129	3.31548	3.279	3.21485	3.15334	3.10833	3.4362	3.23389	3.2109	3.60884	3.44877	3.30395	3.5003	3.23266
tig	4.397	4.52028	4.43883	4.44921	4.41378	4.44921	4.52423	4.44241	4.46187	4.46934	4.47632	4.42816	4.46187	4.44921	4.46934	4.46567	4.47973	4.55194	4.59934	4.41755	4.46567	4.46567	4.44921	4.45712	4.41378	4.4212	4.40066	4.38684	4.58214	4.34851	4.16925	4.36828	4.4212	4.45298	4.46567	4.52423	4.52794	4.53657	4.45712	4.47973	4.46187	4.42816	4.44921	4.44921	4.34851	4.37557	4.38299	4.32316	4.49419
clpP	3.49087	3.62269	3.59784	3.5644	3.65624	3.57443	3.62491	3.62913	3.64424	3.63027	3.63882	3.67201	3.60884	3.63536	3.627	3.57546	3.60774	3.62913	3.6552	3.63882	3.56031	3.65624	3.59179	3.5421	3.60279	3.57443	3.64214	3.63759	3.71313	3.72105	3.79063	3.64862	3.42352	3.54407	3.54908	3.70063	3.60067	3.61093	3.62168	3.61311	3.55017	3.65974	3.63027	3.62588	3.67771	3.64862	3.60379	3.62053	3.62588
clpX	3.70801	3.80437	3.77556	3.76739	3.93946	3.80299	3.88931	3.79199	3.79741	3.8058	3.77961	3.83717	3.78908	3.8058	3.80862	3.80299	3.79868	3.83098	3.89458	3.81871	3.77705	3.81442	3.73039	3.77556	3.79618	3.80154	3.80862	3.92294	3.98252	4.09575	4.0781	3.81598	3.62491	3.69837	3.79741	3.91423	3.80862	3.79868	3.79868	3.79063	3.81015	3.91423	3.79347	3.77012	3.87012	3.90249	3.79347	3.84751	3.76597
lon	3.45232	3.39201	3.38237	3.4227	3.49934	3.426	3.15277	3.49458	3.43781	3.47819	3.4412	3.4702	3.44282	3.45751	3.42352	3.45579	3.50321	3.47105	3.51979	3.58556	3.43277	3.41089	3.51114	3.42843	3.39201	3.48641	3.47369	3.54814	3.42516	3.42843	3.5003	3.38896	3.22961	3.39932	3.45579	3.4412	3.50723	3.5082	3.46382	3.47924	3.41006	3.46298	3.41666	3.40431	3.40018	3.41089	3.40674	3.42937	3.49734
hupB	4.30196	4.17542	4.28848	4.31883	4.08133	4.19849	4.21726	4.3412	4.29343	4.28848	4.26599	4.31883	4.27529	4.29751	4.27019	4.2839	4.25021	4.22686	4.20741	4.15949	4.26599	4.22686	4.22686	4.23978	4.19132	4.2839	4.24692	4.34454	4.20145	3.59475	3.98507	4.15949	3.99244	4.20741	4.25021	3.96192	4.29751	4.29751	4.27992	4.19132	4.17542	4.18503	4.26599	4.31446	4.21412	4.26196	4.25812	4.22686	4.2542
ppiD	3.63882	3.65624	3.55221	3.70063	3.62269	3.72515	3.63882	3.73689	3.69071	3.69953	3.72907	3.68828	3.66089	3.66424	3.70544	3.66982	3.70801	3.73562	3.73819	3.68455	3.62815	3.56538	3.78385	3.65189	3.63536	3.67094	3.64862	3.60279	3.65087	3.48724	3.54711	3.61827	3.55835	3.6552	3.69206	3.80862	3.68353	3.71708	3.70063	3.63536	3.56647	3.56131	3.67771	3.67888	3.6058	3.63996	3.51885	3.64107	3.71581
ybaV	2.0617	2.175	2.08994	2.17181	1.99645	2.21118	2.08162	2.21343	2.16175	2.10573	2.14884	2.18358	2.07773	2.07976	2.15058	2.15384	2.14014	2.06927	2.28989	2.29947	2.10946	2.03999	2.16673	2.07773	2.16673	2.11042	2.10298	2.04099	2.1254	1.91881	1.95006	2.1048	1.83703	2.16341	2.3036	2.31935	2.13573	2.13292	2.17264	2.18114	2.02963	2.04297	2.09906	2.1683	2.08709	2.14975	2.05513	2.09458	2.14806
ybaW	1.76619	1.87388	1.74893	1.87815	2.04676	1.94007	1.928	1.80759	1.80441	1.7906	1.8022	1.85583	1.79924	1.7959	1.76619	1.82212	1.80962	1.84464	1.95006	1.83808	1.79493	1.78314	1.7842	1.80121	1.88035	1.83703	1.85909	1.97759	1.84919	2.35722	2.21267	1.85909	1.67459	1.85689	1.87924	2.04297	1.80557	1.84699	1.77246	1.83166	1.76832	1.82212	1.79812	1.83055	2.00987	1.7906	1.78843	1.85798	1.80121
ybaX	2.89394	2.69691	2.72101	2.7537	2.65734	2.6334	2.75639	2.85565	2.7537	2.70691	2.72855	2.68253	2.72743	2.7367	2.75317	2.7796	2.74232	2.7269	2.85139	2.69163	2.67594	2.66647	2.53584	2.7257	2.69691	2.68496	2.69406	2.75025	2.69163	2.60541	2.60541	2.66083	2.23735	2.61607	2.76481	2.90358	2.72044	2.72335	2.71455	2.78759	2.71455	2.71093	2.75258	2.735	2.6725	2.68793	2.69638	2.70971	2.80558
ybaE	1.72589	1.84361	1.59726	1.72095	1.63258	1.60772	1.61697	1.58088	1.73091	1.72687	1.73725	1.67459	1.69453	1.70065	1.72095	1.66052	1.70065	1.70779	1.64233	1.65831	1.63566	1.68442	1.66052	1.71315	1.59832	1.7703	1.68765	1.84919	1.68051	1.69056	1.79168	1.73725	1.49588	1.73373	1.84464	1.57164	1.69762	1.72095	1.71511	1.812	1.68442	1.63678	1.76204	1.75093	1.66955	1.62428	1.53089	1.64449	1.74893
cof	2.52119	2.48139	2.42266	2.5037	2.39307	2.42029	2.33435	2.53005	2.5037	2.50073	2.52857	2.47742	2.49848	2.47817	2.52196	2.49627	2.44924	2.43578	2.43795	2.38231	2.46382	2.4767	2.40186	2.42498	2.45397	2.39466	2.45312	2.42658	2.57976	2.37425	2.40898	2.42423	2.41309	2.45475	2.48575	2.42898	2.49482	2.51739	2.49409	2.5037	2.85621	2.80558	2.52273	2.5037	2.37172	2.53378	2.40411	2.38564	2.55092
ybaO	2.31764	2.40575	2.42029	2.3971	2.34912	2.55922	2.65311	2.39631	2.41544	2.40261	2.43198	2.39544	2.36045	2.39385	2.44392	2.41948	2.38564	2.41868	2.41309	2.43641	2.6223	2.6235	2.56593	2.39466	2.44392	2.39155	2.37518	2.37265	2.41145	2.40018	2.36458	2.34182	2.27451	2.44615	2.41218	2.46458	2.42658	2.40658	2.40186	2.43198	2.33676	2.3442	2.40979	2.42191	2.35887	2.34108	2.26415	2.34497	2.44767
mdlA	2.05993	2.06267	2.10946	2.07204	2.00536	2.1939	2.27613	2.05324	2.02747	2.02471	2.04573	2.08162	2.06734	1.97372	2.06524	2.07402	2.03147	2.01553	2.07099	2.10003	2.1683	2.19476	2.16252	2.06267	2.05513	2.05044	2.03628	1.98805	2.05606	2.06734	2.05993	2.04297	2.08162	2.15058	2.03147	2.175	2.09906	2.0212	2.05232	2.07868	1.99645	1.9757	2.05418	2.04774	2.07592	2.10219	1.97662	2.01936	2.05418
mdlB	2.02747	2.01651	2.03908	1.97085	1.98703	2.20116	2.21192	2.03999	1.9699	1.93265	1.99452	2.16921	1.94087	1.99372	2.01553	2.01936	2.01553	2.03817	2.03817	2.03628	2.14806	2.08621	2.10847	1.98153	2.04676	2.02561	1.99279	1.93706	2.04297	2.16499	2.03817	2.06638	2.21609	2.13486	2.09639	2.19036	2.05232	2.00043	2.06434	2.0174	1.97372	1.93158	1.98805	2.06734	1.9747	1.98153	1.89811	2.02471	2.03527
glnK	2.68861	3.07768	2.38653	2.8124	3.00562	2.95594	1.89475	2.13102	2.50444	2.99322	2.79538	3.1944	2.66138	2.78698	2.61672	3.02408	3.26684	2.47218	3.72515	3.71708	2.89656	3.22127	2.53802	2.84323	2.28989	3.17582	2.50516	2.24463	3.28602	3.12736	2.66761	3.03725	4.2542	3.11547	2.94079	3.53204	2.79157	2.77905	2.59898	2.48952	2.74631	1.78843	2.05792	2.60541	3.30475	3.23197	2.3777	3.86855	2.39544
amtB	2.6813	2.92095	2.35475	2.82169	2.89871	2.94744	2.17936	2.23062	2.56593	2.90894	2.77499	3.15115	2.66418	2.79318	2.6211	2.88034	3.13027	2.54233	3.5573	3.51498	2.76048	3.09907	2.50598	2.72855	2.37425	3.00125	2.51739	2.2575	3.28243	2.91493	2.6389	3.03615	4.0665	3.12253	2.87978	3.36902	2.75753	2.71749	2.68375	2.48279	2.73319	2.06085	2.20628	2.59577	3.16637	3.16408	2.50221	3.59784	2.42978
tesB	2.91879	2.82461	2.84482	2.84591	2.887	2.79157	2.96981	2.8497	2.84815	2.86012	2.85674	2.83335	2.83891	2.91276	2.87604	2.85139	2.87285	2.82288	2.86214	2.8174	2.81293	2.81293	2.92144	2.82169	2.82895	2.77231	2.85734	2.96701	3.08244	3.06638	3.06341	2.89076	2.85734	2.76048	2.80558	2.92303	2.82406	2.82567	2.83445	2.89394	2.8734	2.92039	2.87653	2.85849	2.97151	2.97367	2.94744	2.8638	2.83721
ybaY	2.87445	2.92793	3.38406	2.96817	3.42022	2.94911	3.41247	2.89816	3.00343	2.9855	2.97651	2.93631	3.03725	3.04968	3.03777	2.99666	3.0143	3.10033	3.00398	2.8853	3.03668	3.11957	2.92095	3.045	3.07529	2.93903	3.10308	3.42843	3.17048	3.47642	3.63129	3.06243	2.9871	2.60209	2.72222	2.99792	3.01975	2.98266	2.91009	2.96192	2.68015	3.20611	3.00783	2.9536	3.26886	3.18102	3.53619	3.18857	2.90188
ybaZ	2.19122	2.07678	2.10759	2.22496	2.14975	2.27055	2.10219	2.4074	2.26668	2.23062	2.27055	2.25995	2.27535	2.19877	2.28909	2.22496	2.18784	2.17747	2.16673	2.141	2.1675	2.12734	2.33509	2.23812	2.09357	2.14724	2.16	2.19122	2.06524	2.30692	2.22185	2.15561	2.06524	2.1366	2.17009	2.20037	2.28989	2.25913	2.26328	2.28488	2.20279	2.19641	2.26668	2.27451	2.13008	2.1758	2.02298	2.14806	2.26968
ffs	2.88145	2.6725	2.71512	2.60473	2.76945	2.55725	2.81079	2.9731	2.60022	2.53378	2.57652	2.36534	2.69163	2.60746	2.64182	2.67834	2.60022	2.52119	2.61293	2.57381	2.50221	2.55365	2.79701	2.53302	2.68437	2.52857	2.61919	2.46072	2.79485	3.02351	2.629	2.72629	2.80042	2.72222	2.90244	3.1268	2.67073	2.6813	2.73377	2.75477	2.91879	2.53728	2.53005	2.53005	2.58611	2.41145	2.58242	2.57247	2.65504
ybaA	1.8143	1.88726	1.968	1.86871	2.33594	1.97372	2.24866	1.68442	1.86871	1.87924	1.83808	1.9419	1.87175	1.90132	1.83265	1.88035	1.84919	2.06267	1.87924	1.88495	1.94588	1.93595	1.84699	1.88155	2.02379	1.84699	2.01275	2.47817	2.04573	2.76883	2.89229	2.19959	2.44767	1.5677	1.69966	2.14642	1.88495	1.86963	1.78314	1.89058	1.69157	2.24216	1.89058	1.80759	2.36369	2.16673	2.14557	2.2575	1.85147
ylaB	2.24216	2.28021	2.23485	2.29383	2.42029	2.32095	2.36839	2.30603	2.26077	2.26668	2.2323	2.25295	2.28021	2.25519	2.23399	2.23892	2.30205	2.33002	2.27867	2.28408	2.25519	2.28256	2.34912	2.29313	2.26415	2.23892	2.26884	2.39856	2.24059	2.39155	2.57047	2.28646	2.70566	2.29697	2.25295	2.34836	2.28738	2.24627	2.29455	2.22659	2.10003	2.24142	2.27366	2.24949	2.37853	2.28178	2.25599	2.32018	2.22346
ylaC	3.65729	3.78639	3.62913	3.80299	3.59875	3.81152	3.69707	3.76213	3.72907	3.71065	3.75027	3.80437	3.75283	3.77556	3.80711	3.69707	3.77012	3.81598	3.79741	3.70927	3.65413	3.75536	3.79868	3.72642	3.7729	3.66534	3.69837	3.62491	3.77143	3.44704	3.64862	3.77012	3.91245	3.84167	3.77143	4.0002	3.7419	3.76881	3.82956	3.61093	3.45315	3.68105	3.75417	3.75816	3.74878	3.77844	3.66309	3.73819	3.7067
maa	2.55725	2.67073	2.59136	2.53946	2.43641	2.58361	2.6235	2.44235	2.49705	2.50293	2.55576	2.53005	2.56246	2.47218	2.52857	2.53728	2.58807	2.45312	2.56911	2.68619	2.56523	2.53084	2.57585	2.54024	2.6431	2.61414	2.52568	2.31261	2.6579	2.52273	2.36759	2.42978	3.4684	2.87755	2.72971	2.47071	2.58104	2.53728	2.58424	2.64832	2.55152	2.46227	2.48575	2.55507	2.45557	2.42191	2.48059	2.4081	2.53232
hha	3.67888	3.91933	3.86323	3.76213	3.75684	3.82176	4.04969	3.74593	3.68828	3.71581	3.71313	3.78246	3.7419	3.72254	3.76071	3.7419	3.80154	3.81152	3.77705	3.89093	3.92673	3.7419	3.99493	3.82956	4.03008	3.87178	3.81295	3.70181	3.84452	3.9709	3.63536	3.56757	4.14378	3.89615	3.66877	3.71187	3.85043	3.81152	3.78778	3.86666	3.71451	3.85514	3.7647	3.73169	3.74463	3.63234	3.80154	3.61608	3.78639
ybaJ	3.25471	3.41589	3.42022	3.31197	3.34649	3.23131	3.52201	3.24255	3.23266	3.23637	3.25589	3.35557	3.34799	3.27287	3.33651	3.40018	3.28602	3.43107	3.29831	3.33211	3.48273	3.26816	3.27026	3.4454	3.58659	3.41495	3.35709	3.48273	3.4684	4.15949	3.45144	3.29615	3.98252	3.36156	3.34799	3.24131	3.309	3.32408	3.24005	3.32776	3.43452	3.49633	3.31705	3.26745	3.33729	3.33967	3.42937	3.37286	3.24378
acrB	3.34349	3.38318	3.36311	3.39932	3.31995	3.3127	3.37994	3.35475	3.35786	3.32408	3.38968	3.41666	3.35862	3.30835	3.34799	3.37064	3.32996	3.36311	3.35161	3.40105	3.73689	3.74593	3.90558	3.67658	3.97602	3.80007	3.62491	3.33811	3.30395	3.16523	3.15223	3.26553	3.19727	3.37614	3.29101	3.27287	3.38564	3.38968	3.37916	3.30321	3.44971	3.48017	3.33651	3.37768	3.29315	3.3011	3.41423	3.27608	3.36981
acrA	3.3105	3.33651	3.29688	3.35029	3.29898	3.27467	3.35099	3.29387	3.34202	3.3148	3.32704	3.29315	3.32564	3.29241	3.3105	3.33351	3.32704	3.36156	3.33276	3.35161	3.69707	3.69335	3.83853	3.62269	3.99493	3.72387	3.5644	3.29898	3.27539	3.07705	3.18915	3.25837	3.12318	3.29315	3.27346	3.21369	3.34717	3.35396	3.35324	3.28385	3.36733	3.48821	3.32408	3.32996	3.26745	3.24512	3.35634	3.19503	3.37139
acrR	2.43717	2.50892	2.56979	2.48204	2.37599	2.41948	2.48433	2.50814	2.46072	2.41218	2.41218	2.40261	2.43941	2.35394	2.42816	2.41785	2.52345	2.49627	2.45006	2.54663	2.77231	3.3105	3.22127	3.40269	3.22785	3.24445	3.22492	2.4081	2.43198	2.2915	2.35569	2.35887	2.16341	2.47531	2.50739	2.32603	2.5037	2.47606	2.50669	2.44469	2.42423	2.51048	2.47148	2.46621	2.42816	2.39856	2.41868	2.35145	2.5205
kefA	2.6538	2.70566	2.73084	2.66083	2.56049	2.59458	2.7291	2.70918	2.63209	2.63402	2.62472	2.68437	2.58548	2.60147	2.58675	2.60806	2.7134	2.64182	2.74338	2.75197	2.65195	2.84005	2.80278	2.9342	2.7457	2.68313	2.72743	2.61607	2.61672	2.40261	2.50516	2.60407	2.66246	2.64494	2.67594	2.67655	2.61919	2.66303	2.63402	2.69979	2.61607	2.51372	2.63587	2.63587	2.55152	2.67778	2.81349	2.63649	2.6431
ybaM	2.82119	2.81849	2.73792	2.8311	2.9047	2.80165	2.79485	2.90244	2.84105	2.81079	2.80729	2.85078	2.87914	2.85295	2.8174	2.87023	2.80558	2.82831	2.94911	2.83841	2.82461	2.75135	2.83335	2.79431	2.85791	2.75423	2.80165	2.84863	2.97254	3.01534	2.98321	2.938	2.6796	2.85398	2.87285	3.09255	2.86914	2.85901	2.8465	2.95075	2.86434	2.80622	2.81527	2.78923	2.99906	2.97594	2.78639	3.03271	2.90686
priC	2.85849	2.84482	2.79538	2.84863	2.79595	2.82339	2.75025	2.85078	2.90522	2.86652	2.86163	2.88755	2.88092	2.86914	2.86163	2.87704	2.82288	2.84105	2.94649	2.83445	2.83891	2.80622	2.84863	2.80337	2.89502	2.83056	2.85078	2.93367	3.01377	3.0563	2.96413	2.9536	2.73438	2.85295	2.83661	3.04851	2.887	2.87023	2.88308	2.9326	2.81849	2.89128	2.89552	2.90301	2.96029	2.93316	2.80455	2.94649	2.8734
ybaN	2.49108	2.39385	2.38817	2.53232	2.28821	2.32603	2.38308	2.30774	2.43578	2.45557	2.42898	2.45312	2.40411	2.41948	2.41621	2.44235	2.35966	2.41145	2.26578	2.35475	2.44313	2.38735	2.37087	2.36619	2.48204	2.46227	2.4585	2.4334	2.36458	2.49705	2.37687	2.33174	2.43273	2.4312	2.41467	2.42816	2.4081	2.42498	2.3815	2.61672	2.42345	2.39155	2.41948	2.41785	2.40186	2.4334	2.43641	2.45074	2.42816
apt	3.42843	3.26745	3.20267	2.95535	3.3011	3.39595	3.26037	3.39932	3.37205	3.38814	3.42352	3.24378	3.35709	3.36311	3.3682	3.39845	3.38161	3.3682	3.28385	3.42516	3.36981	3.23637	3.54011	3.26684	3.42843	3.35709	3.37064	3.29831	3.16802	3.17822	3.23936	3.30321	3.44877	3.40105	3.45929	3.33651	3.38647	3.36733	3.35709	3.40929	3.33895	3.32996	3.3753	3.38318	3.41755	3.25837	3.21834	3.27287	3.43107
dnaX	3.13939	3.20611	3.10153	3.1417	3.1417	3.17285	3.17822	3.1417	3.15277	3.17108	3.15785	3.15679	3.19503	3.18273	3.1816	3.20081	3.18327	3.15169	3.17224	3.24005	3.09907	3.10833	3.15622	3.13939	3.16579	3.12914	3.1178	2.99792	3.17108	3.1268	3.12556	3.14	3.45315	3.24713	3.16017	3.32996	3.17929	3.18857	3.18327	3.20081	3.05441	3.02954	3.163	3.15057	3.09432	3.18857	3.12026	3.12026	3.17875
ybaB	3.93946	3.98252	3.75027	3.92294	3.96621	3.94926	3.89793	3.91067	3.89458	3.94347	3.91601	3.92673	3.9804	3.99493	3.94725	3.95124	3.95124	3.96621	4.02465	3.96621	3.95339	3.87504	3.94136	3.89272	3.93234	3.91601	3.94347	3.93391	4.04969	4.03846	3.98985	3.95124	4.15328	3.96865	3.92294	4.18503	3.96621	3.96192	3.9377	3.9377	3.87012	3.89272	3.90074	3.86169	3.98754	4.01348	3.92856	3.97602	3.97825
recR	3.27346	3.40356	3.23266	3.34273	3.36981	3.40431	3.32776	3.37452	3.36981	3.35634	3.3682	3.33143	3.36003	3.37844	3.36902	3.37768	3.37205	3.33573	3.41247	3.37994	3.31413	3.3054	3.40929	3.3148	3.35396	3.30968	3.33967	3.25332	3.4454	3.38564	3.38318	3.36003	3.78246	3.45057	3.3608	3.57851	3.37614	3.35634	3.39361	3.43452	3.40356	3.33895	3.36233	3.33426	3.38488	3.41589	3.34427	3.38237	3.37452
htpG	2.70504	2.73556	2.97815	2.66942	2.76377	2.67366	2.79098	2.75317	2.71455	2.77118	2.71577	2.63943	2.72156	2.76594	2.72222	2.76716	2.82061	2.71512	2.77671	2.89816	2.79761	2.75686	2.76104	2.71577	2.7004	2.80278	2.90894	2.96817	2.86264	2.96872	2.89029	2.78759	3.07108	2.70752	2.6235	2.85343	2.77118	2.74966	2.75639	2.80042	2.76541	2.78253	2.65678	2.65504	2.87914	2.82567	2.79538	2.81458	2.76262
adk	4.1624	4.08729	4.04701	4.22013	4.04701	4.12528	4.09575	4.14999	4.23009	4.23009	4.21079	4.23336	4.21412	4.20741	4.2431	4.23978	4.17844	4.23009	4.20446	4.1401	4.17542	4.1624	4.23625	4.18811	4.18175	4.19509	4.19132	4.14999	4.13137	3.88623	4.11623	4.23336	3.97354	4.09575	4.06372	4.34454	4.19132	4.23625	4.17844	4.1281	4.1401	4.20145	4.21412	4.2431	4.19849	4.30607	4.09287	4.24692	4.21079
hemH	2.61174	2.7796	2.74805	2.6211	2.68619	2.66827	2.52715	2.67136	2.60473	2.5685	2.61236	2.59707	2.64437	2.56523	2.59136	2.61731	2.65561	2.65913	2.70504	2.69041	2.57117	2.4585	2.68437	2.59577	2.58177	2.61537	2.5977	2.59007	2.77617	2.80455	2.77118	2.53232	2.98657	2.67594	2.64832	2.65624	2.67006	2.64663	2.65079	2.57836	2.50073	2.57319	2.58807	2.57117	2.53302	2.42658	2.42732	2.45557	2.62663
aes	1.34132	1.26093	1.31513	1.27373	1.0862	1.12234	1.17965	1.27763	1.27037	1.25441	1.16472	1.35023	1.12511	1.29357	1.16336	1.27037	1.22174	1.01368	1.20693	1.31989	1.22427	1.13473	1.24828	1.24962	1.09494	1.28111	1.22301	1.31747	1.31064	1.25319	1.32681	1.25707	2.04099	1.35939	1.31868	1.29357	1.2383	1.0896	1.04202	1.19223	1.47079	1.31064	1.33129	1.24962	1.12775	1.20957	1.16472	1.16472	1.25578
gsk	3.08186	2.67192	3.01534	3.03888	2.86264	3.00398	2.99265	2.98321	2.9855	2.97863	3.00674	2.91166	2.9871	2.96192	2.97151	2.99444	3.02846	2.9792	3.01805	3.09134	3.01327	2.92684	3.14539	2.9442	3.06987	3.04329	3.00836	2.79595	2.51816	2.68437	2.63705	2.87859	2.98321	3.06757	3.06582	3.15563	2.98872	2.9871	3.00015	3.0949	2.87231	2.75527	2.96872	2.96758	2.87859	2.84105	2.92901	2.89333	3.03271
ybaL	3.11659	3.36733	3.09789	3.17108	3.25016	3.30036	3.19503	3.1026	3.16802	3.16181	3.18966	3.20489	3.2096	3.15563	3.15223	3.20851	3.18794	3.11838	3.13027	3.17108	3.14417	3.21425	3.12253	3.1143	3.09072	3.11838	3.15115	2.82952	3.4773	3.16863	3.40105	3.27088	3.06872	3.12498	3.03166	3.42516	3.21834	3.18794	3.27407	3.15277	3.63649	3.60476	3.10422	3.18395	3.25084	3.21657	3.12253	3.25332	3.19021
fsr	2.40575	2.38231	2.1939	2.41948	2.40491	2.21192	2.22185	2.40261	2.47	2.41868	2.45475	2.3581	2.4585	2.39155	2.41704	2.40186	2.44313	2.38231	2.40102	2.30692	2.32603	2.47606	2.52119	2.41544	2.33839	2.3924	2.40018	2.39544	2.41948	1.98049	2.4585	2.27943	2.0701	2.35722	2.39307	2.25599	2.44845	2.48059	2.52787	2.44615	2.24716	2.3506	2.46538	2.42498	2.34339	2.21035	2.47218	2.12814	3.32704
ushA	2.83955	2.82169	2.7269	2.82952	2.83385	2.81293	2.72222	2.78482	2.81962	2.82169	2.80965	2.77056	2.82725	2.83056	2.79821	2.80965	2.81186	2.85901	2.80401	2.83006	2.79538	2.78871	2.78428	2.76319	2.78981	2.83006	2.81527	2.77905	2.91439	2.77905	2.75988	2.75135	2.68253	2.76319	2.7587	2.70319	2.87122	2.86163	2.86597	2.76945	2.73143	2.80455	2.77118	2.81028	2.70691	2.64611	2.74118	2.67136	2.88196
ybaK	2.48204	2.48355	2.43052	2.53152	2.57186	2.50221	2.49037	2.57585	2.52787	2.51591	2.52568	2.50444	2.51372	2.51282	2.51667	2.53654	2.55653	2.53507	2.63526	2.65195	2.44767	2.51446	2.50293	2.44469	2.60806	2.50892	2.7469	2.47606	2.54663	2.14376	2.62472	2.65311	2.68081	2.59577	2.57516	2.76377	2.55365	2.54099	2.56451	2.65504	2.54233	2.59398	2.55857	2.52568	2.5977	2.64553	2.4767	2.62409	2.60609
ybaP	2.4312	2.42586	2.38564	2.45475	2.42191	2.40411	2.45006	2.4334	2.41392	2.42732	2.44692	2.44536	2.40575	2.37853	2.41544	2.40979	2.43273	2.42732	2.40261	2.40018	2.43502	2.43795	2.39856	2.45006	2.5037	2.44536	2.41467	2.44106	2.35722	2.5685	2.63828	2.44469	2.52928	2.41309	2.39076	2.60276	2.4767	2.48355	2.42978	2.49184	2.32255	2.32842	2.51894	2.51894	2.49482	2.52273	2.35643	2.54663	2.42111
ybaQ	2.90953	2.77793	2.87653	2.9047	2.93851	2.88145	3.07221	2.9326	2.91551	2.8681	2.8881	2.99265	2.90894	2.8427	2.90894	2.90737	2.82011	2.92303	2.81401	2.81849	2.85295	2.79701	3.04557	2.92095	2.90793	2.82169	2.91114	3.03502	2.7938	2.97034	3.1048	2.93578	2.89447	2.84863	2.77231	2.83955	2.90737	2.91439	2.86914	2.94649	2.87445	2.94535	2.95471	2.90793	3.00562	2.82777	2.83219	2.92952	2.91323
copA	2.96645	3.23389	3.19254	3.09602	2.95303	3.10033	2.85674	2.90686	3.07647	2.99377	3.16802	3.19784	2.9448	2.68191	2.88145	3.03668	2.97207	2.72798	2.67192	2.89656	3.20209	3.11547	3.06638	2.88308	2.83275	3.00071	3.03271	2.88425	2.44767	3.10207	2.89656	2.65079	1.87175	2.48433	2.46621	2.59197	3.01805	2.75988	2.63209	2.6328	2.7938	3.086	3.10207	3.11189	2.6992	2.64832	2.7537	3.00892	2.95186
ybaS	2.51194	2.61731	2.6725	2.6389	3.55527	2.90894	3.25084	2.49705	2.81687	2.91065	2.73844	2.83445	2.76433	3.12026	2.7904	2.7904	2.52928	3.02791	2.48504	2.55507	2.92201	2.89816	2.64437	2.92626	2.87122	2.91772	3.1406	3.3753	2.88145	3.14765	3.68952	3.14539	2.04491	2.55224	2.18948	2.83275	2.70096	2.74008	2.67136	2.24949	2.10298	3.05441	2.71632	2.72101	3.31995	3.06016	3.00291	3.12914	1.97759
ybaT	2.29383	2.43502	2.41948	2.46227	3.24648	2.78581	2.9815	2.31764	2.54521	2.61672	2.47284	2.64182	2.46852	2.76945	2.51591	2.49251	2.28488	2.72101	2.24059	2.3442	2.6334	2.62284	2.37265	2.61919	2.62844	2.64437	2.81028	3.04215	2.62663	2.82339	3.43277	2.80337	2.01465	2.33174	1.93158	2.62966	2.47606	2.51282	2.47458	2.03147	1.91065	2.6235	2.44692	2.43424	3.045	2.75197	2.69406	2.88145	1.812
cueR	2.73319	2.77336	2.73143	2.73898	3.07819	2.87548	2.90244	2.76999	2.78698	2.80729	2.75587	2.83385	2.78698	2.84863	2.77905	2.76433	2.68496	2.80965	2.68313	2.64611	2.78759	2.75804	2.75804	2.79217	2.77793	2.79595	2.8918	3.00503	2.85078	3.06401	3.29387	2.90737	2.74232	2.75423	2.68015	2.88308	2.7587	2.77617	2.72275	2.72275	2.71866	2.87122	2.7796	2.73377	2.96923	2.87445	2.79318	2.93956	2.6772
ybbJ	2.78581	2.82061	2.8971	2.81527	2.72629	2.88366	3.03117	2.75988	2.83056	2.86867	2.8361	2.86701	2.78759	2.86486	2.8361	2.76656	2.83955	2.81458	2.85514	2.81028	2.86214	2.93691	2.6958	2.8262	2.81849	2.84215	2.8697	2.77056	2.92095	2.71455	2.916	2.81458	2.7904	2.77056	2.79936	3.02408	2.82339	2.79649	2.84056	2.78482	2.59838	2.64832	2.77284	2.81186	2.91938	2.96645	2.91659	2.93744	2.83445
ybbK	2.51048	2.53152	2.64663	2.56049	2.48433	2.55507	2.73953	2.54233	2.58611	2.59328	2.56183	2.60473	2.54594	2.61919	2.55507	2.54233	2.58361	2.53378	2.60746	2.52196	2.54233	2.64004	2.47817	2.58734	2.56523	2.55507	2.59638	2.53439	2.629	2.3815	2.67834	2.60541	2.38989	2.52196	2.58361	2.74232	2.53232	2.55152	2.58483	2.51816	2.27133	2.35145	2.51372	2.58548	2.66246	2.69041	2.66303	2.71984	2.56117
ybbL	2.62409	2.61537	2.78639	2.62844	2.51974	2.53439	2.70096	2.69804	2.63763	2.64895	2.67006	2.58037	2.65624	2.6992	2.68313	2.63463	2.66246	2.65143	2.69275	2.63705	2.65143	2.6315	2.68674	2.65436	2.6205	2.6502	2.67477	2.61849	2.51974	2.05993	2.49482	2.56049	2.29383	2.59197	2.56246	2.53882	2.67655	2.6772	2.69979	2.57711	2.32343	2.47531	2.66538	2.66476	2.55576	2.60276	2.6235	2.59707	2.68253
ybbM	2.53728	2.50073	2.66246	2.59638	2.40979	2.49108	2.65624	2.60022	2.61474	2.6034	2.59197	2.52119	2.60147	2.6034	2.59517	2.59577	2.59638	2.57247	2.66418	2.60022	2.57776	2.54594	2.59957	2.60087	2.55092	2.59838	2.60407	2.52196	2.5685	2.06356	2.44924	2.58104	2.40018	2.57381	2.55507	2.48204	2.6205	2.60541	2.6334	2.54024	2.40018	2.37265	2.60746	2.58361	2.47901	2.59957	2.52857	2.56911	2.62598
ybbN	2.78871	2.89765	2.89394	2.81293	2.8361	2.7796	2.8311	2.87497	2.85343	2.86324	2.85565	2.8638	2.82461	2.80622	2.81293	2.8361	2.87231	2.87399	2.96364	2.8881	2.83841	2.79987	2.87704	2.80165	2.84533	2.88308	2.87604	2.96531	2.92352	3.05687	2.92573	2.90413	2.78079	2.81186	2.84215	2.86116	2.87704	2.90522	2.87704	2.90953	2.83335	2.88092	2.83661	2.80455	2.83056	2.87978	2.74284	2.90301	2.89278
ybbO	3.00674	3.03946	2.94805	3.03005	2.88755	2.96701	2.95594	3.03215	3.07402	3.03271	3.08424	3.12434	3.03117	2.97422	3.04108	3.05198	3.01975	3.02186	3.04383	3.06757	3.02791	2.99045	3.05566	3.05079	2.99616	3.05797	3.045	3.02238	3.09376	3.00291	3.00562	3.09602	3.15057	3.09134	3.0837	3.09972	3.04329	3.03117	3.04215	2.9855	3.03725	3.00946	3.07948	3.09432	2.95866	3.02132	2.91938	3.01694	3.05441
tesA	2.89552	2.93851	2.87859	2.94805	2.81902	2.89128	2.95971	3.03502	3.02737	2.96364	3.03447	3.03502	3.01108	2.97759	3.05138	2.97254	2.9731	2.98377	2.9321	2.96029	2.96364	2.98377	3.03502	3.02186	2.95971	2.98657	3.03777	2.98872	2.96029	3.05908	2.92519	2.99444	2.95017	2.97367	3.00892	2.91323	3.01534	3.00783	3.03725	2.9576	2.85241	2.93691	3.04272	3.02513	2.83445	2.91879	2.84701	2.91659	3.00398
ybbA	2.21609	2.32675	2.19641	2.24716	2.32343	2.31261	2.29068	2.32018	2.277	2.28408	2.33933	2.36214	2.30118	2.23145	2.3036	2.23735	2.25995	2.37172	2.2987	2.29068	2.21192	2.24059	2.29947	2.22893	2.26815	2.25674	2.28098	2.32343	2.28333	3.16637	2.41392	2.3044	2.03628	2.27535	2.28178	2.27867	2.3036	2.27213	2.28909	2.25359	2.23892	2.34836	2.30288	2.26968	2.26328	2.25123	2.19719	2.29455	2.28333
ybbP	2.187	2.24297	2.08892	2.13752	2.25359	2.25599	2.20791	2.21526	2.25204	2.16673	2.17181	2.25913	2.18114	2.12734	2.18358	2.187	2.19959	2.28256	2.24297	2.10383	2.17418	2.14473	2.15306	2.09549	2.18358	2.20539	2.24297	2.21192	2.21774	3.01377	2.32173	2.24716	2.04955	2.22659	2.175	2.28568	2.17418	2.21939	2.22256	2.16673	2.22026	2.26578	2.19959	2.14473	2.23062	2.17343	2.11602	2.21526	2.20955
rhsD	0.856165	0.737368	0.76018	0.749424	0.788537	0.764901	0.739127	0.758977	0.736837	1.12775	0.724125	0.742288	0.75802	0.802461	0.747359	0.830249	0.882416	0.964051	0.801396	0.809068	0.770618	0.756158	0.765161	0.75578	0.987949	0.794639	0.859978	0.865256	0.791101	0.934107	0.764227	0.752671	0.736972	0.736563	0.759979	0.766389	0.85087	0.871387	0.947326	0.776951	0.751941	0.987949	0.784446	0.970321	0.757571	0.766631	0.931186	0.744893	0.789759
ybbC	0.711018	0.700582	0.701579	0.711165	0.722143	0.730655	0.728617	0.740552	0.733301	0.729246	0.737368	0.717721	0.715789	0.706232	0.718006	0.713196	0.730001	0.718818	0.733953	0.748695	0.715928	0.705061	0.701387	0.705061	0.75308	0.740686	0.722945	0.731296	0.726103	0.749066	0.713196	0.720426	0.720167	0.71451	0.7267	0.739423	0.737524	0.728996	0.735711	0.770618	0.713792	0.743206	0.734081	0.721079	0.711459	0.71451	0.70842	0.703434	0.71924
ylbH	0.719909	0.729773	0.719374	0.714937	0.754683	0.741246	0.777241	0.742437	0.728245	0.703238	0.71202	0.76018	0.697918	0.697233	0.772629	0.68783	0.723994	0.711018	0.710289	0.720289	0.708897	0.711599	0.733953	0.707943	0.699744	0.728494	0.814559	0.703618	0.707943	0.70842	0.698642	0.701207	0.732748	0.734081	0.726978	0.707605	0.911958	0.741374	0.71479	0.719909	0.720029	0.715519	0.722666	0.699744	0.738988	0.721767	0.730122	0.71014	0.731839
ybbD	0.743358	0.715789	0.726329	0.723498	0.719776	0.730518	0.736691	0.714236	0.729655	0.730518	0.714236	0.707285	0.724376	0.707108	0.714639	0.711874	0.762645	0.786894	0.784858	0.773858	0.723365	0.705925	0.69701	0.701579	0.739559	0.734356	0.775671	0.747506	0.741084	0.738988	0.740266	0.718154	0.727223	0.721624	0.722143	0.710878	0.772629	0.751047	0.74396	0.766389	0.707943	0.739835	0.754324	0.762141	0.733162	0.705061	0.698642	0.71748	0.735711
ylbG	0.811615	1.05073	0.792373	0.922762	0.815856	0.804976	1.01221	1.18369	0.918538	0.944305	0.952863	0.950068	0.863143	0.932615	1.1488	0.948809	0.758237	0.938416	0.889034	1.0164	0.729773	0.954373	0.789759	0.886965	0.720289	0.744753	0.74396	0.740407	1.04353	1.0226	0.97619	0.899893	0.918538	0.827271	0.835633	0.965651	0.791445	1.09343	0.726569	0.898747	0.906903	0.745235	0.755245	0.734499	0.922762	0.838813	1.0226	0.839654	0.821499
ybbB	2.10663	2.15306	2.21343	2.1225	1.98246	2.0514	2.04861	2.22743	2.05606	2.07204	2.08795	2.02379	2.09549	2.05792	2.03999	2.06638	2.04491	2.05792	2.21267	2.05232	2.09639	2.04401	2.0909	2.08072	2.08795	2.00719	2.03908	2.00802	2.10106	2.0617	1.9843	2.00251	1.86243	2.1234	2.17107	2.17264	2.10946	2.05606	2.01837	2.18025	1.98805	1.97854	2.06638	2.04955	2.06832	2.02747	1.93808	2.00043	2.06734
ybbS	1.0878	1.01074	1.06553	0.985109	1.05682	0.899893	0.948809	0.815856	1.10247	0.960984	1.11704	1.09096	0.919863	1.08067	1.01074	1.00016	0.874413	0.91057	0.904744	0.852593	0.989617	0.97619	1.09494	1.0211	0.964051	1.04353	1.10392	1.11119	1.06553	1.27262	1.19472	1.10692	0.95919	0.944305	1.05073	1.0689	0.805575	0.901333	0.970321	0.723223	1.04628	1.11119	1.08194	1.04628	1.10097	1.02996	1.0362	0.88131	0.974487
allA	1.81866	1.79701	1.92604	1.81985	1.75702	1.89165	1.74372	1.91065	1.86129	1.82631	1.84578	1.90856	1.80962	1.82423	1.80441	1.85359	1.80336	1.81866	1.78954	1.79924	1.8022	1.77775	1.99372	1.80031	1.7959	1.81068	1.84919	1.81758	1.76304	1.7959	1.75603	1.8143	1.5269	1.93362	1.90535	1.88155	1.85798	1.85463	1.87487	1.78954	1.77881	1.77974	1.84252	1.83898	1.68442	1.73276	1.72095	1.73091	1.86758
allR	3.11604	3.0538	3.20851	3.14813	3.15622	3.12371	3.18678	3.24378	3.18678	3.11659	3.16243	3.18044	3.16017	3.09317	3.19503	3.1383	3.15679	3.17582	3.07948	3.10153	3.13887	3.06929	2.99732	3.15223	3.12318	3.18273	3.14765	3.17647	2.88366	3.09134	3.21657	3.119	2.70259	3.08012	3.16863	3.07768	3.12795	3.119	3.17408	3.13487	3.03564	3.11008	3.20022	3.1816	3.06514	3.01327	3.00729	3.06872	3.17929
gcl	1.40489	1.49794	1.39003	1.30836	1.56874	1.42547	1.42547	1.52587	1.48533	1.4832	1.39003	1.52895	1.43068	1.48011	1.4433	1.4937	1.45181	1.51953	1.45073	1.33013	1.46228	1.52275	1.25319	1.45073	1.3705	1.41358	1.4917	1.87068	1.57077	1.9391	1.57359	1.49588	1.02996	1.31513	1.38905	1.75702	1.38365	1.44857	1.39409	1.4433	1.35613	1.45931	1.45821	1.3705	1.52173	1.37297	1.38261	1.36047	1.3705
hyi	1.2982	1.43931	1.41358	1.50797	1.50609	1.27879	1.32452	1.40383	1.4126	1.32681	1.31747	1.31747	1.3325	1.37621	1.40489	1.31989	1.39756	1.44227	1.45627	1.36154	1.35383	1.45415	1.37722	1.35143	1.47393	1.39302	1.49471	1.91792	1.50096	1.78843	1.39003	1.35143	2.01651	1.24591	1.37516	1.54703	1.2749	1.34132	1.24962	1.42093	1.16899	1.40383	1.36618	1.27147	1.43726	1.3325	1.3705	1.30073	1.45931
glxR	1.38051	1.47615	1.42955	1.42747	1.50513	1.38671	1.31989	1.38469	1.49588	1.44637	1.39862	1.51417	1.39212	1.41677	1.40383	1.36392	1.43068	1.4832	1.58612	1.35819	1.39862	1.39756	1.30181	1.32452	1.42312	1.41783	1.38905	1.80657	1.53089	1.59628	1.24704	1.2982	2.28021	1.38905	1.58193	1.46657	1.46439	1.44438	1.45627	1.35269	1.33687	1.48862	1.4832	1.44536	1.28229	1.24828	1.39212	1.19339	1.49262
ybbV	0.71014	0.708263	0.725481	0.722017	0.906903	0.774152	0.753424	0.788164	0.723223	0.710878	0.756158	0.70695	0.728114	0.737239	0.72485	0.73102	0.709981	0.730001	0.759768	0.752865	0.705061	0.708571	0.709215	0.757335	0.729655	0.746741	0.751047	0.747999	0.723498	0.736279	0.740823	0.721889	1.04065	0.708897	0.712884	0.716919	0.8019	0.72055	0.752108	0.750675	0.698642	0.747192	0.775671	0.736279	0.704551	0.70905	0.695776	0.72485	0.841416
ybbW	0.929808	0.729128	1.03909	1.02875	0.893581	1.12373	0.716071	0.745562	0.777241	0.874413	0.869139	1.04786	0.782577	0.801396	0.897387	0.745393	0.85087	0.888002	1.00496	0.835633	0.858057	0.914592	0.830249	0.98358	0.751047	0.927109	0.747838	0.95757	1.0734	1.12916	1.14223	0.884599	1.60772	1.02735	0.962474	0.839654	0.774742	0.965651	0.758611	0.756555	0.97619	0.745904	0.76103	0.826487	0.76103	0.785639	0.707108	0.725716	0.968694
allB	1.30413	1.22174	1.21099	1.33579	1.04919	1.30181	1.18369	1.40162	1.22039	1.17423	1.24962	1.27147	1.34907	1.28681	1.33579	1.20404	1.3325	1.25965	1.38154	1.16761	1.26682	1.35383	1.34688	1.34812	1.27763	1.16059	1.18645	1.11419	1.31513	1.33472	1.21636	1.24828	2.3971	1.27373	1.29034	1.29951	1.33013	1.2914	1.30413	1.22174	1.24962	1.22301	1.26445	1.36938	1.2914	1.20129	1.18645	1.0762	1.3325
ybbY	1.62318	1.69056	1.71802	1.7809	2.07773	1.62318	1.83369	1.56874	1.7906	1.79168	1.75304	1.74582	1.77562	1.80557	1.7842	1.72883	1.7842	1.84361	1.89811	1.7703	1.73494	1.82423	1.73373	1.68341	1.88726	1.80031	1.77881	1.83898	1.75502	2.1675	2.08341	1.80759	1.81655	1.67247	1.67247	1.9995	1.80121	1.75392	1.79701	1.7736	1.52789	1.83369	1.77881	1.7809	1.95504	1.78205	1.82212	1.85463	1.72589
glxK	2.17418	2.04955	2.1178	2.1758	2.37265	2.27133	2.19476	2.1683	2.20037	2.1565	2.22659	2.175	2.19959	2.18279	2.19719	2.19641	2.17843	2.23399	2.20539	2.21774	2.20279	2.15384	2.16499	2.18114	2.26328	2.2915	2.26578	2.20955	2.1514	2.4074	2.23576	2.13752	2.57047	2.24866	2.19561	2.20955	2.20447	2.20116	2.23661	2.17418	2.16591	2.20279	2.16673	2.19877	2.1675	2.11231	2.24792	2.0617	2.25832
ylbA	2.48139	2.48504	2.34339	2.52641	2.30205	2.35145	2.23485	2.52857	2.56451	2.54375	2.56593	2.49409	2.53378	2.4767	2.51372	2.5152	2.52496	2.50971	2.46852	2.58941	2.46072	2.54303	2.43273	2.55791	2.52787	2.54521	2.57976	2.46921	2.42111	1.90229	2.22256	2.43867	2.19641	2.44106	2.47	2.35231	2.55507	2.58734	2.58177	2.5152	2.37425	2.41309	2.54801	2.56246	2.39466	2.44924	2.31171	2.38653	2.57905
allC	1.90639	1.88495	1.86456	1.93479	1.80441	1.83477	1.78205	1.98529	1.9391	1.91479	2.00043	1.96389	1.98049	1.89372	1.99372	1.90338	1.84578	1.87593	1.81758	1.80962	1.88951	1.87388	1.89058	1.88849	1.89058	1.93808	1.82839	1.88155	1.79168	1.54484	1.7416	1.85689	1.54375	1.97759	1.89811	1.8086	1.90016	1.928	1.93158	1.94007	1.86348	1.81655	1.94283	1.95006	1.85583	1.94382	1.76408	1.83477	1.98153
allD	1.42312	1.24962	1.4655	1.41889	0.994163	1.19223	1.36154	1.20826	1.40065	1.45931	1.29586	1.34688	1.32681	1.33013	1.36715	1.3705	1.34132	1.39003	1.29702	1.34365	1.27763	1.30511	1.39756	1.30836	1.27373	1.35143	1.28925	1.18645	1.14752	1.32452	1.32902	1.20693	1.22039	1.21636	1.25319	1.22551	1.32334	1.41133	1.22427	1.33926	1.51638	1.49691	1.23326	1.5109	1.29034	1.17028	1.1567	1.28229	1.39862
fdrA	1.1264	1.0211	1.09931	1.07481	1.12916	1.0896	0.98212	1.20006	1.0862	1.00496	0.989617	1.08194	1.09494	1.1972	1.14082	1.04475	1.01787	0.719374	1.04919	0.899893	0.992723	1.0734	0.94267	1.04353	0.758611	0.94267	0.998508	1.17303	1.14223	0.764006	0.956061	1.05538	0.965651	0.890111	1.03468	0.985109	1.01074	0.994163	1.0164	0.738847	0.952863	1.07777	1.0896	1.10839	1.09096	1.0862	1.13779	1.01074	1.01221
ylbE_2	1.33926	1.08194	1.18497	1.26563	1.25441	1.43297	1.06553	1.262	1.36047	1.31868	1.36154	1.43393	1.08067	1.33472	1.31064	1.1488	1.25319	1.33472	1.32452	1.22427	1.0734	1.19881	1.2749	1.09494	1.19339	1.40383	1.2281	1.35613	1.32452	1.52587	1.31513	1.20404	1.29357	1.37172	1.26682	1.28925	1.30727	1.30511	1.42864	1.44122	1.2982	1.49794	1.29241	1.30073	1.1488	1.21901	1.20006	1.15543	1.30181
ylbE_1	1.38261	1.20826	1.25965	1.2858	1.32578	1.40698	1.39302	1.4028	1.37722	1.28229	1.3325	1.40162	1.37722	1.3381	1.31278	1.406	1.262	1.38051	1.28463	1.21758	1.36154	1.2281	1.30511	1.35269	1.34132	1.30836	1.2982	1.34031	1.33926	1.48862	1.32793	1.25197	1.18369	1.30955	1.24704	1.24088	1.2982	1.31064	1.29951	1.37404	1.4497	1.47914	1.2858	1.32334	1.27262	1.31398	1.262	1.23692	1.44536
ylbE	1.26802	1.21758	1.25441	1.25707	1.30836	1.38563	1.33013	1.31166	1.36499	1.31064	1.33129	1.46975	1.28352	1.29586	1.24962	1.32578	1.24704	1.31868	1.262	1.32793	1.27262	1.20533	1.29357	1.31513	1.34258	1.17303	1.31278	1.36618	1.27373	1.4822	1.31868	1.3705	1.18791	1.33013	1.29586	1.30181	1.28801	1.1961	1.33358	1.26445	1.42955	1.43393	1.27763	1.26445	1.19472	1.25197	1.16899	1.31747	1.25197
ylbF	1.60045	1.53686	1.63465	1.61168	1.5419	1.63258	1.54795	1.6401	1.60458	1.50096	1.4937	1.62214	1.59937	1.50304	1.64332	1.62637	1.48968	1.49588	1.50205	1.48862	1.55387	1.52995	1.48968	1.50406	1.65182	1.42747	1.4475	1.48757	1.50406	1.6666	1.53477	1.39409	1.43619	1.56359	1.52895	1.50205	1.52482	1.51848	1.57473	1.57077	1.62637	1.70169	1.57473	1.50406	1.41783	1.58193	1.60045	1.57359	1.56255
ybcF	1.50205	1.48757	1.57077	1.47914	1.51524	1.33926	1.42312	1.31989	1.43726	1.55387	1.42649	1.5428	1.55082	1.46868	1.4832	1.52482	1.41984	1.51197	1.35269	1.39756	1.53883	1.45727	1.34812	1.5428	1.45415	1.51848	1.52061	1.4634	1.30413	1.5677	1.41783	1.42547	1.33472	1.44857	1.38365	1.41358	1.46763	1.43393	1.49471	1.47393	1.4832	1.51313	1.53377	1.53089	1.31747	1.41025	1.31989	1.37949	1.47914
purK	3.67658	3.74736	3.54908	3.68455	3.62388	3.68455	3.57851	3.68455	3.70544	3.70544	3.65413	3.60986	3.79063	3.6058	3.83098	3.67888	3.63325	3.61521	3.52604	3.6552	3.6476	3.53298	3.78246	3.60986	3.627	3.65305	3.63536	3.41925	3.79618	3.38406	3.60279	3.65413	3.80711	3.7344	3.71451	3.95974	3.61093	3.60279	3.67423	3.67544	3.71581	3.60774	3.67423	3.68828	3.64862	3.60379	3.54814	3.70927	3.6552
purE	3.31995	3.44282	3.26099	3.34717	3.2917	3.33895	3.25016	3.20667	3.30682	3.31705	3.3148	3.20736	3.41925	3.19131	3.4362	3.28316	3.30682	3.31995	3.23936	3.34048	3.28385	3.1984	3.49934	3.23078	3.25906	3.25971	3.23444	3.0538	3.3769	3.04736	3.24897	3.28951	3.39758	3.30968	3.31919	3.59179	3.29466	3.29898	3.35241	3.37994	3.34649	3.20325	3.29688	3.30611	3.26489	3.15057	3.13546	3.33651	3.34127
lpxH	2.97704	3.04383	2.9326	2.96645	2.83841	3.10207	2.87859	2.9442	2.93744	2.95917	2.9731	2.94696	2.91323	2.91719	2.8971	2.94015	2.91065	2.91879	2.85197	2.91276	2.9436	2.9311	2.90082	2.93155	2.85398	2.98321	2.91879	2.88366	2.86597	2.81079	2.82119	2.88425	2.92851	2.95129	3.02408	2.85791	2.95807	2.93851	2.92352	2.91222	2.97151	2.92252	2.93851	2.96084	2.89765	2.81186	2.75423	2.8361	2.93006
ppiB	3.75684	3.92294	3.98985	3.78246	3.68585	3.69071	3.65189	3.79741	3.78778	3.79618	3.77844	3.79493	3.77143	3.76071	3.77143	3.75283	3.73689	3.77012	3.66534	3.68353	3.78515	3.75027	3.71708	3.78106	3.78515	3.81015	3.79868	3.87012	3.81598	3.76351	3.68105	3.73819	3.46573	3.7067	3.7729	3.81729	3.79618	3.77705	3.77426	3.76213	3.73562	3.86323	3.81152	3.81295	3.82322	3.81598	3.69589	3.8058	3.77556
cysS	2.93744	2.98432	2.85674	2.94137	2.8961	2.91982	2.97537	2.93006	2.94192	2.9063	2.96029	2.9321	2.93473	2.9448	2.96364	2.95866	3.03005	2.8971	3.01585	3.00836	2.89979	2.83275	2.9496	2.85791	2.94079	2.88196	2.9326	2.74631	3.05797	2.77056	2.7291	2.93956	2.97095	2.9442	2.86163	3.10769	2.96306	2.95917	3.02513	3.00619	2.97704	2.88308	2.91439	2.96136	2.85454	2.86116	2.84758	2.84912	2.99846
ybcI	1.72883	1.79493	3.02676	1.78531	1.71609	1.91479	3.44877	1.71411	1.73494	1.69654	1.72589	1.79493	1.68957	1.60458	1.73373	1.69559	1.7906	1.7736	1.84699	1.82839	2.00536	1.8086	1.9391	1.82525	2.11136	1.80557	1.8143	1.73598	1.77142	1.92397	1.91792	1.81866	2.21939	1.73833	1.88951	1.93595	1.63362	1.64233	1.70266	1.79701	1.74791	1.65407	1.77974	1.74993	1.76502	1.82736	2.75753	1.79493	1.70266
ybcJ	2.77336	2.8881	2.85139	2.79098	2.7469	2.75639	2.72454	2.93059	2.82061	2.82061	2.83661	2.73084	2.81458	2.80849	2.84215	2.81793	2.7837	2.79649	2.87859	2.79217	2.7682	2.83335	2.78871	2.81401	2.81293	2.74862	2.7269	2.65678	2.8681	2.66191	2.71632	2.77793	2.79649	2.83006	2.87497	2.99732	2.7756	2.80849	2.84863	2.87653	2.77733	2.6992	2.78698	2.7938	2.81134	2.77231	2.65678	2.84323	2.80787
folD	3.20546	3.27346	3.27218	3.19372	3.09432	3.16923	2.95415	3.27467	3.22606	3.22549	3.23078	3.19623	3.20904	3.21541	3.22492	3.20151	3.1493	3.17929	3.21776	3.15392	3.19191	3.25779	3.21425	3.23574	3.18857	3.1493	3.13253	3.06987	3.24005	2.9855	3.06016	3.17408	3.02084	3.19969	3.23936	3.35396	3.14648	3.18395	3.20851	3.21657	3.17224	3.10539	3.19727	3.19969	3.2096	3.19254	3.09134	3.20381	3.16802
sfmA	1.54892	1.48862	1.87487	1.60772	1.90962	1.38905	2.23317	1.43393	1.49905	1.57473	1.4634	1.4497	1.50797	1.67247	1.55183	1.52789	1.56075	1.57987	1.57164	1.58399	1.5498	1.4403	1.59726	1.52895	1.52173	1.55183	1.48757	1.70374	1.48968	1.5269	1.62637	1.44637	1.41133	1.49997	1.52173	1.45415	1.59628	1.46028	1.49997	1.45627	1.29702	1.34812	1.47819	1.51417	1.67151	1.52789	1.86129	1.51313	1.52275
sfmC	0.696246	0.901333	0.864211	0.795095	0.81036	0.914592	1.01074	0.692729	0.939721	0.905754	0.767189	0.839654	0.733301	0.787376	0.767991	0.804474	0.81097	0.812762	0.708102	0.666041	0.828117	0.824352	0.800935	0.773858	0.691281	0.742288	0.684808	0.746233	0.927109	0.676612	0.740125	0.760379	1.0164	0.782911	0.772629	0.72474	0.716778	0.707943	0.853533	0.668279	0.686634	0.662133	0.897387	0.729878	0.897387	0.929808	0.815194	0.998508	0.752308
sfmD	1.56874	1.22677	1.57671	1.39756	1.406	1.44122	1.40909	1.49588	1.38905	1.44438	1.4497	1.39212	1.3572	1.40162	1.34258	1.42747	1.39862	1.45627	1.39121	1.53477	1.48757	1.38469	1.33129	1.23326	1.36715	1.30073	1.30727	1.32224	1.39409	0.757137	1.23326	1.15786	2.00251	1.50701	1.4655	1.46763	1.42312	1.4497	1.38469	1.28463	1.28681	1.25088	1.35023	1.40065	1.25088	1.36499	1.20129	1.34132	1.42426
sfmH	0.954373	0.793726	0.839654	0.824352	0.841416	0.898747	1.0862	0.791445	1.02875	0.934107	1.02413	0.917311	0.779327	0.834897	0.939721	0.826487	0.796069	0.966982	0.919863	0.785294	0.939721	0.803487	0.71784	0.793726	0.815194	0.921398	0.898747	1.01955	1.04919	0.830901	0.875481	1.06102	1.48757	0.952863	1.03159	1.0226	0.904744	0.987949	0.870395	1.03909	0.795095	0.88131	0.998508	1.0362	1.04786	0.873434	0.751771	0.846456	0.872466
sfmF	1.03468	0.884599	1.12373	1.02735	1.03468	1.30511	1.13959	1.20272	1.15413	0.948809	1.12097	1.17423	1.015	0.965651	1.00341	0.898747	0.98358	1.05073	0.934107	1.08476	1.05388	0.960984	0.978977	1.04475	1.16059	0.918538	0.94267	1.09096	0.707285	1.22551	1.11555	1.0896	1.68853	1.10839	1.00788	1.23326	1.12097	1.17423	1.13959	0.710878	1.14332	1.09343	1.04919	1.24828	1.09931	1.27373	1.015	1.19223	1.11968
fimZ	1.0896	0.85087	0.97619	1.11555	0.966982	1.01368	1.17303	1.25197	0.914592	0.936989	0.922762	0.936989	0.885798	0.890111	0.944305	0.818281	0.906903	1.10839	0.980483	0.897387	0.798924	1.06421	0.830901	0.931186	0.838813	0.944305	1.17549	1.17549	0.973029	0.744589	1.12916	0.880142	1.22427	0.875481	0.897387	0.886965	1.21758	1.0762	1.05682	0.893581	0.862107	1.02996	1.17965	0.874413	1.05814	0.98358	1.09494	0.989617	1.09931
argU	2.80337	2.6659	2.77336	2.75025	2.58177	2.96817	2.72511	2.77231	2.69804	2.7134	2.70631	2.55857	2.72275	2.6659	2.69406	2.70566	2.75639	2.65678	2.6579	2.68191	2.66191	2.69107	2.76656	2.6579	2.77056	2.69979	2.69041	2.52273	2.42732	2.06927	2.31171	2.44615	2.63084	2.71397	2.68919	2.51446	2.70259	2.72743	2.7367	2.75197	2.64244	2.61793	2.69979	2.69691	2.64377	2.58548	2.61985	2.59957	2.76716
intD	0.734242	0.767708	0.727223	0.7516	0.837941	0.779672	0.85087	0.846456	0.748498	0.755403	0.821499	0.831698	0.746414	0.773232	0.716492	0.763548	0.754324	0.828825	0.786894	0.72837	0.791101	0.762881	0.735574	0.839654	0.76311	0.731839	0.772629	0.747192	0.739423	0.727341	0.779327	0.7162	0.7256	0.771205	0.742598	0.759356	0.777912	0.711874	0.786894	0.74396	0.704007	0.733301	0.756361	0.739423	0.736972	0.856165	0.784446	0.728617	0.868159
ybcC	0.733023	0.733301	0.75029	0.727985	0.723624	0.754872	0.75802	0.723994	0.726454	0.730001	0.719638	0.715386	0.757137	0.742598	0.741374	0.748498	0.740823	0.75086	0.744111	0.768775	0.75308	0.734499	0.725237	0.71924	0.848162	0.756555	0.828825	0.837141	0.757802	0.765626	0.774152	0.750675	0.738847	0.747359	0.733023	0.735574	0.722945	0.752865	0.729128	0.808461	0.731153	0.796069	0.792373	0.765161	0.725481	0.710878	0.711165	0.745904	0.78112
ybcD	0.702163	0.718006	0.703618	0.711459	0.711746	0.743512	0.701032	0.722017	0.722546	0.716778	0.706081	0.708102	0.694167	0.707605	0.724975	0.713665	0.74572	0.71924	0.713792	0.71202	0.729386	0.754872	0.713362	0.713665	0.722143	0.728996	0.722797	0.718818	0.733555	0.696246	0.705586	0.725481	0.7516	0.723365	0.730518	0.701963	0.746066	0.740125	0.704551	0.721079	0.711874	0.719086	0.726454	0.721889	0.751941	0.727599	0.735991	0.76103	0.747999
renD	0.738847	0.716645	0.725716	0.733555	0.727341	0.699285	0.742885	0.737368	0.733555	0.739281	0.727719	0.777589	0.738257	0.708102	0.737098	0.711459	0.833328	0.746066	0.766148	0.739698	0.825097	0.758237	0.743512	0.687424	0.762645	0.752308	0.722143	0.73289	0.730243	0.731153	0.704723	0.734634	0.698873	0.694167	0.702163	0.756761	0.758611	0.70905	0.732748	0.715243	0.694167	0.753976	0.828825	0.788913	0.742132	0.737653	0.782577	0.744111	0.781866
emrE	0.71705	0.737524	0.717607	0.718696	0.697693	0.69909	0.71014	0.705061	0.714353	0.719909	0.71131	0.716919	0.724248	0.695494	0.690981	0.701207	0.708263	0.700582	0.702163	0.703434	0.715243	0.701963	0.719086	0.708897	0.708897	0.721624	0.71014	0.707943	0.712162	0.721079	0.702337	0.713792	0.716919	0.716349	0.722797	0.721767	0.690619	0.703817	0.696503	0.715649	0.715519	0.706765	0.706415	0.705925	0.719086	0.70842	0.718818	0.714639	0.712731
ybcK	0.696756	0.687017	0.697693	0.693329	0.689947	0.692434	0.694167	0.765893	0.689631	0.697693	0.696503	0.68783	0.709667	0.710878	0.712731	0.730122	0.720958	0.727473	0.735443	0.732507	0.689273	0.680432	0.675589	0.677552	0.714639	0.735864	0.73102	0.726103	0.718154	0.720826	0.720426	0.712288	0.691281	0.693874	0.696503	0.693329	0.723867	0.72837	0.725986	0.740552	0.681069	0.727849	0.739698	0.740686	0.683294	0.67446	0.712731	0.68223	0.725362
ybcL	0.721481	0.722296	0.720958	0.786022	0.71202	0.733953	0.714353	0.733676	0.717607	0.745235	0.71509	0.823666	0.706081	0.722797	0.718154	0.725845	0.740686	0.702736	0.741246	0.706232	0.744893	0.767474	0.719374	0.777241	0.711018	0.712162	0.707943	0.716778	0.716071	0.716349	0.721344	0.698873	0.716645	0.725091	0.719374	0.723994	0.756761	0.725986	0.706765	0.712884	0.724248	0.704007	0.748347	0.735991	0.712602	0.723365	0.747359	0.771479	0.725986
ybcM	0.684808	0.675589	0.695494	0.691594	0.699285	0.691281	0.670337	0.694984	0.695248	0.680432	0.668279	0.691281	0.711459	0.7267	0.677552	0.739281	0.751392	0.71014	0.7538	0.709824	0.683294	0.671917	0.676612	0.688918	0.711746	0.723867	0.726454	0.802461	0.702337	0.694704	0.706765	0.712602	0.698642	0.675589	0.690287	0.69701	0.732627	0.777589	0.70038	0.699744	0.704364	0.721767	0.731711	0.737368	0.67446	0.681069	0.686213	0.683294	0.720687
ybcN	0.701207	0.701759	0.69701	0.700821	0.715649	0.71748	0.713362	0.707774	0.695776	0.726103	0.713792	0.728114	0.751204	0.676612	0.687424	0.683813	0.704007	0.681709	0.687424	0.705221	0.694984	0.703618	0.713196	0.704007	0.719086	0.75359	0.689947	0.744589	0.68275	0.689947	0.695248	0.696246	0.730001	0.71896	0.721344	0.756955	0.679068	0.711599	0.696756	0.689273	0.718154	0.68783	0.690287	0.712439	0.704723	0.720029	0.70659	0.75359	0.702337
ninE	0.752865	0.865256	0.821499	0.847327	0.861078	0.939721	0.869139	0.775961	0.749589	0.7516	0.841416	0.876517	0.875481	0.950068	0.980483	0.927109	0.741535	0.868159	0.726329	1.04475	0.956061	0.894963	0.986495	0.904744	0.97619	0.738847	0.817624	0.717344	0.864211	0.835633	0.728494	0.766631	0.722296	0.760588	0.746414	0.745393	0.919863	0.817016	0.807341	0.736837	0.742288	0.724975	0.917311	0.904744	0.854315	0.97162	0.939721	0.766389	0.934107
ybcO	0.871387	0.786022	0.740266	0.886965	0.775343	0.758435	0.785639	0.726978	0.759356	0.791445	0.757335	0.750465	0.763548	0.743653	0.884599	0.804022	0.822219	0.785639	0.823666	0.746414	0.846456	0.896187	0.843198	0.722017	0.76955	0.716778	0.745393	0.829576	0.814559	0.791101	0.849068	0.777241	0.7309	0.794229	0.740969	0.748174	0.737098	0.746741	0.734634	0.771771	0.804976	0.712731	0.809735	0.785294	0.761236	0.795554	0.728996	0.744589	0.769293
rusA	1.03759	0.945663	1.00183	0.919863	0.978977	1.015	1.13062	0.7516	0.929808	1.04353	0.948809	0.889034	0.938416	1.00016	0.986495	0.97619	1.27262	0.92434	1.08067	0.766389	1.01221	0.823666	0.917311	1.02996	1.34031	0.898747	1.20272	0.793726	1.22551	1.18791	1.07481	1.02413	0.91057	1.04628	0.960984	0.830901	1.08194	1.07205	0.742008	0.802461	0.884599	1.02413	0.977607	0.956061	1.00788	1.0896	0.919863	1.0878	0.888002
ylcG	0.740552	0.745904	0.742437	0.7387	0.721624	0.729878	0.737098	0.727719	0.731153	0.786894	0.745057	0.747019	0.737966	0.715243	0.713362	0.718696	0.754872	0.726454	0.730655	0.708897	0.726978	0.735864	0.768775	0.731296	0.760379	0.745057	0.755245	0.744288	0.737966	0.723741	0.728871	0.717721	0.729128	0.759768	0.734242	0.726569	0.785639	0.750115	0.722143	0.749066	0.812762	0.742885	0.718696	0.715519	0.735864	0.746741	0.748871	0.731153	0.739127
ybcQ	0.818281	0.726837	0.723624	0.740407	0.94267	0.864211	0.817016	0.849068	0.791879	0.771771	0.774742	0.715928	0.834108	0.770398	0.890111	0.797952	0.987949	0.784858	0.88131	0.891292	0.853533	0.837941	0.735055	0.833328	0.722666	0.757335	0.731426	0.799435	0.837941	1.00934	0.786022	0.7516	0.73289	0.763339	0.756761	0.749424	0.842309	0.815856	0.764654	0.751392	0.824352	0.743358	0.719776	0.921398	0.738257	0.791445	0.740407	0.837941	0.855256
nmpC	0.718272	0.710878	0.722666	0.736563	0.716349	0.714639	0.780014	0.757335	0.713028	0.730243	0.707605	0.739835	0.685754	0.691902	0.707943	0.73517	0.709215	0.703618	0.702736	0.69842	0.71896	0.70842	0.706415	0.719909	0.699285	0.703817	0.700173	0.707108	0.707774	0.721624	0.727341	0.722017	0.720289	0.736424	0.728494	0.710289	0.715519	0.705586	0.692434	0.701387	0.740823	0.697918	0.71202	0.710426	0.720687	0.713512	0.707605	0.71479	0.714353
essD	0.740266	0.825097	0.754324	0.740823	0.731839	0.836369	0.81896	0.774742	0.7525	0.782227	0.751941	0.728494	0.867194	0.707285	0.764227	0.720826	0.714639	0.728871	0.735303	0.753424	0.772086	0.867194	0.774742	0.760379	0.738988	0.743653	0.739281	0.742008	0.761471	0.762141	0.863143	0.797423	0.854315	0.839654	0.837941	0.964051	0.945663	0.7516	0.733811	0.764654	0.778614	0.742132	0.757335	0.81642	0.787753	0.747506	0.883445	0.75578	0.759171
ybcS	0.848162	0.718547	0.739281	0.72875	0.737829	0.81097	1.06421	0.779672	0.751941	0.769293	0.829576	0.733162	0.886965	0.744753	0.738567	0.765893	1.05073	0.844732	0.849937	0.770398	0.776951	0.821499	0.769293	0.734499	0.727599	0.742437	1.18936	0.745235	0.764227	0.97619	0.857005	0.838813	0.764454	0.804474	0.882416	0.853533	0.735055	0.728114	1.03909	0.730381	0.803487	0.742437	0.734791	0.713196	0.747999	1.08343	0.808461	0.92434	0.827271
rzpD	0.739127	0.712731	0.72875	0.723994	0.76103	0.71014	0.712731	0.729655	0.735991	0.735055	0.718818	0.756761	0.714937	0.702337	0.791879	0.763788	0.7387	0.716071	0.705749	0.713792	0.734081	0.713665	0.740407	0.728245	0.730001	0.702736	0.718818	0.708102	0.717344	0.713196	0.693598	0.70842	0.754168	0.746741	0.737368	0.733023	0.7538	0.715519	0.702736	0.711746	0.735303	0.742745	0.701387	0.714236	0.702901	0.722797	0.74446	0.734923	0.733676
rzoD	1.73276	1.75304	1.50609	1.56564	1.67751	1.58708	1.5677	1.84464	1.42955	1.39519	1.42955	1.25197	1.59416	1.50797	1.45291	1.51417	1.76619	1.63566	1.6571	1.8086	1.40698	1.32224	1.58088	1.42955	1.68341	1.47715	1.34812	1.21901	1.61592	1.62735	1.52061	1.58306	1.1567	1.58908	1.68853	1.68542	1.53183	1.50996	1.49794	1.8155	1.65287	1.25707	1.42093	1.36715	1.36499	1.79812	1.46763	1.38051	1.71991
borD	0.827271	0.71705	0.733162	0.734791	0.777241	0.748174	0.752308	0.723624	0.725845	0.760822	0.732387	0.728245	0.756158	0.729246	0.730655	0.748695	0.778614	0.748871	0.787376	0.795554	0.723994	0.715928	0.731977	0.742885	0.743653	0.76689	0.740266	0.780368	0.772363	0.772363	0.748871	0.723994	0.82294	0.731426	0.726217	0.723365	0.757802	0.792821	0.748347	0.889034	0.722424	0.814559	0.834108	0.79022	0.763548	0.730001	0.7538	0.739559	0.756955
ybcV	0.70842	0.776951	0.680432	0.690287	0.689273	0.703434	0.68275	0.750675	0.69447	0.70308	0.686634	0.683813	0.68783	0.689947	0.716071	0.792373	0.725986	0.701032	0.685276	0.71131	0.706081	0.68223	0.702545	0.701387	0.670337	0.707285	0.68783	0.707445	0.692729	0.715519	0.680432	0.691594	0.693598	0.679776	0.69701	0.700821	0.704364	0.70308	0.683813	0.71014	0.69842	0.70937	0.692729	0.698173	0.713792	0.742598	0.688545	0.750675	0.714236
ybcW	0.70038	0.71131	0.714937	0.726569	0.72875	0.711165	0.734499	0.724376	0.696503	0.702545	0.699285	0.683294	0.732387	0.719909	0.71131	0.752865	0.758435	0.70659	0.695776	0.70038	0.703618	0.728617	0.710878	0.731426	0.696503	0.694984	0.748174	0.73517	0.757335	0.701759	0.755245	0.714076	0.697233	0.696246	0.71705	0.69447	0.696246	0.690981	0.718006	0.711599	0.72055	0.692178	0.711459	0.718818	0.69842	0.680432	0.747019	0.687424	0.730518
nohB	0.76903	0.742008	0.72055	0.742885	0.848162	0.821499	0.727341	0.721767	0.817016	0.763339	0.77628	0.804022	0.740125	0.738988	0.699744	0.743512	0.74446	0.730518	0.728996	0.707605	0.818281	0.827271	0.735443	0.731839	0.767474	0.734923	0.757335	0.780783	0.719638	1.01955	0.862107	0.733953	0.800935	0.735443	0.748871	0.737653	0.76311	0.770398	0.854315	0.741084	0.72485	0.800425	0.7387	0.774742	0.840536	0.772629	0.797423	0.747999	0.819597
tfaD	0.876517	0.882416	0.987949	1.00934	1.01955	0.873434	0.95757	0.777241	0.898747	0.95757	0.788537	0.771771	0.826487	0.882416	0.771479	0.833328	0.861078	0.756761	0.750115	0.804022	1.19472	1.18791	1.01955	1.07205	1.12373	1.02413	1.01787	0.833328	1.0362	1.28463	0.944305	0.735991	0.809735	0.761471	0.873434	0.954373	0.760588	0.811615	0.770618	0.828117	0.950068	0.886965	0.938416	0.952863	1.0689	0.973029	0.951352	1.06256	0.802461
ybcY	0.756761	0.733555	0.737829	0.728245	0.751204	0.749763	0.78112	0.7267	0.737368	0.781866	0.722424	0.736279	0.758977	0.724248	0.744589	0.731296	0.796508	0.771205	0.750675	0.809735	0.773232	0.778945	0.767708	0.70937	0.76689	0.75578	0.746233	0.772629	0.748695	0.751941	0.753262	0.736563	0.72875	0.751204	0.728617	0.72055	0.748174	0.84398	0.744589	0.762881	0.710721	0.782227	0.857005	0.764901	0.757335	0.735055	0.737239	0.899893	0.757137
ylcE	0.721202	0.825852	0.740823	0.71784	0.694167	0.7267	0.706081	0.707285	0.727473	0.738105	0.734242	0.758803	0.698173	0.758611	0.774438	0.701387	0.686213	0.675589	0.697453	0.693019	0.726837	0.773232	0.747359	0.801396	0.712288	0.70038	0.704007	0.689631	0.712731	0.692434	0.690619	0.718547	0.708263	0.743038	0.725237	0.754508	0.7162	0.685276	0.712439	0.681069	0.789295	0.671917	0.681709	0.690619	0.709528	0.783644	0.765626	0.787376	0.71131
appY	0.717721	0.758611	0.716645	0.7162	0.728617	0.729773	0.734634	0.71784	0.723082	0.723082	0.727599	0.723498	0.700582	0.741704	0.750675	0.718818	0.71896	0.74396	0.739835	0.757335	0.721624	0.739281	0.737368	0.756761	0.735443	0.734634	0.730122	0.743206	0.720687	0.753262	0.715386	0.71451	0.751941	0.729386	0.768199	0.752865	0.767708	0.729512	0.71924	0.742745	0.738257	0.7267	0.730243	0.733023	0.726569	0.741704	0.769841	0.745393	0.740266
ompT	0.719638	0.716071	0.713028	0.731977	0.759561	0.780014	0.81036	0.709981	0.72474	0.732507	0.903616	0.767991	0.717721	0.722143	0.735991	0.770398	0.715519	0.710289	0.814559	0.725362	0.711018	0.733162	0.779672	0.730518	0.72875	0.735443	0.734923	0.685754	0.883445	0.705061	0.708723	0.711874	0.708102	0.725481	0.705061	0.728871	0.738847	0.713196	0.695494	0.717199	0.693329	0.736691	0.728114	0.717199	0.709981	0.720958	0.725362	0.735991	0.715386
envY	1.97759	1.99188	1.93265	2.00802	1.9419	1.87278	2.00802	2.04401	2.04401	1.97372	2.00802	1.9757	2.03527	2.06832	2.10003	2.01837	1.97854	2.04955	1.96294	1.88726	2.01553	2.04195	2.1234	2.05418	1.97954	1.98805	1.99538	2.13486	1.98901	2.07976	2.1675	2.00536	2.28909	1.90132	1.92307	2.05044	1.99645	1.9747	1.98049	2.02657	1.76502	2.03147	2.04491	1.94283	2.11423	2.07773	1.90535	2.07493	2.06524
ybcH	2.24866	2.34912	2.1675	2.25359	2.20279	2.12071	2.16673	2.42732	2.22026	2.17936	2.19798	2.11892	2.28333	2.23892	2.20876	2.24059	2.22572	2.16921	2.26884	2.2437	2.13292	2.10759	2.22346	2.15306	2.15219	2.11511	2.20279	2.22096	2.5474	2.18114	2.24866	2.24142	2.49037	2.35145	2.29313	2.25295	2.26415	2.25674	2.30522	2.2242	2.27055	2.24792	2.26077	2.22812	2.15306	2.24297	2.26501	2.15384	2.36534
nfrA	1.812	1.88155	1.86871	1.8086	1.78531	1.92201	1.82525	1.89372	1.82212	1.84361	1.83898	1.7703	1.77246	1.85689	1.78954	1.7938	1.82631	1.8131	1.86871	1.81655	1.77881	1.75304	1.88381	1.77775	1.81985	1.78954	1.85147	1.8131	1.97273	1.87388	1.88726	1.85463	1.93595	1.87487	1.8232	1.91792	1.79924	1.78314	1.79493	1.82525	1.7404	1.82423	1.86963	1.82101	1.76934	1.7447	1.85359	1.76408	1.90229
nfrB	1.6666	1.51736	1.76934	1.52482	1.68652	1.68853	1.57671	1.54795	1.51953	1.5428	1.56459	1.50406	1.59519	1.59519	1.49905	1.54703	1.6284	1.67151	1.4126	1.64233	1.64869	1.51953	1.55576	1.52995	1.55867	1.69966	1.58088	1.64977	1.60868	1.64108	1.80441	1.59519	1.84133	1.48862	1.42649	1.6108	1.52061	1.53377	1.44637	1.30181	1.50205	1.58399	1.52895	1.52995	1.63678	1.48533	1.6785	1.59416	1.65623
cusS	2.46382	2.64611	2.47742	2.49482	2.43502	2.48279	2.51282	2.46621	2.51739	2.50444	2.53232	2.49772	2.50598	2.49705	2.50598	2.53584	2.47458	2.57319	2.58177	2.47817	2.54521	2.49772	2.55576	2.49409	2.54663	2.53728	2.47218	2.59458	2.36369	2.44845	2.49409	2.38817	2.30118	2.46621	2.43578	2.39936	2.52857	2.52568	2.49848	2.53584	2.7367	2.79877	2.50971	2.45006	2.57836	2.4585	2.41467	2.47458	2.50147
cusR	2.63463	2.72101	2.60087	2.69219	2.60087	2.82674	2.68919	2.68983	2.68919	2.66703	2.7103	2.71512	2.65143	2.62844	2.68015	2.66761	2.60864	2.71866	2.69041	2.65678	2.62792	2.61919	2.6098	2.66363	2.66761	2.65143	2.68731	2.71279	2.63084	2.67303	2.58734	2.59136	2.47817	2.63209	2.60407	2.55365	2.69979	2.69406	2.65436	2.70566	2.97254	3.00125	2.6725	2.66647	2.63587	2.58807	2.54594	2.55576	2.65913
cusC	1.24828	2.12814	1.89475	1.60154	1.2858	1.74273	1.35269	2.02963	1.66349	1.62945	1.7736	1.7416	1.3381	0.911958	1.41984	1.59519	1.52482	1.1528	1.23076	1.25319	1.43297	1.1126	1.74582	1.31166	1.28229	1.8131	1.5498	1.87175	1.25965	1.07205	0.828117	1.00016	1.1054	0.99553	1.02875	0.824352	1.64869	1.66758	1.15786	0.914592	2.44692	2.20876	1.56075	1.66955	0.841416	1.10247	1.25441	1.68652	1.7959
cusF	2.83445	3.43369	3.04215	3.33426	2.89229	3.13085	2.75317	3.20151	2.98933	3.0018	3.26037	3.20546	3.06341	2.29313	2.85791	3.33811	3.11838	2.53946	2.76205	2.66246	2.9647	3.02737	3.09548	2.6328	2.97481	3.22667	2.83385	2.59838	1.9419	1.31398	1.76408	1.81985	1.89475	2.00719	1.94007	1.77467	2.94015	3.05908	2.49482	2.14191	3.50916	3.3495	3.03166	2.91009	2.37087	2.43717	2.88196	3.13602	3.27749
cusB	1.8827	2.73377	2.47901	2.58104	2.13486	2.63649	2.00439	2.30522	2.21267	2.3815	2.65143	2.61174	2.19561	1.58813	1.97954	2.6098	2.39307	1.78633	1.9843	1.90856	2.25599	2.28738	2.34108	1.76109	1.82631	2.60022	2.14806	2.01275	1.28801	0.767991	1.16618	1.31064	1.43068	1.45821	1.4822	1.25197	2.25123	2.36458	1.71802	1.40796	2.75753	2.60541	2.09809	1.95695	1.68957	1.65519	1.97954	2.34588	2.4081
cusA	1.92397	2.51816	2.24059	2.45397	2.07868	2.44469	1.97372	2.15058	2.14473	2.19561	2.46697	2.48279	2.15561	1.54594	1.91792	2.4585	2.24216	1.74791	1.80962	1.83477	2.14975	2.21691	2.27283	1.71411	1.84252	2.42266	2.08072	1.89278	1.35269	1.49262	1.44122	1.49067	1.53377	1.58088	1.4156	1.47288	2.12436	2.23399	1.70065	1.50797	2.4334	2.24627	2.00536	1.91376	1.65937	1.57359	1.82954	2.23399	2.36369
pheP	2.87914	2.7904	2.77671	2.90579	2.71152	2.85241	2.73084	2.79318	2.83891	2.86914	2.86597	2.82119	2.88755	2.8124	2.8497	2.92144	2.86214	2.80455	2.79595	2.86214	2.80278	2.64895	2.93473	2.83841	2.8174	2.81849	2.86163	2.54663	2.66303	2.52641	2.40411	2.69275	2.66363	2.92519	2.78133	2.75135	2.8497	2.88425	2.8961	2.77056	2.81401	2.7004	2.81458	2.86214	2.73792	2.70691	2.76048	2.70806	2.87497
ybdG	0.760822	0.723624	0.761914	0.725716	0.707445	0.723867	0.793726	0.698642	0.71131	0.859978	0.785639	0.739977	0.706232	0.757571	0.789759	0.789759	0.715649	0.729655	0.726837	0.727341	0.740407	0.770398	0.743206	0.715519	0.715928	0.735055	0.725237	0.716919	0.723082	0.735991	0.737368	0.817016	0.781475	0.799435	0.724125	0.732627	0.849937	0.749066	0.81896	0.716778	0.855256	0.94267	0.742437	0.699955	0.732249	0.71924	0.787376	0.749932	0.729386
nfnB	0.76311	0.826487	0.826487	1.00788	0.765161	0.7538	1.00183	1.10692	0.786507	0.814559	0.76955	0.807341	0.880142	0.765161	0.996963	0.778945	0.831698	0.758237	0.760588	0.813955	0.851699	0.852593	0.813955	0.956061	0.821499	0.800425	0.780014	0.718696	0.798441	1.1054	0.751204	0.929808	0.817016	0.965651	0.853533	0.798441	0.798441	0.732627	0.897387	0.721202	0.814559	0.932615	0.755403	0.854315	0.75802	0.906903	0.825852	0.875481	0.843198
ybdF	0.722945	0.747359	0.72485	0.796508	0.740266	0.75578	0.736563	0.744589	0.729246	0.711746	0.718403	0.71896	0.751771	0.749066	0.766631	0.770618	0.742132	0.726837	0.728114	0.73517	0.7256	0.739835	0.728114	0.718154	0.75578	0.784858	0.747019	0.747359	0.75597	0.748695	0.76018	0.769841	0.75802	0.732507	0.747019	0.739127	0.715243	0.723624	0.75308	0.767991	0.740686	0.7309	0.745904	0.736143	0.735574	0.764006	0.722945	0.77628	0.772934
ybdJ	0.98358	1.19339	1.27037	1.14752	0.974487	0.991093	1.34466	1.30836	1.01368	0.893581	0.914592	0.904744	1.17423	1.0792	1.25843	1.0226	0.998508	0.992723	0.974487	0.991093	1.22943	1.11837	1.36154	1.04065	0.858892	1.15786	0.970321	0.932615	1.08194	1.14332	1.15786	1.16761	0.903616	0.97619	1.17965	1.14082	1.05073	1.00341	1.02735	0.962474	1.29479	0.950068	1.03759	1.09096	1.0762	1.11837	0.956061	1.0211	0.938416
ybdK	0.874413	0.782911	0.927109	0.769841	0.800425	0.758237	0.739559	1.00788	0.784858	0.776604	0.876517	0.813955	0.774742	0.820253	0.795554	0.791101	0.76103	0.780014	0.745904	0.779327	0.81097	0.893581	0.792373	0.748174	0.744288	0.839654	0.897387	0.756361	0.749589	0.889034	0.733953	0.811615	0.795095	0.762645	0.772934	0.749932	0.764654	0.82294	0.780368	1.01221	0.794639	0.842309	0.813955	0.875481	0.75086	0.827271	0.772363	0.751771	0.735574
hokE	0.719086	0.703238	0.711165	0.70937	0.707943	0.706232	0.705586	0.698873	0.710289	0.707108	0.689631	0.693019	0.712162	0.721889	0.713028	0.722666	0.706415	0.71705	0.731839	0.738105	0.701579	0.697233	0.712162	0.708263	0.732748	0.742132	0.747999	0.745057	0.747019	0.716492	0.719776	0.722797	0.702337	0.70937	0.712162	0.70905	0.70905	0.727719	0.730122	0.738105	0.70659	0.721202	0.725716	0.728871	0.723624	0.704007	0.702163	0.69909	0.700821
entD	1.49997	1.43726	1.38905	1.43297	1.49588	1.60458	1.42747	1.53686	1.47914	1.41025	1.41358	1.32793	1.34466	1.40065	1.42426	1.45931	1.45291	1.43726	1.29479	1.53377	1.33358	1.40796	1.45627	1.46128	1.37949	1.26802	1.40489	1.406	1.38469	1.37621	1.39212	1.41462	1.53686	1.48968	1.45727	1.39756	1.47174	1.48968	1.50205	1.69868	1.39121	1.45415	1.50205	1.45931	1.32681	1.43503	1.4028	1.51953	1.52587
fepA	1.62735	1.76204	1.63799	1.71106	1.7447	1.69157	1.64977	1.68243	1.69453	1.74791	1.70266	1.7906	1.75304	1.76304	1.7703	1.66758	1.59937	1.69453	1.59003	1.72589	1.71106	1.69559	1.70477	1.73181	1.83166	1.68442	1.75304	1.79701	1.63148	1.88849	1.74683	1.61388	1.59628	1.81866	1.67751	1.70266	1.70266	1.71704	1.75603	2.09272	1.75192	1.65623	1.74683	1.71609	1.63046	1.61697	1.66955	1.66556	1.66461
fes	1.09641	1.11555	0.996963	1.1567	1.24704	1.36392	1.16472	1.23577	1.33579	1.15918	1.28229	1.30413	1.11704	1.1961	1.31643	1.11968	1.17158	1.40909	1.11704	1.3325	1.34688	1.18369	1.23198	1.23198	1.20129	1.1515	1.13779	1.10992	1.31989	1.45931	1.1528	1.20533	1.04786	1.07053	1.30073	1.32793	1.29702	1.41462	1.32902	1.4318	1.19472	1.19223	1.03909	1.02735	1.15543	1.18231	1.2749	1.06102	1.22943
ybdZ	0.721344	0.708897	0.709824	0.722143	0.707774	0.72055	0.704007	0.707943	0.739423	0.701963	0.797423	0.836369	0.76103	0.752865	0.786507	0.68275	0.762141	0.729512	0.721889	0.830249	0.794639	0.731977	0.68783	0.742288	0.927109	0.736563	0.828117	0.726978	0.832594	0.771205	0.776604	0.727849	0.941112	0.797952	0.709528	0.714236	0.747838	0.71451	0.735574	0.858057	0.722017	0.772363	0.806768	0.733301	0.741846	0.752865	0.783644	0.718272	0.741846
entF	1.5328	1.55479	1.31747	1.39519	1.43726	1.56666	1.49067	1.37172	1.48757	1.4403	1.42864	1.47914	1.5677	1.59628	1.57473	1.5238	1.49794	1.41677	1.38261	1.22943	1.4433	1.50797	1.45073	1.48425	1.69255	1.45181	1.48533	1.49067	1.37516	1.68051	1.43393	1.50797	1.46228	1.53377	1.46657	1.46028	1.49905	1.4126	1.47079	1.78531	1.46657	1.43726	1.46439	1.40909	1.4028	1.39409	1.48124	1.39121	1.42188
fepE	1.03321	0.894963	1.04353	1.03159	1.04786	0.830249	0.996963	0.741846	0.964051	0.932615	0.966982	1.05073	0.899893	1.11704	0.977607	1.02996	0.921398	1.13193	0.917311	1.00183	0.951352	1.00934	0.782577	1.06421	0.962474	0.934107	0.913223	0.777241	0.742437	0.740823	0.777241	0.873434	0.98358	0.948809	0.899893	0.849068	1.02413	0.857005	1.07481	1.0792	0.82294	0.713028	0.98358	0.980483	1.02413	1.24215	1.03909	1.00496	0.992723
fepC	1.3572	1.28801	1.30511	1.39409	1.13062	1.36715	1.18497	1.12775	1.38671	1.27037	1.38469	1.4655	1.28229	1.39121	1.42188	1.21489	1.2749	1.49067	1.27994	1.38365	1.42864	1.40489	1.32334	1.31868	1.45727	1.3572	1.47079	1.15543	1.10097	1.67353	1.22551	1.30511	1.19472	1.32101	1.19081	1.52995	1.27262	1.40383	1.37404	1.85909	1.16761	1.24341	1.32578	1.35383	1.32224	1.33579	1.48968	1.27626	1.48124
fepG	1.2281	1.26682	1.04786	1.22943	1.04475	1.36047	0.919863	1.015	1.36828	1.36499	1.26445	1.36392	1.1488	1.24704	1.25707	1.13335	1.11968	1.20006	1.06553	1.15918	1.52895	1.33687	1.01787	1.17028	1.09794	1.2749	1.35503	1.13335	1.32224	1.53883	1.18791	1.31166	1.27763	1.21355	1.23326	1.45181	1.31989	1.26802	1.23198	1.71609	1.22943	1.18112	1.17825	1.13335	1.18369	1.25843	1.22039	1.18231	1.20129
fepD	1.30181	1.17549	0.815194	1.32334	1.43297	1.43068	1.4832	1.37722	1.25965	1.34365	1.30413	1.28229	1.40162	1.28925	1.24215	1.2914	1.3572	1.43503	1.2749	1.29241	1.56459	1.13779	1.34132	1.11968	1.19081	1.31064	1.32793	1.31513	1.51736	1.58708	1.38905	1.37835	1.18497	1.35819	1.33472	1.43726	1.47615	1.38671	1.34688	1.67247	1.30181	1.26445	1.52587	1.2982	1.25197	1.22174	1.13193	1.13473	1.20272
ybdA	1.31868	1.39212	1.35613	1.47715	1.24962	1.4318	1.21099	1.12916	1.27879	1.37835	1.4475	1.42747	1.33013	1.35939	1.33013	1.27994	1.20533	1.27147	1.26563	1.18645	1.46657	1.37949	1.23326	1.15918	1.49997	1.35613	1.35023	1.27626	1.31747	1.41358	1.26318	1.34688	1.26563	1.37621	1.29951	1.38154	1.37516	1.29034	1.28111	1.61919	1.45931	1.32902	1.22301	1.29586	1.33579	1.26802	1.34812	1.31278	1.31513
fepB	1.71209	1.72991	1.69966	1.70591	1.65937	1.70991	1.71315	1.66556	1.69868	1.75913	1.76009	1.75913	1.68243	1.78531	1.67151	1.6571	1.66247	1.72883	1.60358	1.62214	1.8143	1.72486	1.74273	1.70884	1.75502	1.74993	1.72883	1.75392	1.64652	1.93265	1.7404	1.67955	1.28801	1.61697	1.69868	1.82423	1.70591	1.72295	1.73276	1.9391	1.61804	1.69157	1.70266	1.6785	1.66052	1.6666	1.75603	1.68542	1.75603
entC	1.12511	1.34688	0.921398	1.18112	0.9024	1.1961	0.817624	0.724629	1.21636	1.29951	1.18936	1.20272	1.13193	1.13473	1.24088	1.10392	0.901333	1.20272	1.015	1.0878	1.48968	1.37835	1.20533	1.20957	1.35143	1.17965	1.21901	1.03759	1.14473	1.55664	1.14082	1.10097	1.1126	1.09931	0.95919	1.14616	1.32902	1.19472	1.0762	1.86648	1.20404	1.01955	0.966982	0.929808	1.23577	1.02581	1.36047	1.04786	1.17028
entE	1.11704	1.28925	1.05073	1.28229	1.17303	1.20404	1.13473	0.890111	1.14473	1.18112	1.19339	1.25441	1.09343	1.31989	1.17303	1.262	1.0672	1.21636	1.14752	1.13193	1.31989	1.41783	1.3325	1.22677	1.4318	1.16761	1.25088	0.944305	1.15543	1.54703	1.29241	1.23692	1.09494	1.25707	1.15918	1.22174	0.994163	1.19081	1.19472	1.8232	1.14752	1.07481	1.0878	1.16899	1.15413	1.26445	1.29241	1.18369	1.25965
entB	1.39003	1.55867	1.25197	1.31513	1.41462	1.32902	1.28925	1.31513	1.50205	1.31643	1.43931	1.41358	1.47079	1.39519	1.46128	1.28463	1.27373	1.37516	1.27147	1.31747	1.44122	1.35613	1.59121	1.4433	1.63046	1.30511	1.34365	1.2749	1.2858	1.8086	1.29702	1.39862	1.23455	1.4822	1.43068	1.43619	1.40162	1.3705	1.39003	1.92099	1.34688	1.30511	1.45415	1.4634	1.31398	1.42547	1.47914	1.29702	1.29241
entA	1.60772	1.61592	1.42547	1.55082	1.55867	1.67247	1.4403	1.50205	1.64544	1.60254	1.58306	1.65623	1.53089	1.53686	1.67247	1.53686	1.40162	1.47492	1.41133	1.49905	1.56162	1.59121	1.71106	1.57773	1.73494	1.42864	1.59726	1.53377	1.55183	1.90751	1.57268	1.55283	1.39409	1.63148	1.54484	1.4864	1.54078	1.50797	1.53377	1.87815	1.51848	1.58813	1.57773	1.56874	1.4655	1.42426	1.55183	1.4403	1.46657
ybdB	2.1758	2.18114	2.13202	2.15058	2.16591	2.3102	2.26741	2.2575	2.21526	2.09549	2.13934	2.24866	2.15384	2.09809	2.22893	2.13836	2.13934	2.13486	2.06434	2.16499	2.12641	2.04297	2.1683	2.19798	2.23485	2.0909	2.1234	2.0909	2.1758	2.41868	2.17747	2.21436	2.41544	2.38989	2.29626	2.07204	2.17659	2.1582	2.17659	2.38308	2.22986	2.1582	2.23735	2.20876	2.08526	2.0701	2.09357	2.08162	2.20628
cstA	2.65253	2.72395	2.30935	2.6796	2.41868	2.8311	2.5152	2.48872	2.64063	2.53728	2.7134	2.6992	2.67303	2.49627	2.62172	2.6334	2.80226	2.44235	2.59707	2.57585	2.49848	2.52119	2.55922	2.46621	2.26741	2.55365	2.36534	2.22572	2.67655	2.33676	2.10003	2.4074	2.51048	2.76656	2.69041	2.22572	2.76152	2.66882	2.80226	2.66827	2.33002	2.29947	2.50598	2.67366	2.23812	2.26578	2.19959	2.16499	2.62844
ybdD	2.52857	2.57836	2.33509	2.49848	2.46382	2.6389	2.49848	2.42658	2.52196	2.48797	2.55791	2.53152	2.55296	2.45074	2.52345	2.52857	2.59898	2.47458	2.46072	2.43941	2.46621	2.45626	2.51117	2.47742	2.34836	2.44392	2.48059	2.55725	2.59007	2.68253	2.50814	2.50739	2.43717	2.57976	2.52568	2.38308	2.56451	2.55576	2.6273	2.55365	2.38071	2.51194	2.50073	2.52857	2.3924	2.45231	2.32842	2.40186	2.54024
ybdH	3.01108	2.73898	2.55857	2.76152	2.82511	2.9536	2.59957	2.6579	2.77056	2.78813	2.77671	2.7257	2.76377	2.79431	2.63587	2.77056	2.74805	2.6496	2.96817	2.92519	2.93473	2.76764	3.01975	2.75686	2.88092	2.8697	3.66534	2.83955	2.94744	3.07884	2.95075	3.09723	2.99666	2.99556	3.0045	3.12972	2.77617	2.79821	2.801	3.05079	2.90188	2.96248	2.62844	2.67655	3.23637	2.89278	2.75587	2.94015	2.82288
ybdL	2.57905	2.22986	2.06638	2.25519	2.33748	2.39466	2.09719	2.19307	2.32763	2.38817	2.34182	2.25441	2.26741	2.30852	2.17936	2.2987	2.25441	2.17181	2.50009	2.51117	2.49772	2.33174	2.53302	2.34108	2.36369	2.42191	3.36571	2.44469	2.48355	2.53005	2.46538	2.71397	2.60022	2.51446	2.59577	2.48139	2.33933	2.34339	2.34497	2.6772	2.53005	2.60022	2.1939	2.21035	2.80165	2.45774	2.25204	2.5152	2.37087
ybdM	2.49409	2.33267	2.25995	2.33748	2.32603	2.24555	2.26578	2.39466	2.37997	2.38735	2.38906	2.33435	2.4798	2.42191	2.41868	2.40411	2.37853	2.38392	2.36296	2.45074	2.31678	2.3815	2.35887	2.38231	2.36997	2.36458	2.44845	2.42586	2.40186	2.13202	2.38475	2.36129	2.55984	2.43941	2.40979	2.40411	2.42345	2.43198	2.46458	2.46382	2.35145	2.42586	2.43502	2.39385	2.39385	2.39631	2.28408	2.37172	2.43424
ybdN	1.8022	1.74273	1.85359	1.8359	1.93808	1.71891	1.79493	1.82101	1.79701	1.80962	1.77562	1.7959	1.81985	1.82839	1.8086	1.77775	1.81985	1.96389	1.78314	1.90427	1.75913	1.80557	1.77467	1.78733	1.85147	1.8232	1.76204	1.98246	1.80962	1.69762	2.07289	1.7906	1.91376	1.7404	1.79493	1.89165	1.8359	1.83265	1.7416	1.77775	1.76408	1.89811	1.82736	1.7447	1.92499	1.8359	1.7447	1.82423	1.86348
ybdO	1.46657	1.52587	1.51848	1.63258	1.5238	1.4475	1.63148	1.77674	1.54795	1.50996	1.60458	1.49471	1.58708	1.65623	1.6108	1.585	1.55775	1.60868	1.53787	1.44227	1.46128	1.70477	1.54892	1.55183	1.44637	1.55664	1.44857	1.74683	1.41783	1.30181	1.55664	1.42955	1.966	1.67151	1.47079	1.56459	1.64762	1.49997	1.50701	1.52275	1.44122	1.66955	1.58708	1.54892	1.60254	1.58908	1.45931	1.4655	1.56075
dsbG	3.13487	3.10207	3.09134	3.13716	3.32337	3.21485	3.17345	3.11604	3.13777	3.14358	3.12795	3.20151	3.19021	3.15392	3.14765	3.18966	3.15563	3.2102	3.13195	3.13135	3.14114	3.10153	3.17285	3.16069	3.17048	3.16354	3.14873	3.15785	3.15785	3.34649	3.26362	3.12318	3.00892	3.14765	3.11838	3.05687	3.16466	3.1851	3.16802	3.13373	3.22187	3.32924	3.12192	3.11718	3.11604	3.06074	3.09907	3.01377	3.16354
ahpC	4.15328	4.25812	4.17235	4.20741	4.21412	4.21079	4.21079	4.26196	4.20446	4.19849	4.17542	4.26196	4.20741	4.22686	4.24692	4.18811	4.25812	4.27529	4.23009	4.17235	4.22351	4.27019	4.20741	4.23625	4.27529	4.25812	4.31012	4.35501	4.27992	4.40066	4.15949	4.16925	4.06372	4.12257	4.13137	4.19509	4.23009	4.22013	4.27019	4.19509	4.43883	4.65716	4.42816	4.22351	4.20145	4.33729	4.23336	4.22351	4.25812
ahpF	3.41925	3.29387	3.22667	3.35241	3.40431	3.31919	3.31413	3.44029	3.42763	3.39845	3.38079	3.39932	3.42103	3.49184	3.44786	3.40592	3.4362	3.34349	3.44193	3.49836	3.34493	3.35324	3.36981	3.38406	3.41666	3.38318	3.50321	3.34649	3.40269	3.34871	3.28602	3.37768	3.45579	3.48906	3.41666	3.3769	3.40674	3.42678	3.4773	3.43027	3.98252	3.96621	3.62913	3.4462	3.27973	3.55221	3.41755	3.36571	3.41925
uspG	3.37139	3.55124	3.22377	3.34427	3.30245	3.45057	3.25589	3.28385	3.36311	3.39932	3.34048	3.3944	3.3649	3.45579	3.34048	3.33895	3.39932	3.38564	3.51591	3.35557	3.27088	3.42763	3.06074	3.33895	3.3018	3.33495	3.40524	3.44446	3.73169	2.90953	3.40189	3.49836	3.22127	3.3608	3.35324	3.73039	3.3944	3.32996	3.41925	2.90031	3.26745	3.31848	3.31197	3.37064	3.60279	3.70305	3.47184	3.73562	3.36733
ybdR	2.08072	2.08892	2.629	2.08072	2.55922	2.10298	2.92095	2.01651	2.12734	2.17843	2.07592	2.11423	2.12734	2.19202	2.14806	2.12159	2.07773	2.28488	2.22659	2.13752	2.40338	2.39076	2.19307	2.25599	2.55152	2.24627	2.64611	2.84005	2.22893	2.87122	3.15115	2.38564	1.94588	2.02864	2.03628	2.18025	2.1225	2.12159	2.09719	2.13008	2.00251	2.35887	2.16252	2.10847	2.40411	2.39466	3.04215	2.35231	2.09549
rnk	2.89229	2.9576	2.9916	2.98824	2.91377	2.95709	3.02737	2.98989	2.96531	2.98607	3.01484	3.00674	2.9792	2.96817	2.99792	3.01108	3.08012	3.00239	3.1984	3.02676	2.95243	3.0306	2.93367	2.98432	2.94911	2.97815	2.90135	2.89076	2.86914	2.7587	2.83335	2.97422	2.76433	2.98032	3.30968	2.91493	3.02846	3.03888	3.03166	3.02084	2.90522	2.78813	2.96364	2.97863	2.94911	2.96923	2.94649	2.93851	2.97815
rna	3.17048	3.28098	3.35161	3.17224	3.23574	3.19784	3.20489	3.32408	3.19969	3.20736	3.19305	3.19503	3.22897	3.21657	3.22785	3.15842	3.25332	3.26816	3.28806	3.17285	3.19623	3.19727	3.23021	3.19969	3.24713	3.23266	3.17929	3.1406	3.1984	3.19784	3.31625	3.21369	2.94911	3.16637	3.27467	3.3148	3.25084	3.23332	3.25136	3.24005	3.13434	3.16069	3.23574	3.1984	3.24005	3.20022	3.16637	3.1798	3.2096
citT	1.22551	1.33472	1.41984	1.41677	1.2749	1.43393	1.56255	1.31747	1.32902	1.30727	1.39302	1.42312	1.30836	1.22943	1.42864	1.34132	1.40796	1.36715	1.12234	1.4497	1.26445	1.31398	1.2281	1.36047	1.31064	1.24828	1.37835	1.15027	2.15219	1.38261	1.39643	1.37621	1.27037	1.3705	1.47492	1.43068	1.42188	1.32902	1.32578	1.52789	1.33472	1.12775	1.25441	1.31064	1.32902	1.31747	1.29357	1.43503	1.46868
citG	0.843198	1.37404	1.08067	0.911958	0.868159	0.966982	1.05388	0.767991	0.966982	0.899893	1.015	0.978977	0.974487	1.02581	0.973029	1.12373	0.917311	0.875481	0.751941	0.826487	0.950068	1.03909	0.870395	0.837941	0.92844	1.02735	1.05538	0.820253	1.9995	0.966982	1.03321	0.892308	1.0762	0.964051	1.0362	1.08194	1.00183	0.872466	0.891292	0.739698	0.960984	0.964051	0.97162	1.05221	0.938416	0.985109	0.871387	1.01221	0.820253
citX	1.29479	1.34031	1.20129	1.19339	1.0896	1.23455	1.36938	1.35023	1.28111	1.14752	1.20272	1.14223	1.22677	1.2982	1.23963	1.29034	1.13062	1.21489	1.24341	1.21099	1.11119	1.25843	1.20957	1.26682	1.30836	1.18936	1.09096	1.015	2.08892	1.29951	1.1567	1.21099	1.06102	1.13193	1.08067	1.18231	1.18936	1.18497	1.2281	1.2914	1.24341	1.17825	1.1567	1.15027	1.30836	1.19223	1.13959	1.26318	1.27994
citF	1.28801	1.47819	1.21758	1.0862	1.31747	1.20693	1.33687	1.33129	1.18791	1.21489	1.22301	1.05388	1.31989	1.23326	1.15027	1.1972	1.36284	1.24828	1.36715	1.4028	1.2281	1.17674	1.32793	1.13473	1.17303	1.26563	1.17674	1.0672	2.50444	1.33687	1.26802	1.2281	1.22551	1.23198	1.34031	1.37172	1.38154	1.36618	1.37835	1.36284	1.33013	1.2281	1.11419	1.22551	1.03759	1.22943	1.0064	1.24591	1.31398
citE	1.22427	1.4937	1.16195	1.12373	1.26318	1.16618	0.998508	1.02413	1.11968	1.18231	0.992723	1.09794	1.24088	1.10839	1.1961	1.09494	1.07777	1.13779	1.10392	1.28352	1.09641	1.27037	1.14082	1.07777	0.973029	1.02996	1.08067	1.03321	2.69275	1.16761	1.10692	1.12097	1.27994	1.1567	1.25707	1.1528	1.17028	1.24341	1.22551	1.2281	1.2858	1.10692	1.04475	1.0896	1.11119	1.11555	1.04628	1.25441	1.20826
citD	0.99553	1.21901	1.07053	1.00496	0.931186	0.916009	1.02581	0.708897	0.877901	0.968694	0.853533	0.952863	1.0226	1.10097	0.978977	0.828825	0.805575	0.935519	0.869139	0.841416	0.970321	1.12097	1.05814	1.0734	0.882416	1.0226	0.947326	0.965651	2.42029	1.0792	1.05073	0.954373	0.994163	1.03909	0.966982	1.06421	0.844732	0.75086	0.738409	0.757802	1.10839	0.71748	0.784038	0.917311	0.916009	1.03468	1.12234	1.0862	0.991093
citC	0.880142	0.779327	0.877901	0.917311	0.828825	0.789759	0.820828	0.880142	0.841416	0.811615	0.812149	0.918538	0.796935	1.03909	0.906903	0.800425	0.77628	0.806169	0.941112	0.828117	0.791879	0.92434	0.960984	0.866257	1.015	0.88131	0.796935	0.936989	2.34339	0.689273	0.785639	0.813393	1.00788	0.859978	0.968694	0.922762	0.890111	0.824352	0.785294	0.956061	0.749763	0.857005	0.994163	0.877901	0.839654	0.81097	0.775086	0.81896	0.782577
citA	1.99188	1.95592	1.9843	1.90338	1.92604	1.93362	1.96085	1.94688	1.92099	1.9843	1.98609	1.95695	1.88381	1.91881	1.9747	1.91376	1.92307	1.98901	1.99188	1.98049	1.88035	1.87701	1.91881	1.91275	2.00889	1.98334	1.92604	1.86456	2.03714	1.82101	1.95504	1.98805	1.86963	2.07976	2.02027	2.09719	1.95398	1.9199	1.98995	1.96389	1.89689	1.95186	1.98049	1.94688	1.93158	1.99188	1.85798	1.99372	1.98246
citB	2.21857	2.26501	2.18784	2.26968	2.20037	2.07592	2.17009	2.29626	2.27133	2.28989	2.28488	2.23892	2.23735	2.23735	2.28333	2.26968	2.23317	2.19798	2.38308	2.38817	2.21343	2.23735	2.27366	2.19959	2.277	2.28488	2.26815	2.23062	2.40338	2.05324	2.25995	2.29697	2.4677	2.35231	2.32603	2.45929	2.23145	2.2323	2.28738	2.29947	2.24555	2.23317	2.29947	2.28178	2.277	2.29697	2.20876	2.31092	2.26741
dcuC-1	1.83808	2.05513	2.1339	1.8022	1.77467	1.71704	1.69559	1.79168	1.79281	1.87278	1.84252	1.80962	1.84919	1.86129	1.83055	1.84919	1.85583	1.71891	1.77142	1.80031	1.87487	1.80962	1.65831	1.81985	1.75093	1.90639	1.88495	1.77562	1.95504	1.43297	1.67247	1.77775	1.47174	1.82736	1.91479	1.81655	1.83369	1.8022	1.85463	1.59937	1.94007	1.55387	1.77142	1.76304	1.81866	1.89058	1.83477	1.85249	1.85689
dcuC-2	2.10573	2.46072	2.52928	2.09357	1.89165	1.96085	1.91376	1.98049	2.05993	2.23485	2.06524	2.14473	2.09906	2.13836	2.07678	2.14975	2.175	1.94007	2.08994	1.95398	2.18449	2.12912	2.00344	2.17418	1.91275	2.28909	2.14191	1.99452	2.36045	1.63678	1.91684	2.06524	1.93808	2.04401	2.25123	2.09809	2.14806	2.07868	2.07493	1.75913	2.21436	1.83703	1.99452	2.07868	2.06356	2.20539	2.07976	2.18784	2.21118
dcuC-3	1.94898	2.38989	2.52345	1.91479	1.88607	1.76726	1.80336	1.88495	1.98153	2.10759	2.03817	2.01837	1.95504	2.02218	1.89922	2.02561	2.11511	1.81758	2.05885	1.93362	2.1178	2.00719	1.87815	2.00632	1.81758	2.24716	2.10663	1.92201	2.26244	1.42747	1.76619	1.90639	1.83369	1.89058	2.18193	1.97372	1.98246	2.02561	1.98901	1.53377	2.09458	1.67751	1.91881	1.99083	1.94007	2.05606	1.91168	2.1254	2.11231
crcA	2.12734	1.78843	2.24716	2.07493	2.40898	2.16591	2.73377	2.05232	2.07773	2.08072	2.07976	2.06832	2.05606	2.1048	2.07868	2.09458	1.94382	2.10383	2.10946	1.91684	2.14014	2.10946	1.96389	2.1675	2.07592	2.07099	2.0909	2.48204	2.02027	2.20447	2.94535	2.30288	1.8086	1.93479	2.01936	2.08892	2.04774	2.00802	1.95291	1.966	1.87593	2.00439	2.08892	2.07204	2.42111	2.46538	2.4677	2.47901	2.01936
cspE	5.03372	4.63482	4.55595	4.72445	4.79177	4.68397	4.65716	4.79177	4.66188	4.59514	4.5864	4.57321	4.67291	4.47973	4.56435	4.71745	4.69711	4.71745	4.63905	4.52423	4.49812	4.53657	4.57754	4.61922	4.53657	4.59934	4.46567	4.64365	4.76047	4.79177	4.83968	4.7371	4.39372	4.60338	4.6114	4.88327	4.76623	4.70953	4.63905	4.63073	4.7371	4.57321	4.66188	4.60745	4.89565	4.77194	4.61922	4.89565	4.80743
crcB	3.10207	2.90737	3.12556	3.07529	3.07342	2.95917	3.06816	3.12371	3.06186	3.07884	3.05741	3.01001	3.07705	3.08833	3.06186	3.10422	3.08891	3.01001	3.15446	3.0985	2.99322	2.99792	3.04673	3.07819	3.07585	3.02791	3.03836	3.11315	3.04383	2.74749	3.16751	3.0175	3.00783	3.07585	3.07768	3.18273	3.06016	3.05022	3.06243	3.16923	3.02737	3.03391	3.1048	3.11838	3.07884	3.045	3.12318	3.05797	3.0949
ybeH	2.39466	2.16175	2.35722	2.37265	2.5977	2.47071	2.46538	2.50073	2.40491	2.4081	2.39544	2.38989	2.38735	2.41544	2.45626	2.39856	2.33267	2.36914	2.44392	2.31764	2.30774	2.27867	2.21774	2.33933	2.2437	2.28646	2.29626	2.50516	2.46306	2.63587	2.30692	2.32018	2.19798	2.32018	2.39385	2.34979	2.39544	2.39307	2.3924	2.42266	2.46852	2.50221	2.40898	2.39788	2.34588	2.40338	2.36214	2.27943	2.37172
ybeM	2.49251	2.29383	2.45312	2.49409	2.6603	2.6315	2.53654	2.53378	2.51117	2.51048	2.52345	2.59328	2.51591	2.52421	2.54165	2.49184	2.49559	2.51117	2.53728	2.44106	2.40411	2.40411	2.32173	2.44235	2.34979	2.44767	2.44176	2.63463	2.6098	2.69459	2.42898	2.43578	2.38817	2.40898	2.48059	2.51591	2.51194	2.52196	2.51739	2.49559	2.57381	2.61849	2.52641	2.52496	2.49935	2.56523	2.51282	2.42498	2.51372
tatE	3.35161	2.90793	3.06987	3.20667	3.21597	3.19191	3.13487	3.38968	3.22248	3.19727	3.16579	3.16523	3.21657	3.2102	3.16802	3.22248	3.163	3.22437	3.14237	3.11068	3.00729	3.01108	3.05022	3.10153	3.12851	3.0175	3.01108	3.1984	3.37768	2.92405	3.06638	3.22897	3.06465	3.21541	3.33729	3.1851	3.21657	3.18448	3.2096	2.99214	3.49356	3.32564	3.25589	3.2388	3.22309	3.30968	3.18857	3.20667	3.33351
lipA	3.39595	3.14358	3.34649	3.33211	3.26422	3.19969	3.30682	3.28166	3.35709	3.32704	3.30835	3.35099	3.29387	3.34493	3.32129	3.3105	3.36156	3.22248	3.1851	3.35396	3.49734	3.35634	3.43369	3.3608	3.25084	3.25084	3.29539	3.25136	3.24066	3.36733	3.24131	3.37064	3.1448	3.2109	3.27827	3.64862	3.21776	3.24378	3.23389	3.40674	3.33573	3.07221	3.32776	3.34048	3.43452	3.39125	3.34577	3.51405	3.29241
ybeF	1.76726	1.80336	1.76009	1.87924	1.75093	1.77467	1.78633	1.91168	1.8155	1.81985	1.83055	1.84012	1.83265	1.86243	1.92499	1.80441	1.71209	1.84133	1.83898	1.7906	1.87701	1.79812	1.85583	1.8155	1.76619	1.75093	1.74791	1.78531	1.73494	1.55082	1.65831	1.70065	1.96085	1.84012	1.85909	1.85249	1.83703	1.81758	1.77674	1.85689	1.77562	1.72295	1.85249	1.8143	1.77775	1.76502	1.74273	1.78843	1.89372
lipB	3.01908	2.9855	2.92952	2.99967	2.96306	2.94649	2.93367	2.91323	2.99556	2.96981	2.97367	2.95186	2.97034	2.94805	2.91493	3.00783	2.94805	2.97594	2.99666	3.01484	2.94649	2.89447	3.03777	2.93903	3.00562	2.9442	2.938	2.95917	3.10712	2.8311	3.03725	3.01055	3.00946	3.00503	3.07163	3.25717	2.96136	2.96248	2.96594	3.06872	3.04383	2.97651	2.98989	2.97367	3.01805	3.04272	2.94535	3.07285	2.99495
ybeD	3.07342	2.88252	3.07402	3.1268	3.18044	3.01534	3.08891	3.08012	3.12851	3.07585	3.06872	3.07402	3.09789	3.09134	3.07948	3.10308	3.06465	3.10894	3.11252	3.1178	3.07221	3.05138	2.98989	3.06401	3.11957	3.07163	3.119	3.2917	2.90413	3.10833	3.27608	3.05258	2.88755	2.95243	3.11547	3.38406	3.10712	3.09194	3.09134	3.17522	3.04673	3.12972	3.07705	3.0143	3.30036	3.18621	3.09602	3.32996	3.1268
dacA	3.627	3.7067	3.69837	3.68952	3.55017	3.61093	3.73819	3.73039	3.68353	3.69589	3.70063	3.69589	3.68714	3.72907	3.72907	3.70927	3.66191	3.79618	3.67658	3.70305	3.69071	3.67888	3.70544	3.73689	3.75816	3.72907	3.7647	3.72387	3.62269	3.57653	3.56647	3.69465	3.77844	3.74047	3.70305	3.7392	3.67544	3.67771	3.71187	3.69707	3.58354	3.64862	3.75027	3.75944	3.66534	3.68105	3.61938	3.54112	3.6677
rlpA	3.32564	3.16128	3.21541	3.33066	3.18448	3.33811	3.43107	3.3649	3.31625	3.25016	3.29539	3.28876	3.30395	3.29539	3.31995	3.28166	3.24191	3.33143	3.16408	3.24648	3.23936	3.28243	3.24958	3.29315	3.2629	3.24579	3.29241	3.30475	3.17582	3.35099	3.26886	3.27827	3.40189	3.30036	3.28602	3.2131	3.3018	3.29831	3.31919	3.31995	3.20267	3.22309	3.27346	3.28243	3.28951	3.26886	3.2629	3.17108	3.30611
mrdB	2.8853	2.8961	2.9496	2.89333	2.87704	2.90358	3.20151	2.92095	2.85241	2.85514	2.8497	2.80905	2.87399	2.83164	2.8596	2.86065	2.92144	2.92405	2.87604	2.91166	2.89029	2.7904	2.97254	2.8853	2.95709	2.88645	2.87073	2.80676	2.7103	3.02132	2.85734	2.8438	3.04329	2.9647	2.87755	2.84533	2.86065	2.86867	2.88196	2.9047	2.85565	2.76764	2.83006	2.85791	2.87704	2.79936	2.84482	2.82511	2.88366
mrdA	2.91377	2.97537	3.01805	2.93006	2.87809	2.99045	3.21834	2.93155	2.90894	2.8697	2.9326	2.88918	2.91222	2.89447	2.92573	2.92684	2.91659	2.8961	2.89979	2.92303	2.96029	2.82777	3.04851	2.93956	2.95535	2.95651	2.83891	2.76764	2.75804	2.88864	2.79157	2.79217	3.07221	2.99045	2.92144	2.87231	2.90031	2.90135	2.89816	2.9496	2.91659	2.83781	2.89029	2.91551	2.82567	2.75753	2.86701	2.82567	2.89816
ybeA	3.1944	3.27088	3.27088	3.2623	3.1798	3.41755	3.46749	3.35862	3.25906	3.22377	3.28035	3.23507	3.24713	3.23332	3.25406	3.22187	3.20546	3.17408	3.20611	3.17929	3.16802	3.00892	3.21259	3.17647	3.1268	3.17768	3.07108	2.98093	3.23389	3.14813	3.01272	3.16986	3.33276	3.28738	3.29315	3.31848	3.23197	3.2102	3.24445	3.29761	3.37614	3.23389	3.22187	3.22549	3.07402	3.19558	3.02737	3.15563	3.2109
ybeB	3.49542	3.50723	3.53298	3.48641	3.39361	3.50225	3.66309	3.5573	3.4702	3.46479	3.49633	3.43696	3.48906	3.46298	3.5082	3.49087	3.44971	3.42103	3.46749	3.39845	3.4362	3.24005	3.44029	3.43696	3.39595	3.42763	3.37614	3.28529	3.45669	3.39043	3.25906	3.41089	3.49356	3.53402	3.5421	3.61311	3.42843	3.42352	3.4666	3.52313	3.59875	3.51307	3.47184	3.51207	3.37768	3.47545	3.3127	3.41162	3.45057
cobC	2.97481	3.08186	2.94137	3.00836	2.93631	2.99616	2.88645	2.96817	2.93903	2.97151	2.9647	2.98607	2.97704	2.99102	2.96084	2.99967	2.96029	2.96192	2.95129	2.99967	2.94744	3.01635	3.09663	2.98209	2.97422	2.9321	2.89128	2.9047	2.89029	2.89394	3.04272	2.96084	3.29898	3.07948	2.92303	3.08481	2.91009	2.9448	2.96531	2.96306	2.90135	2.93851	2.97034	2.98657	3.13602	3.01694	2.85621	3.00619	2.93744
nadD	2.96872	3.04215	2.91824	2.96758	2.93059	2.92901	2.89979	2.97537	2.9321	2.9731	2.97095	2.96192	2.93903	2.95866	2.96701	2.93525	2.93525	2.91659	2.92684	2.95129	2.93316	2.92039	3.00836	2.92739	2.89029	2.91222	2.86701	2.87914	2.9326	2.87653	2.95709	2.85901	3.02513	2.95971	2.90413	3.03391	2.88755	2.93006	2.938	2.94535	2.9442	2.9342	2.94696	2.95866	2.99495	2.97151	2.8971	2.9576	2.93316
holA	3.27287	3.33811	3.28316	3.30763	3.25589	3.30475	3.23389	3.2623	3.27467	3.29241	3.30321	3.30321	3.25779	3.27973	3.28876	3.24648	3.29027	3.29539	3.28529	3.29241	3.3011	3.25084	3.37064	3.27827	3.26165	3.3018	3.23021	3.27088	3.22785	3.25837	3.30611	3.2131	3.30475	3.25717	3.212	3.29831	3.23757	3.26422	3.25971	3.25332	3.21776	3.29466	3.29761	3.29761	3.26165	3.21143	3.19372	3.22844	3.279
rlpB	3.30475	3.3105	3.25084	3.2917	3.25204	3.24512	3.24512	3.34871	3.26362	3.279	3.27684	3.25136	3.28243	3.26422	3.30036	3.26816	3.27827	3.27287	3.25471	3.29761	3.279	3.22309	3.34493	3.27467	3.27156	3.27156	3.23507	3.23078	3.21722	3.20325	3.17768	3.20546	3.10712	3.25204	3.22492	3.31705	3.29539	3.28243	3.28316	3.32996	3.19676	3.21143	3.27608	3.27026	3.23131	3.23694	3.22309	3.23078	3.3011
leuS	3.52201	3.51979	3.50723	3.48359	3.47105	3.43947	3.45489	3.55632	3.51114	3.48273	3.49836	3.49267	3.48548	3.48906	3.51207	3.49934	3.45144	3.48724	3.46021	3.4666	3.46021	3.3753	3.54504	3.46573	3.47283	3.47819	3.48995	3.43947	3.42103	3.4462	3.42185	3.40431	3.24005	3.44361	3.43194	3.55416	3.49356	3.48724	3.48641	3.53723	3.39673	3.47369	3.5052	3.50225	3.37994	3.37064	3.35709	3.37844	3.47545
ybeL	2.85025	2.98209	2.79217	2.85025	3.32195	3.04968	2.90894	2.82511	2.91065	2.89552	2.90082	2.89447	2.93525	2.97651	2.91222	2.92901	2.93473	3.04329	2.77905	3.02456	2.87285	2.9647	2.82725	2.8918	2.86163	2.89871	3.01694	3.19305	3.10207	3.84452	3.57751	3.11315	2.13836	2.629	2.70319	2.87704	2.90522	2.93525	2.90579	2.80401	2.78759	3.15733	2.89765	2.8465	3.24131	3.0949	2.97863	3.14237	2.87122
ybeQ	1.50406	1.45415	1.32452	1.51638	1.49471	1.53787	1.53377	1.59519	1.52995	1.43503	1.50996	1.54375	1.49997	1.45073	1.45627	1.48011	1.49067	1.5238	1.4937	1.52895	1.47492	1.35269	1.41462	1.46028	1.39003	1.43619	1.43297	1.5498	1.59726	1.25441	1.50304	1.41025	1.26682	1.4655	1.49262	1.46228	1.43068	1.50096	1.47393	1.38154	1.30073	1.45073	1.41889	1.43393	1.53686	1.47615	1.47288	1.51736	1.63465
ybeR	0.866257	0.970321	1.00496	0.947326	0.740552	0.872466	0.725845	0.81896	0.941112	0.962474	1.00934	0.821499	0.807908	0.889034	0.780014	0.737368	0.839654	0.721344	1.10247	1.05221	0.91057	0.764006	0.773858	0.794639	0.781866	0.788164	0.870395	0.736691	0.97162	0.737239	0.802461	0.934107	1.1961	1.0362	1.12373	1.10992	0.782577	0.868159	0.785639	0.748347	0.805575	0.835633	0.783644	0.768199	0.873434	0.837141	0.826487	0.733023	0.796069
djlB	1.4028	1.23577	1.3325	1.46868	1.18791	1.41984	1.32681	1.52482	1.35613	1.4433	1.41025	1.37722	1.43503	1.36715	1.34365	1.46439	1.50513	1.43393	1.50304	1.51953	1.32578	1.40383	1.4655	1.48011	1.62735	1.34132	1.29357	1.64332	1.30955	1.23076	1.27879	1.34258	1.44122	1.38671	1.44122	1.4475	1.47288	1.48757	1.65519	1.39756	1.30413	1.29702	1.49997	1.47914	1.44637	1.45073	1.4156	1.40162	1.47288
ybeT	1.33358	1.31747	1.40065	1.3572	1.16472	1.1528	1.35939	1.49471	1.36284	1.21355	1.26563	1.1515	1.31747	1.30727	1.11555	1.37621	1.31513	1.29034	1.34812	1.35503	1.23963	1.26916	1.39121	1.28229	1.32578	1.22943	1.20533	1.10692	1.27037	0.739977	1.24828	1.30616	1.13959	1.17674	1.29479	1.40065	1.23326	1.34466	1.29241	1.25578	1.30836	1.20129	1.30181	1.29034	1.27147	1.0762	1.35613	1.33472	1.37949
ybeU	1.46228	1.47174	1.5419	1.44227	1.36618	1.46439	1.4126	1.51736	1.36618	1.45627	1.43619	1.34581	1.4634	1.41462	1.40162	1.45627	1.47174	1.52995	1.4655	1.39121	1.35819	1.43297	1.32578	1.39302	1.36499	1.34907	1.43619	1.40796	1.36392	1.39966	1.58612	1.42312	1.39862	1.4433	1.57359	1.60458	1.32578	1.35269	1.47174	1.39862	1.32902	1.32224	1.29479	1.48124	1.36392	1.35143	1.35939	1.44438	1.39121
djlC	2.00251	1.81985	1.93362	1.9747	1.90132	1.99372	1.94792	2.1565	1.99188	1.96389	1.9589	1.9843	1.97854	1.968	1.99755	2.01081	1.85798	1.90639	1.82839	1.86026	1.92708	1.87278	1.99188	1.95186	1.83703	1.92397	1.88849	1.90338	1.72786	1.70065	1.86456	1.84814	1.79701	2.0174	1.97273	1.84361	2.01465	1.95996	1.96894	2.00536	1.95504	1.95592	2.00439	1.97372	1.84814	1.94087	1.89475	1.92099	2.00889
hscC	1.49588	1.56564	1.57268	1.46763	1.45181	1.52173	1.34258	1.39643	1.42747	1.45727	1.5109	1.48862	1.48011	1.54375	1.39003	1.4126	1.50701	1.45931	1.56564	1.52482	1.53574	1.49691	1.37835	1.45181	1.36828	1.47393	1.45073	1.2858	1.33358	1.26802	1.4917	1.46128	2.33267	1.56459	1.54795	1.56976	1.45727	1.50205	1.51313	1.49905	1.43619	1.29034	1.41025	1.45627	1.45415	1.49691	1.42426	1.36715	1.54375
rihA	2.52196	2.70207	2.44767	2.6098	2.46852	2.57319	2.36458	2.45929	2.52641	2.56381	2.57905	2.54663	2.62472	2.5474	2.54521	2.61236	2.63649	2.51194	2.76999	2.71749	2.53302	2.6211	2.48952	2.51974	2.26159	2.55857	2.35887	2.26668	2.55507	2.3442	2.29542	2.46852	3.60279	2.73024	2.64124	2.80558	2.65504	2.5977	2.69406	2.6813	2.53378	2.1758	2.41868	2.48714	2.57711	2.50971	2.22812	2.64063	2.55507
gltL	2.86264	2.99265	2.60209	2.92252	2.79431	2.85565	2.41309	2.60676	2.77905	2.9792	2.887	3.0563	2.79538	2.85343	2.75197	2.96701	3.12556	2.75753	3.29539	3.36233	2.83499	2.99322	2.7269	2.73264	2.67073	2.8961	2.7103	2.28098	3.10367	2.64244	2.63763	3.02791	3.87833	3.15392	2.84758	3.24774	2.86434	2.86264	2.85025	2.73084	2.96645	2.3792	2.54594	2.76764	3.07342	3.13434	2.62172	3.23389	2.7269
gltK	2.78759	3.05198	2.60541	2.87809	2.77671	2.79318	2.40018	2.59577	2.72156	2.98767	2.8853	3.02025	2.7587	2.77393	2.72454	2.92519	3.04788	2.68559	3.21597	3.32849	2.85398	3.01168	2.75317	2.7682	2.62598	2.91659	2.66246	2.30522	3.06186	2.6496	2.59898	2.98209	3.84452	3.1143	2.78981	3.21259	2.83841	2.83445	2.79485	2.74118	2.82831	2.26815	2.49409	2.6772	3.09376	3.13546	2.61537	3.3148	2.65253
gltJ	2.80622	3.08244	2.61607	2.86434	2.83721	2.82567	2.46852	2.61359	2.73024	3.00836	2.88645	2.97651	2.77733	2.83781	2.76152	2.9442	3.11135	2.74118	3.29466	3.42352	2.85734	2.98032	2.77905	2.81349	2.72798	3.0045	2.75686	2.45231	3.09317	2.71805	2.64377	2.99556	3.90402	3.11315	2.82895	3.20489	2.8465	2.85791	2.83841	2.7853	2.89656	2.37342	2.54663	2.7682	3.05198	3.08307	2.59197	3.34349	2.73143
gltI	3.44193	3.51591	3.09072	3.43781	3.34799	3.29539	2.98209	3.16354	3.38488	3.51696	3.42516	3.44282	3.3944	3.49267	3.38896	3.4354	3.63882	3.34717	3.79199	3.85514	3.43194	3.54814	3.38968	3.45404	3.29761	3.49356	3.35324	3.1143	3.53913	3.426	3.24648	3.59974	4.25021	3.62913	3.38896	3.67658	3.42678	3.41337	3.40762	3.31625	3.42763	3.01272	3.1851	3.35475	3.58159	3.60677	3.15277	3.82322	3.31625
lnt	2.84863	2.79485	2.81401	2.90845	2.88972	2.96645	2.90135	2.86214	2.85454	2.87073	2.86914	2.94137	2.8681	2.81849	2.8427	2.86214	2.87497	2.82725	2.84005	2.87231	2.82895	2.80729	2.89278	2.88252	2.77733	2.92039	2.78079	2.80508	2.72156	2.90031	2.84758	2.76764	3.18448	2.93744	2.85901	2.95415	2.86486	2.84215	2.88425	2.87859	2.7457	2.76262	2.82119	2.83499	2.8881	2.79431	2.77231	2.88479	2.85398
ybeX	3.47184	3.43868	3.41247	3.49633	3.55632	3.54711	3.52409	3.50225	3.50916	3.48548	3.50916	3.50916	3.52095	3.51013	3.52201	3.5003	3.48273	3.48641	3.44361	3.50225	3.46928	3.41666	3.47105	3.48017	3.38896	3.48104	3.45057	3.53109	3.37363	3.57851	3.54814	3.42516	3.58253	3.51114	3.46573	3.47545	3.54305	3.53913	3.53298	3.53204	3.43369	3.47642	3.48273	3.47819	3.54711	3.41247	3.3769	3.49356	3.51013
ybeY	3.44029	3.48104	3.47369	3.44361	3.60986	3.45144	3.5281	3.47283	3.49356	3.50225	3.45841	3.47819	3.48017	3.49356	3.47283	3.46573	3.49356	3.52409	3.53014	3.47105	3.53913	3.39595	3.53402	3.47924	3.46205	3.51498	3.53619	3.64214	3.50422	3.74593	3.75417	3.5281	3.6465	3.46928	3.43947	3.5634	3.51789	3.52313	3.48821	3.50321	3.47184	3.5634	3.47105	3.4454	3.55835	3.4773	3.41162	3.55835	3.50422
ybeZ	3.24313	3.32266	3.32924	3.25471	3.43868	3.25837	3.31705	3.27608	3.29539	3.29831	3.29898	3.26886	3.29761	3.31197	3.3148	3.27407	3.34349	3.37994	3.38318	3.33811	3.3682	3.24255	3.3753	3.29539	3.28738	3.35862	3.35029	3.49458	3.34649	3.61521	3.58659	3.31548	3.38814	3.22377	3.20904	3.30475	3.33573	3.33211	3.31121	3.33066	3.22127	3.37768	3.30835	3.27749	3.38814	3.31413	3.25204	3.33426	3.32408
miaB	3.17285	3.1747	3.10712	3.19191	3.16069	3.11957	3.1851	3.15959	3.14114	3.17711	3.16751	3.07768	3.18448	3.1908	3.17875	3.17167	3.18678	3.16017	3.25779	3.2629	3.17108	3.18857	3.26553	3.16986	3.25016	3.13317	3.17285	2.99967	3.18395	3.01108	3.0538	3.10367	3.20429	3.22844	3.1268	3.24512	3.20381	3.18621	3.18273	3.25471	3.13317	3.11718	3.13253	3.14765	3.15169	3.14813	3.16017	3.15622	3.19131
ubiF	2.81186	2.85078	2.89765	2.7796	2.81962	2.7837	2.70319	2.87755	2.78428	2.78482	2.76433	2.82952	2.74008	2.76999	2.76048	2.75197	2.73737	2.77231	2.79318	2.72629	2.73898	2.72454	2.75258	2.75135	2.73264	2.74178	2.7904	2.91772	3.01484	3.03333	3.0018	2.79098	2.42266	2.72395	2.78759	2.80905	2.74862	2.76945	2.7537	2.77231	2.75025	2.8638	2.78871	2.78871	2.7837	2.74862	2.71397	2.74118	2.76883
glnX	3.87012	3.89272	3.80711	3.85366	3.88159	3.99736	3.89458	3.88931	3.84751	3.87504	3.87321	3.66424	3.85043	3.88008	3.82634	3.85043	3.95755	3.87178	3.96621	3.95124	3.90914	3.84751	3.89615	3.80862	3.95534	3.87504	3.87178	3.67888	3.90074	3.61725	3.56538	3.8058	3.89093	4.00798	3.97825	3.6677	3.88931	3.90558	3.92294	3.94347	3.95339	3.78106	3.81871	3.82956	3.80154	3.71313	3.83853	3.65305	3.93039
glnV	3.8878	3.88159	3.83257	3.85826	3.85043	3.9804	3.88326	3.91601	3.82784	3.81729	3.82956	3.63759	3.85199	3.87504	3.83422	3.84605	3.95339	3.87321	3.99244	3.95339	3.84314	3.81152	3.88476	3.8058	3.96621	3.88476	3.89272	3.69837	3.87178	3.61093	3.58456	3.82322	3.88008	3.94136	3.98252	3.66534	3.89093	3.89615	3.91245	3.97825	3.94535	3.78515	3.82322	3.83257	3.74332	3.6552	3.83572	3.64862	3.91245
metU	4.25812	4.397	4.25812	4.30196	4.3412	4.34851	4.38684	4.37557	4.31883	4.32659	4.32316	4.21079	4.30607	4.33349	4.31012	4.31446	4.32659	4.34851	4.43514	4.33349	4.37199	4.32975	4.42467	4.32659	4.37557	4.32316	4.32975	4.23336	4.36828	4.01655	4.07514	4.27019	4.33729	4.39372	4.40066	4.17542	4.30196	4.30196	4.31446	4.39372	4.36492	4.27992	4.2839	4.30196	4.36492	4.27529	4.32975	4.27529	4.32975
glnW	4.25021	4.3412	4.2431	4.28848	4.31012	4.49812	4.36492	4.27992	4.29751	4.31446	4.30607	4.19849	4.27019	4.32316	4.29751	4.28848	4.32316	4.33729	4.38684	4.32975	4.31446	4.34851	4.38684	4.27992	4.36492	4.28848	4.29751	4.18175	4.33729	3.99493	4.03568	4.26599	4.30196	4.37905	4.36492	4.15632	4.31012	4.31446	4.34454	4.38684	4.31883	4.25021	4.27992	4.2839	4.31883	4.22013	4.27992	4.17844	4.30607
glnU	4.2431	4.35193	4.24692	4.29751	4.31446	4.48708	4.35193	4.34454	4.31012	4.31012	4.31012	4.20446	4.29751	4.31446	4.30607	4.29751	4.31446	4.33349	4.39085	4.32659	4.3412	4.32316	4.397	4.30196	4.35879	4.29751	4.31446	4.16925	4.3412	3.97602	4.03846	4.26196	4.34454	4.36176	4.3412	4.15328	4.32659	4.31012	4.32659	4.37199	4.32316	4.2431	4.27529	4.28848	4.31012	4.2431	4.28848	4.19509	4.31446
leuW	3.94926	3.97354	3.90728	3.98507	3.95339	4.09847	3.91601	4.01923	3.95974	4.00546	3.98754	3.77844	3.94535	4.01655	3.96399	3.9709	3.96192	3.87833	3.98754	3.94725	3.98507	3.94535	3.91759	3.94725	4.01923	3.94535	3.96865	3.75536	3.94347	3.59367	3.61725	3.89272	3.88476	4.01923	4.00798	3.75816	3.97602	3.96865	3.97602	4.06958	4.09016	3.91067	3.87833	3.93234	3.89793	3.87504	3.93946	3.85514	3.94725
metT	4.27019	4.38299	4.27992	4.33349	4.36828	4.36828	4.397	4.33729	4.32659	4.34454	4.34851	4.22013	4.32316	4.35193	4.32316	4.33729	4.34454	4.36176	4.44241	4.35193	4.37557	4.34454	4.40404	4.33729	4.397	4.33729	4.33729	4.23978	4.37557	4.0274	4.09016	4.2839	4.35501	4.40404	4.40747	4.1401	4.31446	4.32659	4.3412	4.4212	4.36176	4.28848	4.29343	4.31012	4.37557	4.29751	4.37199	4.29751	4.35193
asnB	3.16354	3.11604	3.26489	3.13487	3.04439	3.00015	3.09194	3.16243	3.17582	3.15277	3.13887	3.21776	3.16466	3.10033	3.163	3.12972	3.18273	3.13135	3.11838	3.1406	3.28243	3.13317	3.10033	3.27749	3.11367	3.27467	3.11008	3.18794	2.95129	3.12556	3.06987	3.07529	3.53818	3.13085	3.24897	2.78482	3.15277	3.14648	3.15563	3.12137	3.08068	3.02513	3.20736	3.2131	3.07529	2.9496	2.95243	3.03333	3.14648
nagD	3.07705	3.09012	3.19558	3.09432	3.01108	3.05502	3.00619	3.1984	3.13317	3.09376	3.1178	3.15334	3.09134	3.07585	3.09723	3.07705	3.07342	3.02351	3.06465	3.0143	3.03777	3.05441	3.11068	3.07342	2.98495	3.05854	3.02954	3.02025	3.09194	2.89128	2.87859	3.07048	3.03271	3.11488	3.13487	3.09789	3.07342	3.06698	3.08244	3.10653	3.06341	3.05138	3.12318	3.13546	3.01327	3.02791	2.99444	3.05138	3.1026
nagC	3.14237	3.25971	3.20081	3.21541	3.13135	3.1026	3.19305	3.22127	3.25269	3.24313	3.25269	3.23444	3.2102	3.23131	3.25779	3.20325	3.16408	3.13887	3.16466	3.08891	3.17224	3.23694	3.28459	3.26165	3.07402	3.18794	3.14648	3.17582	3.17522	3.15959	3.10308	3.06401	3.06186	3.17875	3.15334	3.23389	3.23078	3.25204	3.23574	3.20546	3.16986	3.18966	3.22014	3.19021	3.09317	3.11189	3.0306	3.13253	3.20151
nagA	2.79431	2.90358	2.74232	2.80965	2.85295	2.82895	2.85197	2.79761	2.81349	2.79649	2.81293	2.81527	2.80278	2.78923	2.80165	2.80337	2.80787	2.86486	2.81902	2.80676	2.81687	2.82567	2.82011	2.84701	2.87548	2.84912	2.9063	2.93851	2.938	3.09012	3.09907	2.87809	2.75317	2.82339	2.81349	2.76594	2.85025	2.83385	2.84005	2.80676	3.02084	2.99045	2.82461	2.83335	2.85901	2.90737	2.82567	2.84156	2.8124
nagB	2.68191	2.78195	2.6235	2.66827	2.93691	2.58483	2.71805	2.55014	2.6579	2.68619	2.66476	2.68496	2.70504	2.69459	2.68437	2.71984	2.66942	2.7796	2.65253	2.64553	2.71455	2.76999	2.74805	2.74399	2.79821	2.74063	2.76594	2.89765	2.74805	3.07768	3.16986	2.69107	2.28098	2.53152	2.64244	2.54521	2.67477	2.69746	2.69041	2.64611	3.06243	3.06074	2.66303	2.63649	2.79701	2.65853	2.70971	2.70631	2.64832
nagE	2.53439	2.65253	2.44235	2.57976	2.47817	2.57247	2.41218	2.57905	2.57319	2.57905	2.59136	2.58104	2.61293	2.51446	2.55984	2.58548	2.70806	2.48952	2.71632	2.67366	2.49037	2.51667	2.50892	2.51194	2.51194	2.55224	2.39788	2.25674	2.70691	2.33089	2.23062	2.41145	2.8596	2.68919	2.65967	2.26884	2.64377	2.63463	2.69638	2.62409	2.55365	2.37687	2.5205	2.58807	2.25441	2.3971	2.33002	2.29383	2.63402
glnS	3.52919	3.49734	3.75944	3.49356	3.40762	3.46021	3.4773	3.63759	3.49087	3.47105	3.4773	3.47105	3.46205	3.45404	3.5003	3.48104	3.48548	3.47545	3.57653	3.48641	3.4773	3.44786	3.44446	3.49356	3.5013	3.48548	3.45404	3.38647	3.39595	3.25204	3.26099	3.43369	3.25269	3.52201	3.54011	3.58354	3.45315	3.47456	3.50225	3.48724	3.44877	3.3944	3.47819	3.49542	3.42185	3.38488	3.37064	3.43027	3.48724
ybfM	1.23577	1.21355	1.19339	1.26802	1.17158	1.37404	1.18231	1.30727	1.26445	1.11968	1.11419	1.17674	1.25843	1.20826	1.17825	1.2982	1.22427	1.16336	1.02413	1.1264	1.28925	1.12234	1.29586	1.13062	1.13335	1.21099	1.16059	1.0896	1.0896	1.18369	1.0792	1.18369	1.34466	1.23076	1.30181	1.20957	1.05814	1.12234	1.2383	1.1488	1.14223	1.13335	1.23577	1.23326	1.18497	1.30616	1.28681	1.32334	1.18112
ybfN	1.72687	1.57268	1.63148	1.56255	1.65287	1.71106	1.6571	1.71315	1.62214	1.62028	1.54594	1.66857	1.68652	1.57773	1.55867	1.66857	1.57881	1.64977	1.56255	1.47393	1.59832	1.50406	1.33926	1.61487	1.62428	1.49997	1.5419	1.63465	1.64544	1.68765	1.61804	1.55387	1.49905	1.58708	1.64544	1.70991	1.56666	1.63148	1.64652	1.70374	1.585	1.51417	1.58612	1.59416	1.65519	1.68652	1.60868	1.72883	1.62637
fur	3.87661	3.93234	3.82956	3.89458	3.85199	3.89458	3.81871	3.92121	3.83572	3.86169	3.84452	3.87504	3.83853	3.87321	3.84167	3.86323	3.91067	3.90558	4.00282	3.88931	3.93597	3.79741	3.86006	3.81442	3.87661	3.79347	3.79493	3.83098	4.08729	3.72907	3.83257	3.88159	3.78639	3.88008	3.87504	3.95534	3.90558	3.88931	3.84167	3.91601	3.80154	3.81729	3.86666	3.85514	3.93234	4.00798	3.83098	3.97354	3.88159
fldA	3.54814	3.64979	3.627	3.57653	3.63234	3.58769	3.65624	3.70927	3.56234	3.56234	3.5687	3.5052	3.55527	3.61311	3.60379	3.53723	3.65189	3.62168	3.64424	3.62913	3.77844	3.57952	3.58556	3.51114	3.62815	3.58556	3.63234	3.627	3.70305	3.65305	3.64537	3.66982	3.57345	3.58045	3.61521	3.66877	3.60476	3.63759	3.59567	3.70063	3.56131	3.59784	3.61608	3.61521	3.67544	3.67995	3.53818	3.65624	3.62815
ybfE	2.81581	2.81134	2.76152	2.79649	2.70207	2.7756	2.70207	2.78024	2.78759	2.79877	2.82952	2.76764	2.7796	2.7837	2.79318	2.80226	2.87122	2.7469	2.96531	3.02791	2.77671	2.7682	2.84156	2.75928	2.87445	2.76262	2.83955	2.6034	2.84758	2.55576	2.67136	2.81349	3.11367	2.9448	2.91166	2.92352	2.78133	2.81028	2.82567	2.91065	2.80508	2.68619	2.76048	2.78813	2.81527	2.88864	2.74631	2.75639	2.83891
ybfF	2.75317	2.80558	2.66882	2.80226	2.67073	2.68793	2.61731	2.80558	2.74338	2.73438	2.74912	2.80278	2.77852	2.7257	2.75988	2.72629	2.77393	2.73024	2.96029	2.75928	2.70918	2.6772	2.64004	2.70438	2.71688	2.75988	2.74063	2.74338	2.93059	2.70631	2.70504	2.73319	2.67366	2.78923	2.7682	2.82406	2.73792	2.77733	2.78133	2.7904	2.69219	2.7103	2.79595	2.77733	2.68375	2.71455	2.6328	2.68375	2.79701
seqA	3.36733	3.3944	3.40762	3.41247	3.39758	3.36311	3.54112	3.45751	3.43696	3.3944	3.41843	3.43194	3.39758	3.4227	3.4354	3.41666	3.39201	3.44361	3.4243	3.33895	3.4462	3.4362	3.40269	3.41755	3.42516	3.41666	3.40356	3.45404	3.32996	3.26489	3.47642	3.38968	3.13939	3.37286	3.40929	3.40018	3.4454	3.45404	3.4454	3.426	3.33276	3.40592	3.43452	3.42103	3.40592	3.38318	3.38814	3.39361	3.426
pgm	3.35557	3.36156	3.25837	3.37064	3.42103	3.42516	3.49836	3.40674	3.40762	3.40269	3.39043	3.42103	3.38647	3.37205	3.37064	3.38406	3.35935	3.42678	3.40431	3.3608	3.35324	3.35862	3.31548	3.38564	3.36651	3.39043	3.39043	3.42352	3.44193	3.38724	3.50225	3.42352	3.20611	3.35475	3.35161	3.4462	3.41843	3.40592	3.42937	3.39201	3.31848	3.43369	3.37205	3.38814	3.3944	3.42843	3.3649	3.40431	3.38968
ybfP	2.03442	2.13752	2.10219	2.07289	1.98153	2.14724	2.14191	2.10573	1.97759	2.0617	1.96706	2.03999	2.02963	2.02864	2.01374	2.10383	2.11693	2.07402	2.18784	1.9158	2.06832	2.07099	1.94898	2.05232	2.09272	2.02657	2.05044	1.97372	2.05513	1.73181	1.97662	1.96389	1.95789	2.15739	2.23892	1.63258	1.98609	2.07289	2.06734	2.14884	2.03628	1.97174	2.01465	1.96894	2.07402	2.09719	2.1178	2.00251	2.07099
ybfG	1.39302	1.30836	1.57987	1.30616	1.18645	1.30305	1.50898	1.1488	1.34258	1.35269	1.34466	1.36715	1.1567	1.18497	1.40065	1.36499	1.31166	1.44536	1.46763	1.42649	1.17674	1.29357	1.13335	1.30955	1.26318	1.34258	1.37172	1.2914	1.35023	0.751047	1.02735	1.12916	1.53989	1.4403	1.35819	1.31064	1.28111	1.33129	1.34258	1.32902	1.74893	1.50205	1.38563	1.36392	1.16761	1.49905	1.44438	1.12511	1.43931
ybfH	1.1054	1.05682	1.12097	1.12097	1.08194	0.992723	1.25578	0.938416	0.98212	1.15786	1.10839	1.0762	0.97162	1.04628	1.03321	1.15786	1.10992	1.12097	1.0064	0.978977	1.03321	1.10247	0.791445	1.08476	0.977607	1.1567	1.20129	0.947326	1.0792	0.759356	0.788913	0.875481	1.05538	1.0689	1.05388	0.936989	0.894963	1.08067	1.0064	1.05073	1.47615	1.31747	0.804474	1.08343	0.847327	1.24962	1.34581	0.833328	1.13959
potE	1.92923	1.87701	1.91065	2.07099	1.97085	2.24463	1.96502	2.01837	1.92923	1.92307	1.91881	2.09357	1.95093	1.92397	1.89372	1.94382	1.89585	1.88726	1.95291	1.92307	1.85359	1.86648	1.82525	1.89475	1.89811	1.88381	1.93706	2.06832	2.04774	2.13836	1.9757	1.97085	1.99279	1.98529	1.96502	1.93479	1.94087	1.91684	1.91168	1.98153	1.9391	1.95291	1.91168	1.9158	2.00138	2.05324	2.03527	1.98901	1.95291
speF	1.39121	1.0734	1.35939	1.54703	1.43619	1.53377	1.44536	1.39302	1.50701	1.40909	1.35383	1.4156	1.42747	1.51953	1.4497	1.38671	1.40489	1.35269	1.37621	1.34581	1.38671	1.53183	1.41984	1.55082	1.49691	1.37621	1.37722	1.4318	1.16618	1.44857	1.45181	1.44438	1.15918	1.51638	1.4497	1.35613	1.34581	1.36392	1.47615	1.49471	1.28229	1.34688	1.28111	1.35503	1.38365	1.4028	1.33687	1.31398	1.39519
kdpE	2.39385	2.56724	2.43641	2.43578	2.51446	2.54521	2.44469	2.48797	2.47901	2.47218	2.48714	2.48646	2.48433	2.45699	2.47901	2.45996	2.42978	2.44029	2.39544	2.38735	2.42191	2.45312	2.57652	2.41467	2.38392	2.46072	2.43502	2.67422	2.4767	2.70971	2.59328	2.3971	2.41467	2.45699	2.46382	2.55857	2.49772	2.46072	2.48433	2.47531	2.35722	2.47817	2.46227	2.42423	2.5037	2.36692	2.33748	2.45231	2.47742
kdpD	2.07204	2.12641	2.10573	2.1178	2.26578	2.21691	2.16252	2.20356	2.16252	2.08892	2.10759	2.15561	2.17009	2.08621	2.08709	2.09719	2.05232	2.12814	2.07289	2.10847	2.0844	2.0212	2.11231	2.06356	2.09549	2.09458	2.1366	2.63649	2.16673	2.55857	2.29781	2.10946	2.17343	2.20356	2.08526	2.19202	2.15561	2.14286	2.14473	2.17843	2.08994	2.16175	2.08072	2.06927	2.13202	2.04195	2.06524	2.04676	2.08072
kdpC	2.06524	2.05993	2.02657	2.00439	2.26501	2.24716	2.1514	2.14724	1.9995	2.01553	2.02864	2.04955	2.02027	2.01081	1.95996	2.05232	1.99645	2.04676	2.0212	2.07976	2.04401	2.05044	2.0844	1.99083	2.11231	2.06638	2.26159	3.11547	2.09809	2.64377	2.33933	2.03908	1.76408	2.0701	2.00632	2.14473	1.98049	2.03347	1.99855	2.02864	2.04195	2.1514	2.14884	1.9747	2.10219	2.04955	2.16673	2.05044	2.13292
kdpB	1.40383	1.25843	1.28352	1.35503	1.37835	1.43503	1.45522	1.73373	1.29479	1.37404	1.23198	1.39862	1.39862	1.39643	1.35939	1.19081	1.2383	1.46657	1.12097	1.17303	1.68149	1.33926	1.60554	1.50096	1.37404	1.37516	1.62735	3.05854	1.32902	2.2575	1.45073	1.45073	1.10247	1.28681	1.27879	1.55283	1.24704	1.20272	1.17303	1.53787	1.21355	1.16195	1.31064	1.35023	1.56874	1.50304	1.58088	1.36618	1.41984
kdpA	1.06256	1.24591	1.35143	1.16336	1.27626	1.03159	1.2982	1.92307	1.33687	1.22301	1.24591	1.39409	1.1515	1.32793	1.36938	1.19223	1.1528	1.67955	1.05814	1.10692	1.64977	1.38563	1.8232	1.60664	1.66247	1.63465	1.79924	3.46749	1.26916	2.41704	1.33579	1.44536	1.13473	1.21489	1.37722	1.68652	1.47914	1.25707	1.10247	1.77142	1.35383	0.980483	0.974487	1.32793	1.69056	1.4864	1.76619	1.28111	1.16899
kdpF	0.720029	0.712162	0.931186	0.720167	0.730518	0.763339	0.710721	1.26093	0.792821	0.796935	0.761471	0.854315	0.741084	0.798441	0.748174	0.737098	0.729246	1.17028	0.727985	0.7516	1.33687	0.802996	1.30727	1.14752	0.764006	0.917311	1.28463	3.21143	0.730776	1.86871	0.741535	0.935519	0.94267	0.793726	0.965651	1.262	0.71705	0.768199	0.713928	1.31868	0.736972	0.756361	0.731565	0.758803	1.26093	0.977607	1.21355	0.733676	0.732249
ybfA	3.29761	3.309	3.34799	3.29466	3.3054	3.20381	3.32924	3.29101	3.34273	3.38724	3.32849	3.33426	3.28385	3.364	3.3018	3.309	3.25906	3.23574	3.12026	3.19191	3.36651	3.35396	3.45057	3.35862	3.26099	3.36651	3.40431	3.52201	3.25837	3.62491	3.61093	3.33143	3.41247	3.29241	3.25906	3.47369	3.27684	3.29241	3.29027	3.15169	3.37844	3.4773	3.35935	3.33651	3.48906	3.29831	3.2102	3.45315	3.31121
rhsC	0.777241	0.762141	0.728871	0.741374	0.739977	0.806169	0.760588	0.732627	0.762141	0.802996	0.753424	0.79022	0.743038	0.748347	0.88131	0.775671	0.856165	0.758435	0.932615	0.75359	0.918538	0.728114	0.76903	0.742437	0.917311	0.903616	0.841416	0.778945	0.782227	0.761676	0.741084	0.765893	0.750465	0.757571	0.778614	0.75308	0.783644	0.917311	0.727849	1.0211	0.736691	0.748871	0.807908	1.00183	0.765161	0.769293	0.746414	0.739127	0.742598
ybfB	0.67446	0.680432	0.677552	0.68223	0.681709	0.681709	0.67446	0.679776	0.68223	0.679068	0.675589	0.662133	0.681069	0.678305	0.688545	0.677552	0.695494	0.697453	0.700173	0.700173	0.668279	0.668279	0.662133	0.668279	0.678305	0.689947	0.692434	0.704551	0.686213	0.688545	0.691902	0.679776	0.676612	0.681709	0.677552	0.678305	0.712602	0.697918	0.686634	0.699955	0.666041	0.703434	0.699285	0.701579	0.671917	0.662133	0.668279	0.662133	0.677552
ybfO	0.786894	0.8019	0.768775	0.739423	0.743038	0.729655	0.82294	0.795554	0.802996	0.796508	0.779672	0.747999	0.852593	0.826487	0.806768	0.742598	0.722296	0.754683	0.773232	0.796935	0.740266	0.822219	0.776951	0.781866	0.722797	0.741535	0.7538	0.765161	0.763548	0.785639	0.763339	0.753424	0.81097	0.706232	0.84398	0.711746	0.75308	0.762394	0.800425	0.7309	0.740552	0.735055	0.815194	0.812762	0.730381	0.749763	0.794229	0.917311	0.761471
ybfC	0.679068	0.679776	0.687424	0.711874	0.662133	0.705221	0.666041	0.675589	0.671917	0.673144	0.698873	0.680432	0.683294	0.718154	0.697453	0.689631	0.714937	0.671917	0.671917	0.69447	0.703817	0.711874	0.688204	0.679776	0.702545	0.710579	0.668279	0.67446	0.708571	0.677552	0.662133	0.678305	0.693329	0.673144	0.666041	0.693598	0.698642	0.713362	0.678305	0.673144	0.721202	0.693019	0.671917	0.71451	0.710426	0.70937	0.692729	0.711018	0.662133
ybfQ	0.734923	0.705586	0.700173	0.708263	0.725986	0.709981	0.716778	0.71748	0.71479	0.718272	0.701579	0.705925	0.714353	0.71896	0.709981	0.719776	0.767991	0.7162	0.767991	0.746233	0.705221	0.691594	0.71131	0.705749	0.750675	0.743206	0.736424	0.74396	0.735055	0.738567	0.726103	0.71014	0.716349	0.71924	0.729878	0.719374	0.718272	0.749424	0.740266	0.780783	0.708723	0.740266	0.713512	0.793726	0.73517	0.704723	0.707445	0.703618	0.722424
ybfL	0.754872	0.731296	0.733023	0.745235	0.776604	0.757335	0.742437	0.735443	0.758611	0.739423	0.74572	0.7525	0.727849	0.748871	0.737653	0.726837	0.817624	0.809735	0.836369	0.854315	0.73102	0.711165	0.716778	0.722797	0.763548	0.789295	0.761236	0.788537	0.78112	0.756761	0.74379	0.734499	0.875481	0.761676	0.852593	0.760822	0.784446	0.828117	0.747655	0.786507	0.729512	0.81896	0.81642	0.800425	0.741084	0.718696	0.742598	0.724629	0.771205
ybfD	0.702337	0.701387	0.716778	0.702545	0.716919	0.701759	0.714076	0.704551	0.694704	0.714076	0.704551	0.714353	0.702163	0.698642	0.701032	0.704551	0.707605	0.756361	0.721344	0.704007	0.71705	0.69701	0.708571	0.681709	0.70937	0.712439	0.725091	0.711165	0.719086	0.71131	0.69909	0.701963	0.719374	0.707445	0.713362	0.69909	0.710878	0.723741	0.704897	0.714236	0.68275	0.698873	0.741535	0.703434	0.696756	0.684329	0.701759	0.692178	0.720029
ybgA	2.92405	3.16243	3.08715	3.09723	3.27346	3.03271	3.16802	3.06074	3.09012	3.13939	3.11488	3.15277	3.09907	3.1798	3.0949	3.04911	3.01908	3.09134	2.91772	2.96531	3.15392	3.18794	3.24255	3.10308	3.01975	3.12736	3.15563	3.30682	3.08125	3.39758	3.57546	3.14706	3.25016	3.00729	2.9855	3.31919	3.09432	3.07948	3.06638	2.9647	3.08715	3.17875	3.07221	3.0306	3.35029	3.16802	2.98321	3.29241	3.05258
phr	2.62966	2.77499	2.61049	2.69163	2.8881	2.7745	2.74118	2.68861	2.7122	2.735	2.74966	2.81349	2.69041	2.75135	2.74966	2.74284	2.67834	2.76048	2.54521	2.6223	2.77499	2.80787	2.81293	2.71152	2.64494	2.77852	2.71927	2.83499	2.72743	3.12371	3.212	2.75025	2.72798	2.60541	2.57976	2.97863	2.66761	2.68619	2.67901	2.58361	2.68496	2.83335	2.69638	2.7004	2.92458	2.69867	2.5474	2.83661	2.65734
ybgH	2.72798	2.56593	2.82952	2.6725	2.64124	2.66363	2.6603	2.67834	2.65311	2.72743	2.59638	2.57976	2.64776	2.61607	2.60676	2.6431	2.63402	2.61414	2.64663	2.88145	2.59136	2.85241	2.75135	2.74631	2.70566	2.66827	2.67073	2.54801	2.78923	2.25204	2.54801	2.71927	2.92458	2.81849	2.92039	2.64494	2.53507	2.58611	2.66363	2.70752	2.78581	2.56117	2.66703	2.70259	2.76481	2.55791	2.56183	2.66647	2.72511
ybgI	3.19191	3.12914	3.19503	3.2109	3.28675	3.17711	3.33351	3.29539	3.31919	3.23197	3.27608	3.30968	3.27407	3.22187	3.28951	3.24005	3.14	3.28529	3.0985	3.15842	3.22492	3.25406	3.19131	3.29387	3.19191	3.29466	3.29101	3.45315	3.15277	3.25658	3.32067	3.22727	3.02676	3.13135	3.24378	2.97973	3.27608	3.26816	3.279	3.17108	3.1448	3.27973	3.31548	3.30321	3.11367	3.11367	3.15115	3.12972	3.24005
ybgJ	2.90031	2.80455	2.84323	2.91938	2.93956	2.96413	3.06514	2.97481	2.99495	2.95415	2.92626	3.06698	2.94192	2.91114	2.95243	2.90953	2.85565	2.95709	2.79649	2.82461	2.91772	2.93155	2.85139	2.95535	2.93851	2.98032	2.96531	3.12972	2.83499	2.94301	3.03564	2.9436	2.76048	2.8881	2.96872	2.73844	2.95651	2.93059	2.9576	2.87809	2.8918	2.9871	2.97254	2.97759	2.84815	2.86065	2.85025	2.81186	2.91222
ybgK	3.03668	2.96306	2.9871	3.06514	3.09907	3.14706	3.16986	3.08307	3.10712	3.07647	3.0985	3.20381	3.09012	3.045	3.1048	3.05957	2.99265	3.10207	2.9448	3.03502	3.04108	3.06465	2.97815	3.0747	3.02456	3.1406	3.12795	3.25529	3.04004	3.02622	3.20209	3.13716	3.0175	3.0538	3.07948	2.90686	3.1059	3.08546	3.11068	3.01327	2.97422	3.14417	3.10367	3.11957	2.96364	3.02408	2.96531	2.99616	3.08659
ybgL	3.1143	2.96594	2.98767	3.03215	3.10092	3.19305	3.13602	3.05566	3.11189	3.10367	3.08769	3.20667	3.16354	3.09972	3.13253	3.16637	2.99045	3.05741	2.97422	3.08546	3.17929	3.07163	3.02566	3.11718	3.01377	3.10769	3.07705	3.16923	3.04968	3.03564	3.15563	3.08125	3.17929	3.08186	3.08307	2.98321	3.13546	3.11367	3.10092	3.03725	3.06291	3.12192	3.08125	3.05323	3.08948	3.04911	2.97651	3.11659	3.10153
nei	2.49705	2.39466	2.57836	2.49251	2.48714	2.63526	2.52196	2.59265	2.48139	2.52568	2.51816	2.53728	2.47901	2.43717	2.50516	2.5205	2.50814	2.37599	2.45996	2.53152	2.4081	2.40491	2.44536	2.44536	2.42191	2.5474	2.49559	2.30033	2.23485	2.28738	2.48952	2.55507	2.96758	2.68983	2.57247	2.57836	2.55984	2.54165	2.53584	2.57186	2.47817	2.43717	2.48204	2.49482	2.31596	2.48204	2.19641	2.49409	2.49409
abrB	2.03147	2.02471	1.8143	1.98049	1.80657	1.95006	1.72687	1.98995	2.07678	2.05885	2.00344	1.95398	2.01275	2.01374	1.97759	1.93042	1.89278	1.82423	1.86129	1.86648	2.02471	1.89278	2.13292	2.01275	1.87487	1.95398	1.89811	1.74582	2.00043	1.79493	1.89811	2.03714	2.19476	2.09719	2.14975	2.05324	1.98334	1.91275	2.06524	1.86026	2.20628	1.82736	1.97085	2.00439	1.8143	1.92307	1.72786	1.90427	1.92099
ybgO	1.61388	1.28229	1.55775	1.42649	1.42747	1.42747	1.46975	1.45727	1.38469	1.44122	1.48011	1.53089	1.46128	1.46657	1.39409	1.32793	1.50406	1.45522	1.39212	1.33687	1.43838	1.45291	1.35383	1.43297	1.31278	1.4403	1.41783	1.43838	1.36047	1.15413	1.53377	1.34812	1.88495	1.49691	1.5428	1.44122	1.55576	1.38154	1.36938	1.30511	1.46439	1.42547	1.47715	1.39302	1.4156	1.59519	1.37835	1.4864	1.58612
ybgP	1.53787	1.58399	1.55479	1.59317	1.58813	1.76408	1.63799	1.63799	1.52895	1.53574	1.55387	1.56976	1.56874	1.58193	1.53883	1.59219	1.59317	1.58908	1.50898	1.61487	1.60045	1.55183	1.50513	1.56162	1.53377	1.49067	1.52275	1.51638	1.48425	1.40489	1.55982	1.5109	1.89811	1.59003	1.53477	1.59832	1.55775	1.5428	1.57164	1.62637	1.5428	1.52482	1.61804	1.53686	1.59726	1.59003	1.49905	1.58399	1.53183
ybgQ	1.02996	1.04202	1.1488	1.03909	1.12097	1.15786	1.27763	1.1961	0.913223	1.17028	1.0878	0.968694	1.07777	1.39966	1.14473	1.18936	1.04786	1.00934	1.20404	1.01368	1.00341	1.1515	1.28352	0.908132	0.780368	0.968694	1.03159	0.941112	1.24828	0.996963	1.17549	1.13779	1.31868	1.14473	1.11837	1.10392	1.0211	1.14082	1.20693	1.22677	1.22174	1.01221	0.817624	0.94267	0.966982	1.16472	1.14473	0.815856	1.13062
ybgD	0.921398	1.00496	0.855256	1.1054	1.07777	1.0792	0.791879	1.17028	1.08194	1.0878	1.0689	1.07481	0.966982	0.840536	1.03759	1.20129	1.05814	1.04353	1.17825	1.00341	0.973029	1.015	1.06421	0.94267	1.08067	1.03909	0.812149	1.11968	1.12097	0.736691	1.04202	1.0362	1.39643	1.11704	1.34466	1.04628	1.07053	0.968694	1.11555	1.16761	0.964051	0.866257	1.10692	1.0762	1.14082	1.18497	0.980483	0.985109	1.04786
gltA	3.92121	3.96399	3.78246	3.93597	3.78639	4.02465	3.74593	3.72254	4.01923	3.88476	3.97825	4.05808	4.00546	3.93391	4.04435	3.91759	3.98252	4.03008	4.03008	3.89272	3.90074	3.98754	4.0665	4.04435	3.88623	3.91759	3.85199	3.87178	3.85674	4.1401	3.80711	3.96621	3.91067	3.96399	3.97602	3.7184	3.95339	3.96399	4.03846	3.99736	3.61419	3.72907	4.04701	4.04969	3.8402	3.82017	3.71971	3.77961	3.88931
sdhC	3.86495	4.03568	3.73169	3.91933	3.69206	3.99493	3.63759	3.44704	3.88931	3.77556	3.94136	3.87012	3.9377	3.88159	3.9804	3.88623	3.99493	3.93234	4.09287	3.89946	3.73819	3.94347	3.96865	3.87833	3.68227	3.75944	3.63649	3.54613	3.89946	3.21369	3.3011	3.90074	3.69465	3.94535	3.94926	3.82478	3.88159	3.87833	4.00798	3.95124	3.48456	3.42678	3.8878	3.95124	3.7729	3.67771	3.55318	3.67094	3.78778
sdhD	3.7344	3.77426	3.47545	3.72105	3.45489	3.76071	3.43696	3.21259	3.67423	3.54011	3.71971	3.62388	3.72254	3.64862	3.73689	3.6465	3.74593	3.67658	3.84751	3.64979	3.45841	3.69707	3.7647	3.71451	3.4666	3.50321	3.37916	3.33351	3.65624	2.91377	3.05502	3.69335	3.43868	3.75816	3.80154	3.58769	3.63431	3.62269	3.76881	3.75283	3.27287	3.18726	3.68455	3.78515	3.53913	3.49087	3.35324	3.43781	3.5573
sdhA	3.69465	3.7392	3.426	3.6476	3.44193	3.75417	3.43369	3.24958	3.67544	3.47545	3.62815	3.57345	3.71708	3.65189	3.76881	3.58659	3.73819	3.68227	3.85674	3.6465	3.48906	3.66089	3.83098	3.72515	3.49184	3.4773	3.38647	3.29241	3.6476	2.98824	3.0175	3.66877	3.50225	3.77705	3.78246	3.52604	3.65413	3.63129	3.78106	3.75164	3.23757	3.19191	3.69071	3.76213	3.48359	3.43369	3.31345	3.37139	3.54908
sdhB	3.71451	3.72783	3.39517	3.69335	3.4462	3.71708	3.39275	3.28738	3.71065	3.44786	3.63431	3.56958	3.73169	3.66658	3.78639	3.66089	3.68585	3.63129	3.75164	3.60986	3.49267	3.67201	3.80862	3.74332	3.5052	3.41162	3.35161	3.31848	3.70423	2.99377	3.11488	3.71451	3.53402	3.85514	3.84314	3.62588	3.60169	3.60476	3.74593	3.71708	3.32195	3.18794	3.66534	3.76351	3.57546	3.44971	3.34349	3.46749	3.53619
sucA	3.45751	3.57653	3.17345	3.37916	3.20793	3.45841	3.18563	3.1747	3.38968	3.24774	3.364	3.29898	3.4227	3.37768	3.45489	3.35786	3.41089	3.48456	3.47456	3.38237	3.27973	3.42185	3.63649	3.45315	3.32337	3.32924	3.17875	3.3011	3.46749	2.93903	2.96701	3.42022	3.39361	3.56958	3.53506	3.32776	3.37768	3.34717	3.49184	3.4612	3.12318	3.11957	3.4684	3.5003	3.3682	3.23936	3.15785	3.27749	3.31413
sucB	3.44786	3.67094	3.29539	3.46205	3.3769	3.56647	3.16751	3.27407	3.44193	3.43781	3.49542	3.47369	3.46298	3.3649	3.46382	3.47545	3.57157	3.58769	3.58159	3.53506	3.426	3.51114	3.69837	3.49934	3.39361	3.45929	3.31705	3.3495	3.60476	3.20546	3.05854	3.4354	3.49542	3.58456	3.53402	3.4612	3.55416	3.54112	3.57546	3.61725	3.23021	3.19784	3.45144	3.52409	3.3769	3.26489	3.19558	3.36233	3.40929
sucC	3.44971	3.72642	3.309	3.51013	3.43027	3.66658	3.22248	3.29241	3.45929	3.49087	3.5927	3.57546	3.53818	3.39932	3.5052	3.52509	3.65974	3.66309	3.71708	3.61521	3.42937	3.59367	3.66534	3.48456	3.3753	3.5594	3.41162	3.39517	3.65729	3.30763	3.13373	3.40592	3.56757	3.60279	3.49934	3.44971	3.58159	3.58769	3.64311	3.63649	3.3011	3.30968	3.49087	3.51696	3.34577	3.18966	3.20381	3.2102	3.45404
sucD	3.47369	3.69206	3.29027	3.51307	3.38564	3.60986	3.15563	3.20851	3.4354	3.4412	3.47642	3.48995	3.48456	3.33143	3.41089	3.45841	3.5927	3.5594	3.62053	3.52409	3.38406	3.48995	3.58882	3.40929	3.31197	3.50916	3.35099	3.33426	3.612	3.22727	3.06465	3.34871	3.5573	3.56757	3.44361	3.36003	3.53402	3.49934	3.54908	3.59179	3.26422	3.23574	3.41162	3.42352	3.38896	3.22309	3.21485	3.309	3.41162
mngR	2.55092	2.51446	2.74178	2.57516	2.44029	2.37342	2.54801	2.69163	2.51974	2.50516	2.53084	2.50814	2.52273	2.52496	2.56312	2.55224	2.52857	2.50147	2.54024	2.57776	2.51667	2.50669	2.63763	2.5445	2.55442	2.52196	2.5152	2.48504	2.41392	2.40575	2.39544	2.49332	2.07976	2.50444	2.54233	2.40018	2.56049	2.55653	2.51974	2.54663	2.38817	2.40186	2.55152	2.5474	2.48433	2.4767	2.53302	2.44469	2.57836
mngA	0.715386	1.09494	1.02413	0.97162	0.799972	1.06102	0.849068	0.749763	0.844732	0.954373	1.05538	1.0164	0.865256	1.01955	1.01368	1.08343	0.81642	0.954373	0.761914	1.1528	0.872466	1.00788	0.761236	0.854315	0.777912	0.834108	0.846456	0.909347	0.891292	1.10247	1.10992	1.00341	1.0226	1.10392	0.98212	0.992723	1.03321	1.0734	1.10692	0.941112	1.01955	1.03468	1.00016	0.769293	0.824352	0.837941	0.765377	0.761676	0.811615
mngB	1.6571	1.80759	1.76408	1.69559	1.73373	1.80557	1.76109	1.8359	1.72786	1.75304	1.76934	1.77467	1.77467	1.77467	1.72295	1.70591	1.73494	1.68341	1.76304	1.89278	1.68957	1.78633	1.76502	1.75807	1.75702	1.72786	1.74893	1.85583	1.86558	1.65519	1.82525	1.80031	1.75392	1.83265	1.83055	1.82101	1.77246	1.71106	1.72687	1.73494	1.74273	1.76304	1.73598	1.81655	1.75093	1.83703	1.69559	1.76619	1.74791
cydA	3.63759	3.78246	3.76597	3.75417	3.83422	3.70063	3.74332	3.68105	3.73308	3.83098	3.79868	3.83572	3.70801	3.73308	3.69335	3.77556	3.77705	3.65087	3.71065	3.76739	3.78778	3.73039	3.60379	3.68952	3.57546	3.86323	3.74736	3.72642	3.77844	3.41337	3.68828	3.61419	3.69953	3.60067	3.60067	3.70181	3.78106	3.77844	3.73169	3.6476	3.71971	3.68828	3.65729	3.6465	3.67318	3.61093	3.66877	3.70423	3.70801
cydB	3.73308	3.82176	3.81152	3.86169	3.91245	3.86855	3.90249	3.849	3.82017	3.88326	3.86855	3.99736	3.8402	3.83572	3.77961	3.91933	3.86666	3.77426	3.86006	3.86323	3.84751	3.89793	3.70927	3.83098	3.75536	3.94347	3.90558	3.83572	3.91601	3.60884	3.86323	3.79493	3.86855	3.75944	3.77426	3.78639	3.88476	3.85826	3.85514	3.83853	3.81295	3.81295	3.76213	3.81152	3.76071	3.7647	3.81729	3.81442	3.82634
ybgT	3.68828	3.72387	3.78515	3.78639	3.82478	3.70305	3.82017	3.78908	3.75816	3.78778	3.78515	3.84314	3.74332	3.76881	3.73562	3.79618	3.81295	3.71451	3.77961	3.82322	3.75944	3.80007	3.68828	3.74878	3.67318	3.82322	3.82478	3.73308	3.80154	3.48906	3.80007	3.72515	3.81598	3.75027	3.75283	3.73819	3.77705	3.78515	3.7729	3.73308	3.79741	3.72254	3.69707	3.73562	3.66877	3.64979	3.74332	3.72783	3.74593
ybgE	3.62491	3.56031	3.6552	3.63882	3.62491	3.59475	3.75164	3.65305	3.60986	3.65413	3.62913	3.65413	3.59179	3.66534	3.62588	3.67423	3.66534	3.57255	3.63234	3.68105	3.65624	3.69071	3.62491	3.62053	3.56647	3.67771	3.63996	3.59875	3.58985	3.32408	3.57345	3.55527	3.74332	3.60884	3.61827	3.64537	3.6058	3.65189	3.66089	3.59475	3.65862	3.55318	3.5687	3.60986	3.48995	3.49836	3.61827	3.52509	3.59684
ybgC	3.39517	3.28951	3.35709	3.38564	3.23021	3.37064	3.28806	3.38079	3.35557	3.33276	3.35099	3.35396	3.34717	3.34799	3.34577	3.35161	3.35241	3.32266	3.32776	3.32129	3.33426	3.3148	3.53109	3.33426	3.35786	3.32486	3.28035	3.28675	3.279	3.14237	3.1406	3.25084	3.29466	3.32129	3.33495	3.17711	3.33651	3.33143	3.32408	3.38488	3.36651	3.30475	3.34273	3.35786	3.32129	3.38161	3.32635	3.3495	3.35324
tolQ	3.35786	3.27608	3.31121	3.35161	3.23637	3.33573	3.32408	3.43947	3.26553	3.32564	3.28876	3.34871	3.3054	3.32564	3.32067	3.30475	3.39125	3.34202	3.38647	3.3753	3.2917	3.28035	3.55632	3.30475	3.36571	3.32564	3.22606	3.21834	3.40848	3.15223	3.09789	3.33211	3.3495	3.34799	3.35557	3.18915	3.3011	3.31197	3.33276	3.40431	3.36571	3.25589	3.32486	3.34427	3.32408	3.45579	3.31413	3.34048	3.35396
tolR	3.20904	3.16695	3.18915	3.2484	3.03502	3.20209	3.15959	3.20793	3.21834	3.22961	3.23389	3.2131	3.21956	3.25136	3.23389	3.26037	3.22549	3.22014	3.22377	3.27407	3.24255	3.21485	3.48104	3.26362	3.24255	3.2131	3.13027	3.1178	3.21657	3.06016	2.95129	3.20325	3.24313	3.20151	3.19969	3.0985	3.17345	3.20022	3.212	3.29688	3.22606	3.11604	3.2096	3.24066	3.22961	3.32486	3.20489	3.21259	3.20267
tolA	3.28316	3.22309	3.28385	3.28166	3.17711	3.27608	3.29387	3.31995	3.28459	3.29466	3.31121	3.30395	3.31413	3.32337	3.34717	3.35862	3.37452	3.3105	3.34577	3.40524	3.28459	3.28602	3.57851	3.31345	3.29972	3.27749	3.19676	3.17822	3.29615	3.13085	3.06291	3.26489	3.34493	3.31995	3.32996	3.22066	3.26165	3.29315	3.32195	3.36651	3.29101	3.21956	3.29972	3.27539	3.31197	3.40762	3.27684	3.28316	3.33573
tolB	3.76739	3.73562	3.72254	3.80007	3.72515	3.77705	3.8402	3.84751	3.80154	3.78106	3.79493	3.78778	3.77012	3.76739	3.7647	3.77143	3.78908	3.84314	3.7729	3.72907	3.78106	3.83853	3.89458	3.79199	3.78639	3.77844	3.76597	3.87833	3.85514	3.81729	3.71187	3.81295	3.74593	3.76739	3.79618	3.80299	3.75164	3.74047	3.77844	3.82176	3.67094	3.73039	3.81295	3.82322	3.81729	3.89272	3.86169	3.82634	3.80711
pal	4.39085	4.50953	4.3412	4.53657	4.35879	4.47253	4.42467	4.52423	4.56435	4.53249	4.56435	4.5864	4.5441	4.52423	4.57321	4.5441	4.50234	4.49073	4.45298	4.43883	4.55194	4.51696	4.59069	4.50638	4.41068	4.46187	4.45298	4.53249	4.50953	4.44543	4.30196	4.41755	4.50953	4.49419	4.43883	4.47973	4.51323	4.53249	4.56009	4.49812	4.23625	4.32975	4.53657	4.5482	4.52794	4.42467	4.40747	4.43514	4.53657
ybgF	3.76213	3.68952	3.66982	3.77844	3.66877	3.83717	3.76881	3.87178	3.77012	3.75816	3.78106	3.80299	3.76597	3.74736	3.78246	3.7729	3.80299	3.7729	3.70927	3.75164	3.75816	3.72254	3.81729	3.77844	3.73308	3.72515	3.70927	3.72515	3.71971	3.72515	3.60677	3.70801	3.88159	3.86169	3.70544	3.73308	3.77844	3.7729	3.77556	3.81729	3.69707	3.69071	3.78385	3.81871	3.62269	3.627	3.65413	3.6465	3.77012
lysT	4.42816	4.32659	4.61517	4.5482	4.47632	4.5482	4.47632	4.54067	4.50638	4.52794	4.56861	4.36492	4.50234	4.50638	4.48708	4.48356	4.59069	4.49812	4.58214	4.59514	4.48708	4.47973	4.32316	4.46567	4.56009	4.51323	4.50638	4.37905	4.40066	4.17844	4.47973	4.50234	4.56009	4.5482	4.56009	4.49073	4.50234	4.48708	4.50234	4.55194	4.56435	4.52028	4.49073	4.48708	4.47253	4.51696	4.49419	4.50953	4.5482
valT	4.3412	4.29343	4.43514	4.4212	4.28848	4.38684	4.30607	4.42467	4.4212	4.41378	4.43123	4.30196	4.34454	4.39372	4.43514	4.36828	4.38684	4.26599	4.34454	4.37557	4.40066	4.35879	4.27529	4.37199	4.4212	4.397	4.38299	4.27529	4.23625	3.95534	4.19509	4.35879	4.32975	4.40066	4.41068	4.36492	4.32316	4.32975	4.35501	4.41068	4.41755	4.40747	4.397	4.42467	4.2839	4.38684	4.39085	4.36176	4.33349
lysW	4.42467	4.36176	4.54067	4.50234	4.45298	4.51323	4.51696	4.51696	4.49073	4.50953	4.50638	4.40404	4.49812	4.49812	4.47973	4.51696	4.5441	4.46934	4.53249	4.56435	4.51323	4.47253	4.33729	4.47632	4.5482	4.51696	4.5441	4.41755	4.37905	4.13725	4.44921	4.47973	4.52794	4.53657	4.5864	4.52028	4.49073	4.46934	4.49419	4.5482	4.56009	4.48356	4.46187	4.47253	4.45298	4.47632	4.46567	4.49073	4.49812
valZ	4.32659	4.27992	4.44241	4.41755	4.26599	4.38299	4.27992	4.40747	4.41068	4.42467	4.44241	4.31012	4.36176	4.40066	4.42467	4.37905	4.39372	4.2839	4.36176	4.33729	4.38299	4.36492	4.27992	4.35879	4.43883	4.40404	4.41755	4.27019	4.25021	3.94926	4.19849	4.34851	4.32316	4.38299	4.41755	4.33729	4.33729	4.34454	4.37557	4.43123	4.397	4.38684	4.38684	4.41755	4.27992	4.36828	4.397	4.35501	4.31883
lysY	4.41755	4.38684	4.5864	4.51696	4.46567	4.55595	4.50234	4.53249	4.48708	4.49073	4.53657	4.37557	4.48708	4.47632	4.45712	4.50234	4.56861	4.47253	4.52423	4.5864	4.49073	4.43123	4.33349	4.41755	4.52423	4.50638	4.51323	4.38299	4.40404	4.14378	4.45298	4.48356	4.53657	4.56009	4.52028	4.50234	4.49812	4.50953	4.48708	4.54067	4.56861	4.49073	4.47253	4.48356	4.44543	4.44241	4.46934	4.49419	4.53249
lysZ	4.41068	4.35879	4.59069	4.51323	4.44241	4.53249	4.46567	4.50638	4.48356	4.50638	4.50234	4.39085	4.49073	4.50953	4.47632	4.49812	4.5482	4.48708	4.55595	4.53249	4.51696	4.45712	4.31883	4.43514	4.5441	4.53249	4.56435	4.37199	4.40747	4.15632	4.46187	4.49073	4.5441	4.54067	4.5482	4.48356	4.50638	4.50638	4.47632	4.52794	4.55595	4.46934	4.47973	4.46187	4.42816	4.49419	4.47973	4.49812	4.52423
lysQ	4.40747	4.37557	4.57754	4.49812	4.43514	4.54067	4.49419	4.49419	4.46934	4.49812	4.51696	4.37905	4.45712	4.47253	4.46567	4.47632	4.56435	4.46187	4.52794	4.57754	4.47632	4.44921	4.30607	4.4212	4.54067	4.52794	4.52028	4.41068	4.39372	4.13442	4.42816	4.45712	4.48356	4.55194	4.51696	4.46567	4.47632	4.47973	4.47973	4.52423	4.52423	4.49419	4.48356	4.47973	4.41378	4.43883	4.45712	4.45298	4.48356
nadA	3.47105	3.2623	3.44971	3.32849	3.38724	3.22377	3.30395	3.20081	3.43452	3.43027	3.37916	3.31919	3.45315	3.4612	3.41162	3.39275	3.42678	3.15622	3.21425	3.54011	3.3608	3.40431	3.13487	3.38724	3.25779	3.40269	3.34048	3.086	3.17875	3.30036	3.35324	3.4412	3.06401	3.33729	3.4684	3.39043	3.30475	3.31848	3.40269	3.35396	3.30245	3.1984	3.50225	3.40524	3.3608	3.30682	3.24255	3.28806	3.34349
pnuC	3.50723	3.29101	3.44786	3.33729	3.37916	3.20611	3.2917	3.20611	3.45232	3.46928	3.41495	3.37916	3.42678	3.4666	3.39932	3.37452	3.4612	3.21722	3.28738	3.51207	3.39043	3.47545	3.19727	3.426	3.23694	3.40929	3.34871	3.27467	3.32408	3.33967	3.36233	3.5013	3.05957	3.30321	3.4412	3.4227	3.32704	3.35709	3.41162	3.38237	3.25269	3.22961	3.50916	3.44446	3.42763	3.4702	3.28951	3.44282	3.38647
zitB	2.30118	2.20628	2.44392	2.34182	2.36369	2.26159	2.51372	2.38392	2.37172	2.35231	2.31503	2.33839	2.34979	2.3102	2.33002	2.26077	2.27366	2.29223	2.22346	2.25674	2.32439	2.32763	2.26077	2.29697	2.25674	2.37087	2.38735	2.3971	2.22659	2.49848	2.50598	2.31503	1.98805	2.17747	2.30033	2.23735	2.31347	2.30288	2.33594	2.25295	2.29313	2.31426	2.34258	2.35569	2.36214	2.35315	2.36914	2.32675	2.35315
ybgS	2.43198	2.52568	3.25971	2.47071	3.19902	2.43273	3.78639	2.42191	2.49627	2.55791	2.47	2.47071	2.52568	2.56979	2.46852	2.53152	2.54867	2.735	2.66476	2.6315	2.61236	2.73556	2.53378	2.49559	2.79761	2.55984	2.87653	3.35634	2.89502	3.92673	3.74878	2.95129	1.86871	2.14642	2.28821	2.84056	2.55092	2.54594	2.43641	2.45397	2.34588	2.96413	2.53439	2.46458	3.16579	3.00674	3.48273	3.07163	2.53507
aroG	3.9709	3.63759	3.98754	3.93391	3.78778	3.88623	3.63431	3.97602	3.93234	3.89272	3.92121	4.04435	3.91423	3.88476	3.95124	3.93391	3.87178	3.89458	3.65862	3.82017	3.92121	3.93234	3.89272	3.9804	3.83717	3.95339	3.85826	3.78908	3.4666	3.08546	3.83717	3.78515	3.68227	3.78778	3.87833	3.51498	3.92121	3.92121	3.89272	3.88623	3.88623	3.82176	3.94535	3.93597	3.62168	3.74047	3.63536	3.75027	3.90728
gpmA	4.18503	3.75944	4.05808	3.97354	4.09847	4.01092	4.01923	4.09016	3.91067	3.8402	3.82478	3.88008	3.92121	3.78106	3.83257	3.97825	3.93039	4.01655	3.86495	3.94535	3.85826	3.81295	3.91601	3.91759	3.9709	3.89946	3.90249	4.03846	3.84167	4.23625	4.01092	3.92294	3.64537	3.92121	3.99244	3.82956	4.01092	3.9709	3.95755	3.9709	3.82956	3.89615	3.91423	3.90249	3.90558	3.849	3.97354	3.89946	4.0274
galM	2.98321	3.00783	2.9576	3.04383	3.12795	3.18215	3.19191	3.02954	3.08481	3.03777	3.04215	3.14873	3.09194	3.04615	3.08833	3.02622	3.00239	3.12914	3.00343	3.00892	3.04911	3.04911	3.1048	3.06016	3.07342	3.11547	3.09789	3.15897	2.97594	3.41162	3.13777	3.1383	2.99906	3.03166	3.00619	3.12616	3.08307	3.06341	3.09376	3.04851	2.94805	3.17224	3.03215	3.05741	3.06987	3.05687	3.1143	3.05258	3.03447
galK	2.46458	2.95471	2.61474	2.54663	2.61049	2.67073	3.07884	2.5152	2.58548	2.60864	2.63828	2.63828	2.59328	2.55014	2.6098	2.65195	2.66191	2.68861	2.82011	2.60473	2.59007	2.64611	2.51048	2.59707	2.63209	2.62532	2.44392	2.67778	2.88092	2.87859	2.61537	2.55576	2.78482	2.65678	2.6205	2.78871	2.55653	2.58361	2.64721	2.58301	2.91439	3.08125	2.60147	2.59957	2.4312	2.45996	2.62966	2.45312	2.60022
galT	2.56911	3.01484	2.7904	2.62792	2.68496	2.64721	3.23694	2.61293	2.66303	2.65913	2.70752	2.68191	2.71866	2.68919	2.68793	2.70378	2.68015	2.73898	2.82461	2.68313	2.76945	2.7367	2.59458	2.7457	2.70154	2.67533	2.54801	2.80729	2.9576	2.88425	2.70207	2.65967	2.7291	2.72454	2.75025	2.88252	2.68313	2.69979	2.72395	2.6389	2.94015	3.07108	2.6603	2.65561	2.50444	2.55442	2.80787	2.63463	2.70752
galE	2.55365	3.09194	2.94079	2.7004	2.68793	2.60407	3.24897	2.66138	2.69219	2.71279	2.71927	2.60918	2.69406	2.69107	2.74912	2.70504	2.69406	2.75079	2.84533	2.65913	2.7367	2.75258	2.55725	2.72629	2.81527	2.75639	2.65913	2.9063	2.90301	2.8262	2.73319	2.66191	2.5474	2.62844	2.66363	2.81687	2.70504	2.67778	2.73207	2.70154	2.90358	3.1048	2.72454	2.68559	2.58734	2.65734	2.88034	2.62472	2.71805
modF	2.96531	3.09548	2.71984	2.99377	2.93525	3.06757	2.94192	2.95709	3.01168	2.96084	2.96701	2.98933	2.98989	2.90793	2.98432	2.98032	2.95594	3.0985	2.90031	2.89229	2.9442	2.93578	3.24131	3.01168	3.00503	3.06514	2.92793	3.05079	2.80905	2.96413	2.8638	2.96872	3.01856	2.98657	2.92626	2.77231	3.01222	3.02025	3.03668	3.10153	2.71632	2.91323	2.99322	2.97481	2.88252	2.77118	2.7004	2.82725	3.0045
modE	2.8174	2.7756	2.65561	2.76945	2.6659	2.74338	2.42423	2.85791	2.74284	2.7004	2.7257	2.7269	2.72335	2.74631	2.72629	2.7457	2.74912	2.72222	2.78759	2.74805	2.67533	2.68437	2.82777	2.70096	2.735	2.68437	2.66882	2.63023	2.6958	2.57905	2.61731	2.63828	2.62532	2.73613	2.6659	2.85398	2.69107	2.73319	2.7587	2.75753	2.68559	2.61985	2.73953	2.73844	2.6603	2.69107	2.55365	2.7745	2.76945
ybhT	3.27539	3.37286	3.48821	3.31625	3.41337	3.31345	3.81015	3.51696	3.32195	3.32635	3.31848	3.28529	3.34127	3.33426	3.32635	3.36311	3.31413	3.35634	3.40762	3.18726	3.31919	3.57751	3.4354	3.34799	3.34202	3.28166	3.25204	3.4354	3.31548	3.08715	3.29898	3.25589	2.86264	3.24648	3.34717	3.43107	3.35396	3.33276	3.3105	3.33495	3.212	3.28243	3.32704	3.29898	3.44282	3.38814	3.39125	3.4702	3.3495
modA	4.01092	4.08133	4.04143	4.12528	4.01348	4.05808	3.27973	4.19132	4.1471	4.1018	4.15632	4.18811	4.1401	4.13442	4.11339	4.10756	4.11026	4.13137	4.10756	4.04435	4.11339	4.09575	3.84751	4.09016	4.01092	4.06105	4.04701	4.03568	4.11623	3.82176	3.67094	3.99493	3.93234	4.05808	4.09016	3.95755	4.03008	4.13442	4.11026	4.0525	4.00798	4.03846	4.14999	4.15949	3.96621	3.94136	3.75027	3.99493	4.13442
modB	3.90558	3.88008	3.77705	3.92673	3.75536	3.93391	3.12434	3.95124	3.93391	3.9377	3.93946	4.01655	3.89272	3.87012	3.88623	3.89615	3.91933	3.89615	3.87321	3.85826	3.83853	3.85366	3.6677	3.88326	3.77143	3.89458	3.84751	3.79199	3.83257	3.627	3.44786	3.77844	3.82634	3.90558	3.86169	3.73562	3.78385	3.90074	3.89458	3.83257	3.83257	3.79618	3.89793	3.91067	3.71187	3.73562	3.52201	3.74593	3.92673
modC	3.57851	3.51013	3.38968	3.60379	3.45404	3.67995	2.91114	3.65862	3.60774	3.59075	3.61093	3.72515	3.53723	3.55221	3.58253	3.61827	3.56234	3.49836	3.47642	3.51114	3.52409	3.46298	3.36571	3.56538	3.43696	3.5421	3.50225	3.40018	3.48906	3.25779	3.11367	3.43452	3.57546	3.58354	3.57055	3.44446	3.41755	3.5687	3.58556	3.53619	3.58882	3.45404	3.59367	3.60379	3.34871	3.3682	3.28243	3.38488	3.58882
ybhA	2.66647	2.55507	2.77733	2.65253	2.52928	2.51974	2.61293	2.61919	2.63649	2.62663	2.60746	2.56593	2.58177	2.63023	2.57381	2.60087	2.64494	2.65967	2.68191	2.69519	2.56183	2.60806	2.887	2.54867	2.68081	2.61359	2.63705	2.6273	2.53946	2.47148	2.33748	2.54233	2.49482	2.68731	2.70504	2.47284	2.64776	2.60746	2.63828	2.73438	2.56451	2.54521	2.6273	2.5977	2.59577	2.5474	2.57247	2.55984	2.68731
ybhE	2.84105	2.72275	2.80558	2.80278	3.04911	2.8427	2.9326	2.85295	2.83781	2.84863	2.85197	2.80042	2.80965	2.8311	2.84863	2.81293	2.79431	2.84701	2.71749	2.79268	2.82725	2.87023	2.69041	2.78482	2.76716	2.87023	2.80455	2.97973	2.74399	3.21485	2.93903	2.73438	3.16751	2.75988	2.78428	2.73143	2.81849	2.80278	2.79217	2.75079	2.70438	2.95075	2.82895	2.84533	2.76945	2.735	2.83841	2.6772	2.80729
ybhD	1.10392	1.24828	0.986495	1.13959	1.00016	1.15413	0.854315	1.18645	0.927109	1.13959	1.0896	1.04475	1.04628	1.04353	1.00496	1.14752	1.13959	1.04919	1.0689	0.964051	0.938416	1.0896	1.11419	0.92434	1.00341	1.0689	1.04628	1.0689	1.32578	0.748347	0.837941	0.917311	1.11419	1.05388	1.0211	0.870395	1.12511	0.980483	1.03159	1.19881	1.05221	1.17158	1.13779	1.01368	1.18791	0.974487	1.03759	1.25197	1.12916
ybhH	0.74446	0.758435	0.802996	0.802461	0.74687	0.81036	0.794229	0.758435	0.784038	0.820828	0.836369	0.875481	0.778258	0.730243	0.731839	0.774742	0.778258	0.806768	0.834108	0.762141	0.737098	0.749424	0.774438	0.815194	0.751771	0.798441	0.795554	0.759171	0.834108	0.741374	0.77095	0.774742	1.00016	0.899893	0.757802	0.77095	0.72474	0.782227	0.745562	0.927109	0.88131	0.787376	0.8019	0.784038	0.696246	0.756158	0.731153	0.746587	0.759768
ybhI	0.845602	0.98358	0.817016	1.015	0.871387	1.28463	0.858892	0.952863	0.95919	1.0689	0.875481	1.11555	0.992723	1.05073	1.09343	0.877901	0.878966	1.06102	0.883445	1.0211	0.913223	0.966982	1.00788	0.935519	0.876517	0.901333	1.17825	1.05388	0.929808	0.936989	0.858057	1.04353	1.27373	1.02413	0.987949	1.03759	1.09096	0.97162	0.954373	0.952863	1.0862	0.970321	0.99553	0.885798	0.95919	0.840536	0.858057	0.947326	1.04065
ybhJ	1.42955	1.39302	1.54078	1.5238	1.37621	1.52587	1.38671	1.48968	1.42312	1.42864	1.49262	1.51313	1.43619	1.41783	1.3325	1.39966	1.4822	1.35503	1.40796	1.57164	1.40162	1.43068	1.35613	1.4864	1.49588	1.32334	1.51313	1.35143	1.46028	1.25578	1.35939	1.37516	2.23974	1.57573	1.55775	1.41677	1.45522	1.4822	1.41984	1.52995	2.50739	2.30522	1.46763	1.47174	1.22427	1.31513	1.21489	1.21355	1.36715
ybhC	3.22844	2.96364	3.14358	3.22606	3.05198	3.15169	3.12498	3.24005	3.22549	3.20022	3.22066	3.17582	3.20667	3.13195	3.19784	3.19503	3.1406	3.18621	2.94015	3.20429	3.13777	3.05908	3.22492	3.18448	3.17408	3.18915	3.18915	3.08012	2.89765	2.80729	2.73613	3.01377	3.09602	3.22014	3.24255	2.8971	3.19503	3.1908	3.24191	3.18621	3.18044	3.14237	3.18794	3.25406	2.98432	3.01272	3.03564	2.98321	3.20325
ybhB	2.72511	2.84323	2.76104	2.73792	3.05079	2.69979	2.79701	2.66647	2.76945	2.79761	2.77336	2.76205	2.76716	2.8361	2.78024	2.78813	2.68919	2.94649	2.74862	2.71279	2.76594	2.80042	2.88755	2.82511	2.90358	2.83275	2.90845	3.10367	2.90737	3.15115	3.21597	2.9792	2.50814	2.6502	2.69519	2.92952	2.73737	2.79217	2.7682	2.84323	2.58037	2.93155	2.77905	2.75197	3.04673	2.9321	2.79485	2.9815	2.7291
bioA	2.64895	2.66827	2.49108	2.59074	2.64004	2.65624	2.57319	2.66882	2.67594	2.60746	2.6315	2.6111	2.63023	2.67533	2.64004	2.6315	2.39466	2.61672	2.60806	2.69638	2.63084	2.6034	2.76433	2.63763	2.73953	2.56451	2.70438	2.59074	2.77177	2.76433	2.71397	2.74455	2.63587	2.74399	2.68674	2.85734	2.60276	2.59957	2.62532	2.81028	2.60806	2.62598	2.63209	2.66418	2.55365	2.7122	2.55791	2.78428	2.6389
bioB	3.04164	2.98032	2.74118	2.98321	2.98266	2.9321	2.86914	3.17167	3.06243	2.93631	2.97973	3.03615	3.02901	3.02408	3.02566	2.95535	2.73377	3.01694	2.82952	2.94594	3.00125	2.8918	2.99792	3.02084	3.03333	2.96136	3.08244	3.12736	3.11367	3.17048	3.16069	3.18621	2.84815	2.98872	3.00562	2.99102	3.02901	2.9855	2.97863	3.16354	2.85734	3.09663	3.04851	3.05854	2.83499	3.16017	2.89979	3.14813	3.01222
bioF	2.73898	2.68081	2.44176	2.6603	2.66761	2.6813	2.61174	2.9063	2.77617	2.6315	2.69041	2.76481	2.7103	2.65734	2.7134	2.67901	2.43052	2.66418	2.53507	2.6603	2.70806	2.57652	2.64244	2.69275	2.69979	2.61793	2.72101	2.75639	2.79936	2.86544	2.81793	2.86914	2.55365	2.7134	2.74338	2.73613	2.69219	2.66703	2.6502	2.8681	2.68983	2.80165	2.72855	2.7537	2.45152	2.76152	2.52928	2.79098	2.73024
bioC	2.57247	2.5685	2.29542	2.56451	2.53152	2.59838	2.44313	2.79431	2.61985	2.56523	2.61174	2.629	2.56381	2.55725	2.59458	2.55092	2.36534	2.57836	2.43198	2.53084	2.56381	2.50009	2.58242	2.57186	2.52928	2.47817	2.59197	2.57381	2.70865	2.6796	2.60276	2.66882	2.45929	2.58611	2.61236	2.60022	2.60746	2.58872	2.57047	2.79431	2.57186	2.69804	2.61236	2.62598	2.29947	2.66827	2.42898	2.62844	2.60087
bioD	2.98093	3.05022	2.76716	2.97651	2.98872	3.03391	2.93155	3.18448	3.06401	3.05323	3.05687	3.06341	3.03946	3.04056	3.0143	3.03836	2.80729	3.01327	2.88755	3.03564	3.05908	2.97254	3.00291	2.98933	3.01694	3.00729	3.12318	3.10833	3.09663	3.14417	3.1059	3.16128	3.17822	3.01377	2.99556	3.04164	3.03725	3.05079	3.02846	3.23444	2.96594	3.15897	3.07529	3.086	2.76433	3.11008	2.87399	3.16017	3.04673
uvrB	2.7257	2.85674	2.77393	2.70504	2.89765	2.71152	2.75423	2.69107	2.71279	2.68559	2.69979	2.76048	2.71279	2.73024	2.6958	2.71688	2.74631	2.72855	2.81028	2.82674	2.71577	2.71455	2.72629	2.71984	2.75686	2.73438	2.7853	2.8596	3.00291	3.10033	3.1268	2.8465	2.91938	2.71455	2.70259	2.91772	2.72511	2.735	2.70865	2.82339	2.67778	2.78581	2.75928	2.74232	2.88645	2.84323	2.77284	2.86434	2.70865
ybhK	2.44313	2.30288	2.63705	2.48646	2.35966	2.57445	2.76152	2.48059	2.50009	2.4677	2.48355	2.57445	2.59074	2.46852	2.60276	2.47901	2.42345	2.48433	2.4074	2.38564	2.47071	2.42423	2.50009	2.45626	2.46538	2.45006	2.40261	2.56117	2.28098	2.48279	2.38071	2.41392	2.21774	2.48059	2.49482	2.59898	2.53882	2.49184	2.45475	2.47148	2.38989	2.42266	2.47901	2.48279	2.48204	2.41868	2.69107	2.45397	2.6098
moaA	2.76656	2.74862	2.66827	2.6813	2.69459	2.61293	2.60746	2.66538	2.75423	2.74862	2.70806	2.73264	2.72044	2.75639	2.73084	2.69979	2.69041	2.6111	2.55014	2.60746	2.74338	2.70504	2.70631	2.7291	2.62284	2.73084	2.82674	2.67366	2.66418	2.6328	2.73377	2.73143	2.83841	2.74455	2.74912	2.71749	2.85139	2.65913	2.7122	2.6603	2.58104	2.68731	2.70806	2.75477	2.74862	2.69691	2.60473	2.6603	2.65967
moaB	3.09012	3.20736	2.98607	3.086	3.163	3.00503	2.98321	3.02791	3.15785	3.15679	3.10769	3.10833	3.09548	3.19902	3.1143	3.09723	3.1143	3.08891	3.05323	3.03615	3.09432	3.17285	3.07819	3.15679	3.04215	3.17048	3.37139	3.27827	3.21369	3.21776	3.29315	3.2917	3.30611	3.12192	3.13195	3.25779	3.23816	3.07705	3.12795	3.06582	2.90845	3.1268	3.14648	3.09907	3.3495	3.2623	3.06816	3.27973	3.1143
moaC	2.70865	2.81902	2.57516	2.64721	2.73264	2.58104	2.56724	2.61174	2.71984	2.75258	2.67594	2.7122	2.68081	2.71866	2.67901	2.67533	2.71866	2.68793	2.67422	2.63763	2.73953	2.71279	2.61919	2.67073	2.64063	2.79098	2.92626	2.8311	2.83556	2.82831	2.81134	2.86867	2.86163	2.72275	2.73264	2.82777	2.83385	2.6958	2.72743	2.68253	2.56523	2.70438	2.69519	2.69275	2.87399	2.80729	2.61849	2.88918	2.72222
moaD	3.16863	3.22785	3.06016	3.15446	3.21259	3.08424	3.02846	3.08769	3.18915	3.21597	3.13602	3.14706	3.12736	3.17822	3.11659	3.11315	3.14873	3.14873	3.12851	3.06016	3.17167	3.13487	3.06291	3.10033	3.07048	3.2484	3.3769	3.27346	3.26165	3.26037	3.26422	3.25406	3.34127	3.12137	3.13027	3.31548	3.25658	3.15057	3.1448	3.119	3.11659	3.22066	3.13487	3.12318	3.35709	3.25332	3.04383	3.35862	3.119
moaE	3.04968	3.22667	3.01001	3.04215	3.10833	3.03117	2.96248	2.98266	3.0949	3.13434	3.05566	3.09432	3.06243	3.11008	3.03166	3.04968	3.06872	3.06514	3.08833	2.98989	3.03005	3.08125	2.97207	2.95651	3.0018	3.13195	3.17224	3.26099	3.21485	3.1984	3.20546	3.24005	3.27539	3.05022	3.00343	3.2102	3.19372	3.08833	3.08307	3.05258	2.90686	3.08891	3.09194	3.07647	3.25906	3.21834	2.99906	3.24445	3.07529
ybhL	2.92252	2.94535	3.06582	2.96136	3.12914	2.90188	2.33933	3.02186	2.98093	2.96029	2.94137	2.99322	2.9916	3.03447	2.96981	2.97367	2.96817	2.98209	2.97254	2.92573	2.97481	3.09376	2.93006	3.02132	3.04788	3.00562	3.02186	3.13317	3.06582	3.3769	3.41589	3.1208	2.89552	2.86544	2.92519	3.11488	2.98377	2.98209	2.99666	2.99322	2.77231	2.97815	2.99045	3.00398	3.21541	3.15501	2.85295	3.13716	2.98377
ybhM	1.66247	1.68051	1.57881	1.73373	1.64332	1.66155	1.43619	1.59726	1.6571	1.66758	1.67955	1.66758	1.57268	1.64762	1.58708	1.74273	1.69559	1.75093	1.74993	1.72883	1.67553	1.71991	1.63566	1.67553	1.6571	1.70991	1.69762	1.67051	1.59121	1.35269	1.70374	1.63465	1.44637	1.59937	1.72486	1.90639	1.66461	1.60772	1.68542	1.71315	1.49471	1.55576	1.69559	1.71991	1.78314	1.77246	1.58612	1.69347	1.6108
ybhN	2.1225	2.12159	2.3777	2.13934	2.49627	2.26244	2.57047	2.05044	2.10946	2.21118	2.1225	2.2437	2.13008	2.14191	2.1178	2.15306	2.08709	2.23892	2.02218	2.01936	2.19641	2.19122	2.18114	2.18784	2.17843	2.23661	2.26077	2.43941	2.0918	2.67477	2.58424	2.24949	1.42649	1.80121	1.8827	2.16673	2.17181	2.141	2.08341	2.06524	1.93479	2.31764	2.16921	2.11892	2.31426	2.09458	2.39076	2.15219	2.0701
ybhO	2.34182	2.36619	2.64377	2.39544	2.77793	2.42345	2.82061	2.38817	2.40411	2.41544	2.41621	2.44106	2.43578	2.4677	2.45152	2.4074	2.34258	2.4767	2.33676	2.29697	2.48872	2.47365	2.44767	2.43941	2.45231	2.44615	2.50739	2.66418	2.44469	2.89076	2.82169	2.49184	1.31166	2.13573	2.21857	2.39544	2.3924	2.39936	2.33933	2.30288	2.29068	2.6211	2.39936	2.35394	2.50009	2.44392	2.68861	2.46382	2.34258
ybhP	2.32255	2.29313	2.65143	2.37172	2.84912	2.37518	2.84056	2.32675	2.39936	2.44392	2.37342	2.43717	2.39076	2.42345	2.3971	2.37687	2.31596	2.51048	2.27213	2.30288	2.48433	2.47531	2.38989	2.44176	2.42898	2.41868	2.51894	2.70319	2.41704	2.95471	2.91222	2.4767	1.09794	2.02298	2.16175	2.33676	2.35394	2.35569	2.32095	2.23062	2.17936	2.65913	2.39466	2.36458	2.56659	2.38817	2.71632	2.4074	2.3102
ybhQ	2.16175	2.13836	2.17181	2.19476	2.1939	2.31678	2.25995	2.1254	2.24216	2.19307	2.22986	2.26968	2.28178	2.19122	2.19877	2.26244	2.20447	2.28909	2.32173	2.26741	2.1547	2.20116	2.29223	2.175	2.23661	2.23062	2.33676	2.45475	2.04401	2.46697	2.20116	2.21343	1.97854	2.28178	2.20037	2.24463	2.21939	2.19202	2.22026	2.25913	2.09809	2.20202	2.17936	2.21118	2.31171	2.24216	2.17843	2.17264	2.22986
ybhR	2.01936	2.20356	2.10106	2.11231	2.22659	2.13202	2.13836	2.01275	2.05513	2.18784	2.15058	2.1565	2.05993	2.08249	2.04774	2.11136	2.20116	2.17343	2.13934	2.1225	2.14473	2.16	2.19877	2.12071	2.08621	2.18538	2.19122	2.20628	2.07402	2.49482	2.44106	2.141	1.97662	1.99855	1.90962	2.27366	2.1609	2.1254	2.1582	2.09639	1.86871	2.13202	2.09272	2.06356	2.30288	2.17843	2.07592	2.25359	2.14286
ybhS	2.06085	2.22743	2.10383	2.13102	2.27366	2.15561	2.18279	2.02864	2.10298	2.21343	2.16428	2.21343	2.08795	2.10106	2.09272	2.13573	2.1565	2.17843	2.10573	2.07868	2.13008	2.16341	2.25832	2.11318	2.20279	2.24463	2.13008	2.21609	2.10383	2.51048	2.45626	2.21118	2.07773	2.05606	1.99279	2.27213	2.1547	2.12814	2.10946	2.11423	1.9419	2.1547	2.07289	2.07678	2.27943	2.21691	2.15058	2.25599	2.1939
ybhF	2.40411	2.46458	2.37172	2.42732	2.64182	2.54663	2.50073	2.45074	2.46697	2.48279	2.47606	2.47901	2.41061	2.4312	2.42978	2.44106	2.46621	2.50009	2.44176	2.47218	2.47284	2.44692	2.50739	2.40575	2.42423	2.51974	2.51816	2.57836	2.48575	2.87073	2.80455	2.51667	2.37172	2.42816	2.39155	2.63023	2.45231	2.44313	2.49184	2.45475	2.35569	2.50516	2.44767	2.41309	2.53507	2.45699	2.41544	2.53728	2.44313
ybhG	2.34912	2.41218	2.27789	2.34669	2.51117	2.40898	2.40575	2.35394	2.36214	2.35966	2.41309	2.39466	2.36692	2.40018	2.32919	2.33267	2.33002	2.42266	2.37599	2.34748	2.38735	2.41145	2.48059	2.37172	2.36914	2.41218	2.47458	2.55092	2.43717	2.82567	2.76377	2.51446	2.16499	2.30852	2.28646	2.53378	2.35231	2.35966	2.41309	2.38071	2.25519	2.45074	2.40338	2.37087	2.54948	2.47284	2.37342	2.49935	2.34588
ybiH	2.3815	2.30935	2.40102	2.32519	2.54867	2.4081	2.38071	2.38906	2.31935	2.31347	2.30288	2.32018	2.36369	2.34912	2.32255	2.31764	2.32919	2.40018	2.28488	2.31261	2.37687	2.34013	2.43941	2.32519	2.28909	2.33933	2.35643	2.48355	2.44845	2.86214	2.74516	2.40018	2.16673	2.31347	2.33748	2.44029	2.39631	2.35145	2.39466	2.30033	2.32095	2.3815	2.31678	2.31935	2.50073	2.35887	2.38906	2.44106	2.36458
rhlE	3.30682	3.04911	3.3054	3.32564	3.279	3.24958	3.25204	3.30475	3.24131	3.25779	3.27218	3.1908	3.24648	3.2629	3.29315	3.29615	3.25406	3.23131	3.16695	3.33495	3.27407	3.22667	3.22014	3.27407	3.37994	3.1944	3.18966	2.85791	2.92684	3.09072	3.08481	3.16863	3.2623	3.2917	3.20667	3.33573	3.24445	3.25837	3.21143	3.1944	3.38161	3.10833	3.21657	3.23131	3.06929	3.17167	3.25529	3.11068	3.2388
ybiA	1.8359	1.77674	1.71411	1.72201	1.70591	1.76009	1.81655	1.90751	1.7404	1.71991	1.77467	1.74683	1.7736	1.80962	1.80336	1.76109	1.74893	1.72486	1.59317	1.74582	1.86963	1.72991	1.81866	1.78954	1.74683	1.69762	1.70884	1.62214	1.74582	1.73373	1.64869	1.78531	1.89165	1.8143	1.79701	1.7239	1.75192	1.74372	1.67051	1.75603	1.84919	1.69255	1.75603	1.7842	1.66155	1.76726	1.71802	1.7842	1.75502
dinG	2.66303	2.65195	2.62172	2.63705	2.37687	2.51591	2.50221	2.58548	2.53654	2.49559	2.54948	2.57186	2.53584	2.51591	2.53439	2.56451	2.54165	2.52928	2.6223	2.58301	2.71805	2.53728	2.29542	2.53005	2.63526	2.52421	2.45774	2.42978	2.59957	2.46382	2.41785	2.49409	2.83499	2.64244	2.61985	2.72395	2.53005	2.52345	2.48714	2.59517	2.71984	2.49037	2.57836	2.58483	2.49848	2.4677	2.46538	2.53507	2.50971
ybiB	2.78482	2.87548	2.82119	2.77177	2.87548	2.77177	2.79877	2.79268	2.84701	2.8497	2.80508	2.87548	2.82011	2.83556	2.83275	2.78313	2.84105	2.88252	2.88645	2.8497	2.7745	2.91009	2.66761	2.81634	2.8465	2.89816	2.92573	2.9871	2.95709	2.81028	2.9311	2.86264	2.7004	2.67901	2.72511	2.79098	2.85514	2.86756	2.86652	2.85674	2.59898	2.9063	2.84433	2.82831	2.69804	2.80676	2.80849	2.77336	2.87073
ybiC	3.21259	3.02408	3.28951	3.22727	3.09972	3.18563	3.14706	3.29898	3.24579	3.19676	3.1816	3.23816	3.20489	3.15733	3.212	3.17522	3.16354	3.16069	3.27156	3.13602	3.19503	3.18102	3.21894	3.2131	3.24579	3.23816	3.22309	3.16695	2.91065	2.90845	2.887	2.95186	3.03333	3.16751	3.20325	2.93525	3.22667	3.22606	3.24648	3.23266	3.07285	3.17582	3.21425	3.2484	2.74284	2.84912	3.05687	2.81581	3.22187
ybiJ	2.64004	2.71455	2.96701	2.6205	2.65079	2.47531	2.69163	2.75527	2.69163	2.69406	2.65561	2.57711	2.66191	2.7103	2.66246	2.64124	2.68313	2.69459	2.61174	2.70319	2.73024	2.70259	2.65678	2.67778	2.75317	2.70691	2.73898	2.89333	2.71984	2.75928	2.8311	2.71984	2.21526	2.49772	2.63023	2.62844	2.68496	2.66363	2.69691	2.81134	2.66538	2.83721	2.73024	2.70154	2.73438	2.74232	2.64611	2.74912	2.69459
ybiI	2.28408	2.42498	2.32255	2.31596	2.75135	2.55442	2.42191	2.27535	2.32173	2.30205	2.2915	2.33267	2.32603	2.39936	2.36997	2.30205	2.27943	2.35722	2.23145	2.22893	2.3442	2.37599	2.28989	2.34912	2.31426	2.32519	2.48139	2.72044	2.56659	3.0175	3.1816	2.44767	1.90535	2.13934	2.17843	2.36692	2.32439	2.32018	2.28646	2.31092	2.21343	2.58242	2.33174	2.31092	2.64721	2.49627	2.35722	2.48714	2.25441
ybiX	1.53686	1.5269	1.56255	1.6785	1.79168	1.70169	1.66052	1.65407	1.73725	1.64233	1.70991	1.70477	1.6508	1.69157	1.71315	1.66247	1.58193	1.66857	1.46975	1.56459	1.67652	1.68243	1.56564	1.71802	1.67459	1.62214	1.77246	1.79924	1.46128	1.93808	1.9419	1.71411	1.56359	1.71315	1.56976	1.54892	1.62118	1.57077	1.59416	1.68542	1.62528	1.72883	1.68765	1.65407	1.83055	1.75603	1.70374	1.73932	1.6284
fiu	1.40796	1.24088	1.24341	1.32902	1.45073	1.33129	1.30511	1.30955	1.27763	1.21901	1.36715	1.28801	1.38671	1.39409	1.40698	1.34812	1.21355	1.32793	1.30305	1.39519	1.39003	1.33358	1.39519	1.27626	1.46763	1.38154	1.42864	1.27879	1.20693	1.61919	1.39756	1.30181	1.14752	1.25088	1.27994	1.23692	1.27763	1.36715	1.32793	1.82423	1.25578	1.28925	1.32681	1.37835	1.27763	1.28463	1.39966	1.1264	1.32334
ybiM	2.141	2.25204	2.19202	2.16591	2.47365	2.37997	2.32675	2.11602	2.22812	2.21939	2.1675	2.40575	2.1547	2.26884	2.21267	2.1582	2.15561	2.31347	2.05993	2.08072	2.22256	2.34669	2.11977	2.27535	2.33509	2.277	2.30205	2.72629	2.21526	3.65087	2.85621	2.42345	1.83477	1.95093	2.06356	2.12734	2.17936	2.15306	2.14884	2.13292	1.94688	2.50444	2.24792	2.18358	2.50598	2.40411	2.28646	2.43641	2.17418
ybiN	2.81293	2.58242	2.74966	2.81401	2.66942	2.7587	2.74338	2.85398	2.83275	2.82119	2.8465	2.67192	2.82831	2.86652	2.85343	2.80558	2.77793	2.75025	2.86914	2.8971	2.81634	2.8638	2.93316	2.80729	2.9442	2.81687	2.83781	2.66363	2.46148	2.49772	2.55507	2.74118	2.72044	2.87285	2.88864	2.45152	2.80729	2.81687	2.80508	2.70207	2.81527	2.76481	2.83164	2.83056	2.66083	2.70806	2.8174	2.6273	2.81687
ybiO	1.83055	1.92708	2.20356	1.83265	2.18114	2.01275	2.78253	1.88726	1.86648	1.87701	1.8086	1.90132	1.87701	1.88849	1.87593	1.90639	1.83477	1.94283	1.79701	1.84814	1.94688	1.85689	1.97854	1.92604	2.04955	1.95093	2.04955	2.26884	1.97174	2.58037	2.54594	2.09639	1.86558	1.70779	1.69157	2.08072	1.81758	1.91168	1.76619	1.92708	1.64332	2.03252	1.92923	1.83703	2.1758	2.05513	2.30118	2.11318	1.9158
glnQ	3.57751	3.89458	3.60279	3.75816	3.80437	3.83098	3.40929	3.68828	3.53402	3.86006	3.76881	3.89793	3.61093	3.60986	3.51307	3.78778	3.84452	3.61311	3.96865	3.90402	3.71581	3.70181	3.4612	3.45929	3.426	3.84452	3.5927	3.40592	4.18175	3.57546	3.627	3.59684	3.68353	3.64214	3.67888	3.96865	3.79741	3.75816	3.66982	3.71451	3.85043	3.35634	3.39845	3.56647	3.87504	3.7392	3.51591	3.86666	3.61521
glnP	3.32408	3.79063	3.4454	3.5573	3.61725	3.63759	3.19372	3.52509	3.32776	3.66658	3.58045	3.67094	3.41247	3.38237	3.28316	3.61311	3.66089	3.41589	3.75027	3.76351	3.53014	3.5013	3.24512	3.32486	3.25471	3.7647	3.53298	3.47545	3.99736	3.48017	3.48724	3.41666	3.4462	3.40848	3.47105	3.80007	3.57546	3.55017	3.44029	3.58253	3.53818	3.20736	3.21143	3.34799	3.72907	3.53204	3.35099	3.74463	3.42843
glnH	4.17844	4.55194	4.12257	4.32975	4.46934	4.40066	3.96865	4.31446	4.20741	4.41068	4.32975	4.44921	4.26599	4.30196	4.20446	4.32316	4.55194	4.31446	4.65716	4.5441	4.35193	4.27529	4.10476	4.14999	4.04701	4.42467	4.23625	4.22686	4.78455	4.21726	4.19132	4.20446	4.27992	4.26196	4.32316	4.57321	4.39085	4.38299	4.31883	4.30196	4.37905	4.10756	4.10476	4.21412	4.4212	4.39085	4.03846	4.40404	4.32659
dps	3.51885	3.75283	3.87833	3.6465	4.33349	3.84452	4.05808	3.47369	3.68455	3.74593	3.64979	3.80711	3.70423	3.80437	3.69953	3.67544	3.83717	4.00546	3.72387	3.69837	3.87012	4.0274	3.54908	3.75944	3.83422	3.92121	4.06105	4.51696	3.82478	4.68397	4.79899	4.01092	2.74008	3.23574	3.42763	3.8402	3.73819	3.7647	3.61521	3.52919	3.28602	4.00546	3.75684	3.68227	4.20446	4.15328	4.02168	4.19132	3.67423
rhtA	2.60147	2.64776	2.57585	2.57186	2.51816	2.56523	2.64437	2.58424	2.56183	2.59007	2.58177	2.50073	2.62532	2.57445	2.57445	2.55152	2.61174	2.58424	2.49705	2.66138	2.52345	2.60407	2.62409	2.56246	2.57445	2.54594	2.53946	2.40979	2.64494	2.3792	2.29697	2.47218	2.34339	2.57445	2.61174	2.6813	2.58242	2.61985	2.59838	2.63526	2.55791	2.43578	2.53728	2.53728	2.52119	2.54521	2.57652	2.47365	2.64124
ompX	4.26196	4.36492	4.58214	4.33729	4.47253	4.27992	4.37905	4.35501	4.37557	4.38684	4.35501	4.39372	4.33349	4.41068	4.37199	4.3412	4.41755	4.40404	4.33729	4.37199	4.53249	4.44241	4.43514	4.37905	4.39085	4.31446	4.35501	4.44921	4.39085	4.42467	4.54067	4.31883	4.18811	4.31446	4.36828	4.30196	4.37905	4.37199	4.38684	4.38299	4.17235	4.25812	4.35879	4.35501	4.37905	4.21726	4.55595	4.37905	4.39085
ybiP	2.38231	2.35722	2.38989	2.34912	2.16175	2.14975	2.2437	2.25674	2.20628	2.277	2.25359	2.08795	2.24059	2.27451	2.26415	2.28989	2.40658	2.20707	2.55725	2.54801	2.32919	2.28021	2.3971	2.26668	2.42345	2.30935	2.14473	1.90751	2.23892	1.8143	2.14806	2.22346	2.8918	2.59398	2.43641	2.36129	2.25913	2.27789	2.31503	2.33267	2.40102	2.03714	2.21691	2.26415	2.23661	2.34013	2.25674	2.15058	2.32343
yliL	2.00043	1.9747	2.0571	2.05606	2.01553	1.99855	2.00138	2.04861	1.94792	1.91275	1.90751	1.89475	1.90427	1.87175	1.84133	1.90229	1.96294	1.928	1.82525	1.95996	1.89475	1.86129	1.94588	1.90338	2.02218	1.88155	1.9747	1.89165	1.94283	1.91684	1.98609	1.90856	2.08621	1.97085	2.0212	1.89475	1.9419	1.94588	1.94007	2.07204	2.1254	1.91275	1.92099	1.91684	1.96706	2.00632	1.99452	1.97174	1.9699
rybA	3.53298	3.46298	3.48183	3.56234	3.7067	3.56234	3.5573	3.6476	3.51307	3.4354	3.48821	3.54711	3.5271	3.41589	3.46021	3.54112	3.40929	3.5634	3.22549	3.35241	3.44193	3.46021	3.41755	3.47283	3.42022	3.34649	3.44446	3.59179	3.55835	3.73819	3.63649	3.46479	3.28951	3.34273	3.42516	3.27608	3.55124	3.53204	3.46205	3.60774	3.65087	3.73308	3.50422	3.47369	3.5634	3.54011	3.41247	3.60986	3.56031
mntR	3.24005	3.21894	3.23757	3.16923	3.23078	3.32129	3.17167	3.29466	3.15446	3.13777	3.17768	3.12616	3.14648	3.13546	3.119	3.13487	3.24066	3.25717	3.3018	3.21541	3.15446	3.09432	3.119	3.0985	3.24131	3.14765	3.13887	3.14813	3.19784	3.15446	3.10539	3.16695	3.18273	3.19305	3.1798	3.34799	3.2096	3.25016	3.2109	3.30245	3.09789	3.08546	3.17768	3.15733	3.18915	3.09317	3.13253	3.15169	3.23574
ybiR	2.8427	2.85241	2.85454	2.8596	2.69519	2.84863	2.79318	2.91551	2.82895	2.82011	2.86214	2.79595	2.8311	2.81079	2.85514	2.84482	2.88864	2.80787	2.95651	2.8596	2.77118	2.82228	2.86214	2.80849	2.8124	2.76999	2.75317	2.58872	2.81634	2.48646	2.52496	2.68375	2.97151	2.96306	2.82461	3.02513	2.8361	2.82725	2.84105	2.83556	2.70566	2.65195	2.80226	2.84005	2.72629	2.70631	2.72743	2.71866	2.8361
ybiS	3.58659	3.48183	3.58456	3.48995	3.51498	3.48183	3.75684	3.4362	3.46749	3.46021	3.44446	3.43277	3.49356	3.50723	3.45669	3.51013	3.45929	3.52201	3.63996	3.49934	3.49542	3.38968	3.40105	3.48906	3.5082	3.42022	3.40674	3.48104	3.70544	3.40189	3.41423	3.49542	3.53204	3.55221	3.62053	3.76071	3.53506	3.50916	3.49836	3.54407	3.63129	3.45579	3.46205	3.43107	3.51979	3.57157	3.71313	3.57952	3.53506
ybiT	3.04736	3.01327	3.0563	3.05138	2.938	3.06131	3.00343	3.1493	3.04439	3.05258	3.08546	3.04215	3.03777	3.02737	3.06291	3.08068	3.06243	2.95917	3.08659	3.1383	2.9815	2.99967	3.00503	2.99045	3.06757	2.99616	2.95471	2.81793	3.02622	2.73844	2.83721	2.99265	2.97254	3.05908	3.03333	2.79987	3.08833	3.06291	3.06291	3.11957	3.0563	2.92851	3.0306	3.04851	2.86914	2.98432	2.97207	2.91493	3.07163
ybiU	1.8232	2.02027	1.91376	1.85249	2.0514	1.63678	2.0918	1.78954	1.82101	1.7959	1.82736	1.79812	1.85583	1.84699	1.86648	1.79168	1.70884	2.09549	2.1178	1.84361	1.96706	1.99083	1.75913	1.97662	2.11423	1.95291	1.92708	2.12436	1.77674	2.0701	2.00439	1.84133	1.27147	1.66349	1.89278	1.76408	1.86963	1.89689	1.91479	1.89475	1.39519	1.57987	1.87924	1.81758	1.99279	1.71609	2.02218	1.70779	1.8359
ybiV	3.13656	3.01168	3.10833	3.07768	3.16695	2.98266	3.20667	3.03725	3.06341	3.06401	3.09663	3.04615	3.06872	3.06465	3.08715	3.03502	2.99102	3.21776	3.09972	3.11659	3.13195	3.05323	2.95415	3.12795	3.18273	3.17647	3.086	3.25837	2.70154	3.07048	3.31197	3.00125	2.42732	2.99444	3.06186	3.01975	3.11068	3.10422	3.14	3.08833	2.6725	2.9436	3.0985	3.08186	3.15446	2.88196	3.18395	3.0175	3.08307
ybiW	1.57671	1.70266	1.49905	1.60664	1.57881	1.75304	1.67051	1.58612	1.6401	1.67353	1.62528	1.63465	1.66758	1.73181	1.58908	1.67652	1.60254	1.60973	1.62318	1.4937	1.60973	1.66155	1.57881	1.54484	1.60868	1.63799	1.6571	1.63898	1.70065	1.8827	1.72201	1.60664	1.4864	1.60358	1.62735	1.62118	1.73725	1.67247	1.60664	1.56564	1.64233	1.58708	1.62318	1.53574	1.61168	1.57773	1.56666	1.58306	1.67151
ybiY	1.10097	1.33013	1.14752	1.25965	1.24215	1.16195	1.00788	1.09214	1.19081	1.18936	1.25088	1.18112	1.16195	1.15786	1.13959	1.15543	1.015	1.24962	1.11555	1.0862	1.20006	1.16761	1.2914	1.22174	1.23076	1.20006	1.30836	1.35939	1.37404	1.37835	1.4156	1.36154	1.05221	1.14332	1.27373	1.27373	1.2281	1.12775	0.992723	0.863143	1.19339	1.15918	1.15027	1.18936	1.36047	1.23577	1.22301	1.18791	1.13629
fsaA	2.09458	2.25123	2.29947	2.06524	2.12436	1.98529	2.10663	2.17264	2.13486	2.07868	2.12436	2.10573	2.04774	2.10003	2.11511	2.04861	2.1178	2.141	2.1234	1.96294	2.10298	1.99372	2.17181	2.08249	2.09906	2.141	2.1254	2.30774	2.28646	2.32095	2.19798	2.17747	1.38154	1.94087	2.25032	1.9757	2.11318	2.13102	2.08892	2.05792	2.00632	2.2323	2.20116	2.19561	2.10663	2.03908	1.9589	2.0571	2.14191
moeB	2.61236	2.75025	2.62966	2.58424	2.54801	2.71688	2.32439	2.71093	2.61607	2.58548	2.60407	2.68313	2.58104	2.60918	2.60541	2.57319	2.67136	2.59265	2.69163	2.58361	2.56451	2.63763	2.75527	2.60209	2.6579	2.57836	2.61731	2.49108	2.84701	2.6502	2.50073	2.59074	2.4767	2.6034	2.68437	2.77671	2.55922	2.6034	2.59007	2.69333	2.58242	2.44313	2.61985	2.63763	2.58483	2.59398	2.48797	2.55365	2.64063
moeA	2.87497	3.01856	2.91065	2.86486	2.85565	2.87978	2.65734	2.97759	2.887	2.89871	2.90301	2.90686	2.89333	2.92626	2.88864	2.87399	2.90793	2.83781	2.90845	2.84156	3.03502	2.88918	3.0018	2.87978	2.95651	2.87914	2.88196	2.83721	3.13085	2.93155	2.8427	2.91982	2.74631	2.87704	2.92458	3.10153	2.83219	2.84701	2.89656	2.91938	2.99556	2.83385	2.87809	2.90845	3.00836	2.93744	2.85514	3.00015	2.89076
iaaA	3.68714	3.58253	3.54011	3.59179	3.51114	3.70544	3.57952	3.62388	3.71451	3.63882	3.60169	3.72105	3.67423	3.6476	3.67658	3.6058	3.59567	3.54112	3.41089	3.61419	3.60476	3.57157	3.55124	3.63759	3.62388	3.61827	3.68585	3.56538	3.59784	3.5052	3.52313	3.66089	3.7067	3.6677	3.69953	3.36233	3.58882	3.62053	3.65862	3.61938	3.53619	3.51696	3.71708	3.68455	3.46573	3.60067	3.55017	3.47105	3.66309
yliA	3.26886	3.212	3.06929	3.20793	3.06757	3.23444	3.18726	3.23131	3.30321	3.19021	3.19131	3.27467	3.24005	3.28529	3.30395	3.18448	3.16466	3.11315	3.05854	3.2096	3.24066	3.27088	3.27287	3.28876	3.2096	3.24774	3.3018	3.10422	3.12434	3.10539	3.11957	3.27467	3.33495	3.26099	3.2629	3.11189	3.16695	3.15277	3.2484	3.23507	3.12851	3.14539	3.32564	3.31919	3.09072	3.18915	3.10539	3.09072	3.21722
yliB	3.26422	3.34799	3.15679	3.24958	3.19191	3.20904	3.25837	3.33351	3.39275	3.309	3.31197	3.34202	3.35786	3.3944	3.40524	3.33573	3.2623	3.26165	3.163	3.25837	3.32635	3.36902	3.36233	3.4227	3.29688	3.30682	3.29615	3.23694	3.28738	3.21956	3.23507	3.37844	3.45669	3.39275	3.38318	3.25906	3.27973	3.28316	3.31995	3.35862	3.20851	3.25529	3.40189	3.39201	3.20209	3.29027	3.16243	3.22309	3.33495
yliC	2.84323	3.04968	2.8681	2.90188	2.86065	2.99792	2.86597	2.97973	2.93691	2.9871	2.95243	2.98657	2.88145	2.90522	2.89447	2.94911	2.96192	2.88864	2.8734	2.90244	2.92519	2.95303	2.91659	3.00503	2.94137	2.98432	2.86324	2.86163	2.96364	2.8465	2.80849	2.99616	3.06016	2.97034	2.9576	2.93851	2.94247	2.93367	2.92095	2.93367	2.8697	2.81687	2.95075	2.98032	2.77499	2.87859	2.7122	2.94079	2.96923
yliD	2.96029	3.13887	2.96248	3.03271	2.89394	3.05022	2.88425	2.98767	3.00398	3.08012	3.04056	3.05797	3.01055	3.03391	2.98607	3.07884	3.05323	2.97207	2.96136	2.98321	3.01585	3.06757	3.00619	3.09376	2.97594	3.0985	2.98989	2.88918	2.87809	2.76656	2.77056	2.88308	3.14706	2.9871	2.94015	2.95651	3.01377	3.01377	3.02737	3.03888	2.85791	2.86914	3.01055	3.0563	2.8438	2.96981	2.77056	2.95866	3.01908
yliE	2.22026	2.47365	2.21118	2.29455	2.03999	2.32519	2.15908	2.49251	2.25599	2.27451	2.23812	2.30935	2.28989	2.30774	2.28021	2.33435	2.32095	2.30522	2.35315	2.49251	2.27451	2.36045	2.43502	2.32919	2.2323	2.38735	2.29223	2.18948	2.27366	1.86243	1.95789	2.10847	2.938	2.54375	2.33676	2.16428	2.32095	2.31596	2.37342	2.35643	2.04573	2.01081	2.30692	2.33002	2.18279	2.31092	2.06638	2.24216	2.25599
yliF	2.15306	2.45312	2.18538	2.27055	1.96197	2.20707	2.05418	2.52928	2.2437	2.24059	2.25441	2.23812	2.24866	2.2323	2.27789	2.25441	2.25204	2.24555	2.24792	2.42658	2.18948	2.26244	2.47365	2.2987	2.30852	2.29223	2.28021	2.10847	2.24463	1.71411	1.84252	2.24216	2.9326	2.5679	2.28568	2.18114	2.1683	2.19959	2.33839	2.28738	1.98529	2.00802	2.32842	2.34339	2.14884	2.27133	1.99755	2.28256	2.21526
yliG	2.83661	2.55857	2.8881	2.86324	2.79987	2.7938	2.8427	2.80849	2.81581	2.85734	2.83499	2.66882	2.81293	2.81401	2.8681	2.82406	2.82119	2.8262	2.89552	2.9342	2.83335	2.79157	2.63587	2.81902	2.88425	2.8427	2.78313	2.56523	2.40658	2.61474	2.53152	2.7269	2.66827	2.88252	2.87604	2.7457	2.83275	2.82119	2.8497	2.9486	2.87171	2.72395	2.79821	2.81902	2.66303	2.64063	2.68313	2.6579	2.82228
yliH	3.24648	3.41925	3.12616	3.27973	3.34427	3.39201	3.17929	2.92626	3.3054	3.36311	3.23637	3.56234	3.28098	3.42516	3.25471	3.27088	3.40189	3.39517	3.49356	3.19623	3.37916	3.47105	2.92039	3.36156	3.37916	3.4412	3.52604	3.93234	3.41925	3.86006	3.95755	3.78778	3.47924	3.2629	3.31625	3.627	3.21143	3.19969	3.3011	2.735	3.28738	3.6677	3.39275	3.33276	3.87321	4.03568	3.59974	4.04969	3.20489
yliI	1.95006	2.03628	1.90132	1.98609	2.35231	2.06524	2.03999	1.89475	2.02561	2.02864	1.97662	2.07099	2.0701	2.00889	1.96389	1.98153	1.95291	2.28408	1.94688	1.95504	2.05513	2.02747	1.97085	2.00439	2.06927	2.08341	2.09906	2.32255	2.11511	3.55124	2.56312	2.20707	2.55791	1.96706	1.87388	2.1582	2.04955	2.01169	1.99452	1.90535	1.96502	2.26244	2.05513	1.95996	2.33509	2.20955	2.03147	2.29223	1.95186
yliJ	3.12137	3.03502	3.02791	3.15501	3.09663	3.09907	3.1178	3.09376	3.1944	3.15501	3.17929	3.14539	3.17285	3.16243	3.16986	3.1417	3.11604	3.22377	3.11718	3.11367	3.09255	3.17522	3.18966	3.12137	3.17167	3.17408	3.22066	3.32564	3.07768	2.88645	3.08891	3.15115	2.88588	3.045	3.09376	3.06638	3.19784	3.18273	3.15622	3.1493	3.18563	3.24579	3.19969	3.17108	3.11488	3.10422	3.05022	3.10769	3.19727
dacC	2.70438	2.69638	2.69691	2.69333	2.89076	2.7103	2.67477	2.68496	2.67136	2.6659	2.6659	2.66363	2.69519	2.66303	2.6315	2.66703	2.6992	2.77671	2.6431	2.75587	2.64553	2.63526	2.61849	2.66647	2.69041	2.70154	2.74862	2.7537	2.83891	2.7756	2.98032	2.72798	2.55576	2.64437	2.65561	2.65504	2.75197	2.71152	2.73737	2.67477	2.74232	2.77336	2.69219	2.68015	2.70918	2.71279	2.67192	2.68619	2.73264
deoR	2.70918	2.68437	2.65913	2.76433	2.59517	2.79268	2.68437	2.75928	2.7682	2.7682	2.7837	2.78313	2.76205	2.7904	2.79098	2.76764	2.76262	2.7938	2.71984	2.78981	2.68253	2.70566	2.79761	2.75197	2.7537	2.76152	2.76377	2.7103	2.63828	2.45231	2.54521	2.73264	2.97704	2.76594	2.73792	2.79318	2.73438	2.77177	2.84323	2.76262	2.63084	2.66882	2.75639	2.8174	2.72798	2.78981	2.67834	2.7904	2.75317
ybjG	2.95075	3.00503	2.99045	3.00291	2.78428	2.99666	2.85398	2.90737	2.99792	3.00783	3.01585	2.96306	2.96923	3.00836	2.97651	2.97704	2.9871	2.95971	3.02566	3.02186	2.98933	2.97422	2.95651	3.03615	3.01168	2.97704	2.98607	2.76594	3.20489	2.34836	2.65561	3.05022	3.25971	3.11957	3.00291	3.01272	3.00291	2.95807	3.06131	2.99495	2.9871	2.91659	2.98209	3.01856	3.02566	3.25406	3.15842	3.13317	2.9792
cmr	2.48872	2.47148	2.48575	2.57319	2.50009	2.59957	2.54867	2.46921	2.50293	2.52496	2.5205	2.4798	2.51282	2.53728	2.51894	2.51894	2.60276	2.56979	2.63828	2.70438	2.43273	2.51974	2.13486	2.44313	2.54024	2.50009	2.42898	2.34108	2.6034	2.0909	2.33089	2.49482	2.75423	2.65561	2.69275	2.6315	2.52496	2.53584	2.58611	2.54801	3.02025	2.8961	2.48714	2.54303	2.57652	2.56183	2.6098	2.50009	2.5152
ybjH	2.33089	2.32439	2.23892	2.31092	2.19798	2.3777	2.25832	2.28821	2.31171	2.27283	2.30935	2.31426	2.27789	2.23661	2.29947	2.29542	2.3102	2.31678	2.27613	2.26415	3.52313	3.52313	3.54305	3.53818	2.30522	2.29697	2.277	2.25441	2.34836	2.1048	2.187	2.26741	2.22659	2.34588	2.29697	2.20707	2.34013	2.33354	2.31092	2.33435	2.31261	2.23892	2.33089	2.31596	2.24142	2.24627	2.28568	2.19719	2.33594
ybjI	2.65195	2.66538	2.57319	2.66476	2.53005	2.62792	2.61236	2.57319	2.63084	2.57836	2.62844	2.65079	2.6235	2.54521	2.58361	2.6211	2.66647	2.65079	2.61672	2.60147	3.97602	3.88326	3.88326	3.92856	2.61049	2.62792	2.62172	2.60022	2.6659	2.47606	2.58548	2.6034	2.55014	2.72335	2.6496	2.55653	2.68674	2.65253	2.62172	2.64494	2.59957	2.54024	2.6389	2.62172	2.61236	2.58941	2.59136	2.58037	2.6725
ybjJ	2.23661	2.30033	2.23062	2.26815	2.1514	2.11136	2.31261	1.98334	2.28989	2.20116	2.28568	2.27613	2.25913	2.1514	2.24792	2.26328	2.28256	2.28738	2.22026	2.17747	3.6677	3.60476	3.66424	3.61419	2.24716	2.30205	2.17659	2.28178	2.20876	2.27133	2.25599	2.24866	1.92201	2.33435	2.27535	2.21436	2.30522	2.29383	2.277	2.22185	1.99372	2.10219	2.27867	2.24716	2.25123	2.17181	2.19476	2.20202	2.27789
ybjK	2.11423	2.10946	2.10847	2.06085	2.01837	1.9843	2.1225	2.17843	2.10759	1.99083	2.07493	2.01374	2.09272	2.00632	2.07592	2.09272	2.03052	2.14473	2.04573	2.01553	3.35709	3.23266	3.20381	3.58769	2.10946	2.01275	2.01374	2.05606	2.06832	2.14191	2.06085	2.00632	1.56874	2.08162	2.08249	2.03252	2.05418	2.06734	2.03714	2.1234	1.98703	1.966	2.0174	2.0212	2.07289	1.9757	1.98609	2.02864	2.09719
rybB	2.37997	2.2437	2.47531	2.28098	2.21343	2.06356	2.07099	2.29542	2.20791	2.14376	2.19307	2.02298	2.20037	2.16499	2.13752	2.16921	2.15739	2.11511	2.19877	2.11511	2.24142	2.31347	2.38308	2.44615	2.26884	2.187	2.1178	2.11892	2.14642	2.04861	2.0844	2.19476	1.70686	2.22743	2.32255	2.30603	2.30603	2.24716	2.22986	2.37997	2.2575	2.10106	2.19719	2.13202	2.04676	2.22185	2.14286	2.20628	2.28989
ybjL	2.60541	2.6205	2.56523	2.60746	2.51194	2.58734	2.53507	2.58872	2.54663	2.5679	2.56911	2.57381	2.57976	2.54867	2.58872	2.58177	2.6273	2.56659	2.58734	2.68674	2.58675	2.55442	2.5679	2.60147	2.56593	2.58037	2.47606	2.3792	2.66647	1.99083	2.40491	2.53507	2.62663	2.62598	2.60209	2.62598	2.55224	2.59458	2.63587	2.5445	2.49037	2.42732	2.57905	2.61049	2.49332	2.53654	2.49705	2.55922	2.58483
ybjM	2.92851	2.82119	2.86012	2.84758	2.82339	3.06243	2.79936	2.85621	2.90358	2.92952	2.91166	3.02676	2.93059	2.97095	2.92144	2.87978	2.85078	2.84156	2.76481	2.90301	2.91982	2.92144	2.95866	2.94247	2.84863	2.91377	2.95017	2.95594	3.05566	2.60473	2.9855	2.95243	3.26037	3.05566	3.00946	2.7537	2.88645	2.89029	2.91323	2.74805	2.98093	2.87978	2.90845	2.91982	2.95917	2.9342	2.81581	2.88972	2.87399
grxA	2.60676	2.35231	2.83385	2.44313	2.57652	2.32842	2.47365	2.80042	2.42029	2.37997	2.32095	2.25204	2.51974	2.6205	2.48872	2.46921	2.58424	2.36839	2.75928	2.53882	2.28821	2.47071	2.14376	2.41868	2.46921	2.34669	2.44692	2.3924	2.59265	2.30603	2.27535	2.3581	2.04195	2.48952	2.46697	2.58611	2.45774	2.45929	2.50971	2.5205	2.45231	2.4074	2.9647	2.49627	2.38231	2.73264	2.54521	2.37342	2.64663
ybjC	3.74332	3.7344	3.76881	3.74332	3.71065	3.71581	4.2431	3.72515	3.78246	3.75944	3.79618	3.69953	3.80862	3.81015	3.81442	3.76881	3.75944	3.7647	3.7647	3.72783	3.91423	4.53249	4.17844	3.7729	3.74332	3.71581	3.65862	3.79347	3.80437	3.70801	3.71581	3.72254	3.64311	3.79063	3.75536	3.86006	3.72515	3.76213	3.79741	3.70423	3.61938	3.73562	3.74736	3.72105	3.7647	3.68585	3.77556	3.69707	3.91067
nfsA	2.75135	2.79821	2.69275	2.77852	2.76656	2.73737	3.16017	2.72971	2.81079	2.78253	2.80165	2.72798	2.79431	2.73953	2.7756	2.74399	2.7756	2.75258	2.78813	2.78133	2.91114	3.37768	3.09012	2.76205	2.79538	2.79649	2.78639	2.78981	2.81962	2.66303	2.72798	2.77617	2.6772	2.76883	2.73556	2.83056	2.77056	2.77056	2.82895	2.78024	2.69867	2.7938	2.81962	2.81849	2.7469	2.6659	2.73264	2.70438	2.90301
rimK	2.73792	2.7469	2.70691	2.72855	2.66363	2.77852	2.9731	2.66363	2.7457	2.73084	2.75804	2.73898	2.74912	2.72101	2.74399	2.73844	2.735	2.74749	2.73377	2.77852	2.801	3.1448	2.99265	2.74805	2.78195	2.7469	2.70504	2.62172	2.7291	2.55224	2.6034	2.70319	2.7745	2.78195	2.74008	2.68375	2.71397	2.71927	2.76433	2.76999	2.6603	2.65079	2.70566	2.71927	2.69041	2.71749	2.72629	2.66191	2.77905
ybjN	3.42185	3.37614	3.36981	3.41925	3.28243	3.26816	3.46298	3.36003	3.37452	3.38896	3.40018	3.43452	3.39361	3.44446	3.39517	3.40189	3.39673	3.41089	3.39275	3.31919	3.4666	3.5644	3.58659	3.42937	3.45057	3.42103	3.46479	3.50723	3.309	3.32337	3.33426	3.4462	3.38079	3.35557	3.36156	3.39275	3.37452	3.3608	3.37205	3.40018	3.32635	3.38237	3.44029	3.40356	3.57443	3.5271	3.39673	3.54011	3.40018
potF	3.22897	3.27684	3.14539	3.33967	3.40524	3.28243	3.30245	3.23266	3.30036	3.27973	3.32635	3.32129	3.33426	3.27684	3.27608	3.30763	3.20267	3.43868	3.37768	3.40674	3.23637	3.27467	3.51979	3.30968	3.35634	3.31548	3.38564	3.35935	3.20611	3.3018	3.33143	3.28529	3.48104	3.28675	3.1747	3.06816	3.37363	3.33811	3.34799	3.27608	3.1816	3.34127	3.27026	3.26037	3.39275	3.17345	3.34493	3.20736	3.32067
potG	2.60806	2.64832	2.52273	2.66703	2.66083	2.67006	2.6223	2.55725	2.64832	2.6431	2.68559	2.67303	2.66827	2.60209	2.67594	2.68015	2.5474	2.77177	2.73953	2.77177	2.63402	2.67655	2.95017	2.67477	2.70504	2.65195	2.69804	2.6098	2.53439	2.62598	2.65624	2.59898	2.85791	2.65195	2.52273	2.49627	2.6772	2.66647	2.70918	2.60806	2.4585	2.6223	2.6334	2.6273	2.70752	2.52715	2.56381	2.60087	2.62792
potH	2.55152	2.57711	2.50009	2.60147	2.56451	2.55791	2.60147	2.51974	2.60746	2.52715	2.59074	2.51591	2.62792	2.51739	2.59838	2.55791	2.51894	2.69691	2.68983	2.6813	2.55507	2.54663	2.9047	2.62409	2.62663	2.53005	2.58734	2.46538	2.45312	2.58361	2.64063	2.59328	2.77499	2.62472	2.47218	2.4798	2.59074	2.58301	2.67533	2.55791	2.3777	2.46458	2.55922	2.57381	2.65853	2.44845	2.42111	2.51894	2.61672
potI	2.59707	2.61174	2.58177	2.63084	2.59707	2.54948	2.63526	2.56246	2.62844	2.54024	2.59458	2.59957	2.68983	2.55296	2.65678	2.56724	2.49332	2.70918	2.67778	2.66083	2.58301	2.52928	2.94805	2.66476	2.67778	2.59007	2.63526	2.5152	2.42498	2.56183	2.62172	2.61849	2.85078	2.71093	2.58734	2.49251	2.6334	2.59265	2.68313	2.61793	2.49409	2.57652	2.60087	2.61731	2.62472	2.47458	2.48714	2.54303	2.61236
ybjO	2.51282	2.49409	2.53439	2.50739	2.58104	2.72222	2.52787	2.48646	2.51048	2.46852	2.49184	2.52196	2.54165	2.50444	2.54233	2.52196	2.45312	2.54948	2.58361	2.51446	2.49935	2.50814	2.60806	2.50739	2.5474	2.47606	2.56312	2.44692	2.45557	2.56117	2.65195	2.45774	2.81401	2.63828	2.4677	2.7257	2.52196	2.50516	2.55224	2.50814	2.39631	2.48872	2.49332	2.51282	2.55857	2.47531	2.6431	2.4767	2.47606
rumB	2.38071	2.20116	2.29697	2.35643	2.26328	2.39856	2.31347	2.47458	2.28488	2.31503	2.33089	2.22812	2.29781	2.25674	2.28408	2.28909	2.27283	2.28821	2.33594	2.45152	2.31596	2.277	2.3777	2.32763	2.41218	2.32763	2.31171	2.14191	2.1582	2.24059	2.27867	2.27451	2.61731	2.46306	2.37599	2.59707	2.33748	2.28821	2.32173	2.4585	2.37853	2.26328	2.28568	2.35231	2.23735	2.32842	2.32439	2.26741	2.31764
artJ	3.95755	4.00282	3.97825	4.01655	3.96865	4.01348	4.01348	3.92502	4.02168	4.09016	4.04701	3.76597	4.08729	4.03008	4.01092	4.05808	4.09575	4.04701	4.0781	4.18811	4.07237	4.20741	4.18503	4.0665	4.11958	4.03301	4.09575	3.89458	3.87661	3.80007	3.68227	4.03301	4.20741	4.10756	4.24692	3.47184	4.06958	4.03568	4.17542	4.20741	3.98754	4.07514	3.99244	4.01655	4.18811	3.83422	3.88476	3.87012	4.15328
artM	3.5003	3.31413	3.45489	3.4462	3.35862	3.38237	3.28166	3.45144	3.41925	3.45929	3.42185	3.34577	3.40105	3.40105	3.35786	3.43781	3.5594	3.28675	3.5271	3.48273	3.39125	3.33573	3.60476	3.38968	3.30036	3.35396	3.31121	3.17108	3.43027	3.32704	3.27749	3.40524	3.58882	3.55835	3.48995	3.43696	3.35935	3.37205	3.43194	3.30395	3.48641	3.20081	3.35557	3.41247	3.42352	3.36571	3.30321	3.46928	3.46205
artQ	3.65189	3.54305	3.62815	3.58882	3.54814	3.54112	3.51307	3.60774	3.59875	3.71313	3.62588	3.51013	3.5927	3.63996	3.59974	3.63234	3.76071	3.5052	3.77556	3.7419	3.55835	3.54407	3.78778	3.59684	3.52509	3.58253	3.59684	3.48456	3.68227	3.58354	3.51405	3.64311	3.81295	3.71313	3.6677	3.74736	3.53913	3.55124	3.61093	3.50422	3.63234	3.48183	3.60677	3.63996	3.627	3.55124	3.46479	3.64537	3.64311
artI	3.81152	3.62491	3.74332	3.73562	3.66089	3.58159	3.5594	3.75283	3.76071	3.83572	3.75417	3.63234	3.75816	3.79199	3.72783	3.79741	3.87321	3.59567	3.89093	3.86006	3.71708	3.64107	3.86855	3.74463	3.64979	3.67423	3.72387	3.63431	3.93391	3.81152	3.73039	3.84167	3.90914	3.83717	3.75944	3.91067	3.71065	3.68828	3.73308	3.65624	3.79063	3.64979	3.74332	3.7647	3.92673	3.78778	3.61521	3.88931	3.78515
artP	3.92856	3.76213	3.95974	3.91067	3.83257	3.74332	3.76213	3.82784	3.90558	3.97825	3.88326	3.77556	3.89458	3.97354	3.86666	3.92673	4.01092	3.76351	4.07237	3.98754	3.92294	3.80437	4.07514	3.86169	3.81871	3.82017	3.89093	3.78106	4.03568	3.85043	3.85199	3.90728	4.09575	3.98754	3.95534	3.91245	3.77012	3.81871	3.87833	3.79868	3.9709	3.85826	3.90914	3.90914	3.99736	3.92121	3.86006	3.99244	3.90402
ybjP	2.96758	3.13939	3.11068	3.01484	3.37363	3.00836	3.01856	2.99666	3.02846	3.09072	3.02291	3.00071	3.06016	3.14291	2.97759	3.04615	3.0747	3.10422	3.03836	3.02084	3.05797	3.02351	2.96923	3.00291	3.03166	3.09432	3.1493	3.30611	3.2131	3.39845	3.38237	3.14648	2.46621	2.86324	2.86701	2.89871	3.11315	3.06582	3.10033	2.97254	2.87978	3.19676	2.99732	2.97815	3.28459	3.16523	3.3944	3.21657	3.02456
ybjQ	2.65311	2.68375	2.73207	2.69979	2.83335	2.72156	2.72629	2.80226	2.76205	2.72629	2.73207	2.74118	2.75197	2.74862	2.74516	2.7682	2.72156	2.70504	2.75317	2.76048	2.72511	2.72044	2.68081	2.75079	2.73898	2.7367	2.73264	2.76319	2.80729	2.98767	2.82895	2.74232	2.49627	2.69107	2.72743	2.73084	2.75587	2.76481	2.76883	2.76594	2.71577	2.73024	2.71455	2.70319	2.6796	2.6992	2.66538	2.70504	2.80165
ybjR	2.81902	2.84156	2.938	2.82406	2.94079	2.8961	2.89333	2.86756	2.86544	2.84433	2.85139	2.89552	2.84912	2.86597	2.84533	2.81028	2.83056	2.78024	2.82406	2.81458	2.80676	2.83219	2.801	2.81687	2.82119	2.87653	2.89394	2.88588	2.91114	3.05441	2.92626	2.82288	2.64377	2.84156	2.7796	2.81849	2.8734	2.84591	2.86116	2.83164	2.79987	2.87399	2.8465	2.84701	2.7457	2.78639	2.80278	2.73319	2.83275
ybjS	2.58037	2.50739	2.58611	2.5977	2.50669	2.66476	2.6098	2.6034	2.59136	2.60276	2.57319	2.60407	2.56523	2.55224	2.55092	2.51974	2.6205	2.62172	2.65967	2.61849	2.53152	2.51048	2.81186	2.59074	2.6389	2.58104	2.63463	2.60806	2.50516	2.84863	2.40979	2.52496	2.69691	2.67533	2.58301	2.59577	2.53084	2.54663	2.58104	2.66647	2.46306	2.51282	2.56451	2.58177	2.63023	2.55365	2.6034	2.57445	2.59957
ybjT	2.6315	2.61849	2.51816	2.64124	2.57905	2.78871	2.63209	2.67006	2.67901	2.60806	2.64553	2.75135	2.62844	2.62532	2.66942	2.6235	2.56523	2.6813	2.36914	2.54594	2.66761	2.58872	2.65143	2.64063	2.59707	2.64721	2.67136	2.74178	2.53302	2.7457	2.61919	2.57776	2.59638	2.66363	2.56117	2.52196	2.63763	2.63828	2.61236	2.64182	2.57976	2.6603	2.67303	2.68437	2.60147	2.50598	2.51667	2.55224	2.66083
ltaE	2.83164	2.83781	2.8174	2.85514	2.99265	3.04851	2.95866	2.92303	2.91323	2.88366	2.8734	3.01272	2.90793	2.91938	2.93155	2.91065	2.801	2.93316	2.59957	2.7756	2.91879	2.92095	2.85849	2.89765	2.85139	2.9047	2.95243	3.05741	2.83955	3.212	3.12736	2.90686	2.65678	2.8465	2.84433	2.75804	2.89076	2.8918	2.89871	2.85139	2.8638	2.9486	2.88479	2.8918	2.84323	2.86652	2.85343	2.81634	2.86065
poxB	2.53802	2.7682	2.80729	2.66647	3.27539	2.80849	3.13887	2.58242	2.72395	2.75423	2.7122	2.81458	2.73898	2.79595	2.73613	2.72275	2.68731	2.89921	2.55791	2.66703	3.09317	3.05741	2.74178	2.75753	2.79701	2.8361	2.94015	3.22492	2.8697	3.54814	3.49356	2.87023	1.69966	2.30033	2.40338	2.63463	2.71455	2.76104	2.66882	2.6315	2.46921	3.01635	2.72511	2.68496	3.03166	2.78923	2.8961	2.86756	2.6538
hcr	1.74893	1.9419	1.85798	1.71411	1.67247	1.7447	1.71891	1.8131	1.76934	1.8232	1.76619	1.71315	1.75913	1.79812	1.74893	1.75913	1.71704	1.64332	1.77467	1.70374	1.82954	1.69453	1.73598	1.75304	1.70686	1.77246	1.72295	1.73181	1.99083	1.77142	1.78531	1.79812	1.90229	1.71411	1.89922	1.78531	1.7736	1.62637	1.74683	1.70169	2.11423	1.9199	1.79493	1.75702	1.79924	1.98334	1.61804	1.86129	1.76204
hcp	1.51197	1.64449	1.61487	1.39643	1.33926	1.48533	1.41889	1.36828	1.55775	1.53883	1.58088	1.55664	1.48124	1.54078	1.41133	1.41358	1.45931	1.46975	1.43931	1.45821	1.56075	1.50898	1.69347	1.51417	1.41783	1.4917	1.60973	1.35269	1.4634	1.22677	1.42312	1.57359	1.68652	1.54703	1.58399	1.53183	1.52587	1.46763	1.46228	1.67151	1.42312	1.37516	1.49262	1.47079	1.47819	1.35613	1.49067	1.40796	1.46975
ybjE	2.87023	2.64182	2.82567	2.90031	2.62792	2.80401	2.79595	2.87399	2.8361	2.83661	2.88864	2.85241	2.85454	2.84105	2.83006	2.84056	2.81687	2.82061	2.83006	2.91009	2.7469	2.74063	2.69107	2.8124	2.84433	2.82288	2.87914	2.60609	2.59707	2.01837	2.42586	2.74805	2.97759	2.87859	2.86434	2.47	2.88588	2.85398	2.89921	2.81634	2.76262	2.72222	2.86434	2.89447	2.70631	2.73377	2.68015	2.71397	2.8438
aqpZ	2.32439	2.20955	2.6273	2.22659	2.14191	2.12814	2.48646	2.19719	2.3036	2.26815	2.23062	2.26328	2.26328	2.25995	2.24297	2.277	2.22096	2.20356	2.26159	2.11693	2.45929	2.23661	2.21526	2.35475	2.32173	2.21609	2.19719	2.34013	2.49772	1.76502	2.16921	2.23317	1.84012	2.187	2.41948	2.13752	2.21192	2.21526	2.22659	2.34108	2.32018	2.17936	2.28098	2.28021	2.34748	2.37518	2.77499	2.36214	2.36129
ybjD	2.30033	2.25913	2.37599	2.30205	2.1683	2.27213	2.54948	2.40338	2.35315	2.31596	2.34588	2.28821	2.34669	2.31261	2.30852	2.31596	2.36296	2.31092	2.29223	2.36045	2.24555	2.29947	2.1547	2.28408	2.25519	2.24866	2.3442	2.21267	2.28738	1.95592	2.23317	2.28568	2.53946	2.42898	2.32842	2.29781	2.37265	2.35315	2.4312	2.43641	2.19719	2.21609	2.33933	2.32173	2.22572	2.17747	2.18449	2.21192	2.22096
ybjX	3.58159	3.5281	3.78908	3.67318	3.56958	3.48359	3.5634	3.59475	3.65413	3.68455	3.6465	3.56757	3.63996	3.68714	3.64424	3.63759	3.64424	3.57952	3.65729	3.72387	3.63536	3.63649	3.61725	3.67423	3.7184	3.6677	3.73819	3.59684	3.54613	3.38896	3.60774	3.65974	3.66424	3.65305	3.65974	3.64214	3.63649	3.63649	3.66877	3.41247	3.57345	3.62913	3.69837	3.67544	3.64424	3.78515	3.63882	3.64979	3.67318
macA	2.60609	2.64663	2.58104	2.66363	2.55857	2.62284	2.61919	2.70752	2.71805	2.6496	2.69519	2.70918	2.66363	2.6334	2.70918	2.6603	2.63587	2.66647	2.66246	2.61793	2.60276	2.61607	2.61174	2.65967	2.59136	2.6235	2.64832	2.6796	2.6496	2.68191	2.65253	2.60676	2.46538	2.58675	2.61919	2.60209	2.6579	2.69041	2.64377	2.68191	2.54303	2.6796	2.68919	2.69041	2.6034	2.629	2.55507	2.6315	2.66303
macB	2.23812	2.29068	2.19719	2.25123	2.22096	2.32763	2.25599	2.33089	2.29068	2.24949	2.27613	2.33509	2.28488	2.22185	2.28738	2.27213	2.26501	2.2242	2.30692	2.16428	2.21436	2.1939	2.20037	2.25123	2.25204	2.27535	2.22743	2.24059	2.25032	2.27451	2.20202	2.20539	2.00889	2.277	2.27133	2.22812	2.26815	2.25519	2.2437	2.36534	2.21857	2.23974	2.27213	2.26578	2.1609	2.18279	2.13202	2.21035	2.27613
cspD	3.22309	3.3608	2.89076	3.15392	3.22377	3.36733	3.1448	3.02513	3.19558	3.21834	3.21485	3.25837	3.24958	3.22844	3.19902	3.25084	3.27026	3.20736	3.23757	2.99322	3.11604	3.29027	3.07221	3.15785	2.97367	3.21894	3.1984	3.46205	3.44282	3.11659	3.34649	3.25971	2.87445	3.07342	3.09072	3.18102	3.27749	3.25136	3.25779	3.163	3.00562	3.18915	3.16923	3.15277	3.4702	3.40929	3.24066	3.51307	3.18102
clpS	3.39043	3.39275	3.37286	3.41755	3.3495	3.37139	3.37844	3.44786	3.43194	3.3753	3.39758	3.50321	3.37139	3.33351	3.38647	3.38564	3.29831	3.31413	3.26886	3.34799	3.40524	3.36311	3.29831	3.38079	3.3682	3.34577	3.38488	3.42678	3.38079	3.28316	3.44971	3.38406	3.2484	3.39517	3.38814	3.20022	3.38237	3.37916	3.33967	3.37286	3.38488	3.41589	3.40762	3.39932	3.36233	3.4612	3.36156	3.4354	3.39758
clpA	3.53818	3.53014	3.39845	3.51405	3.54112	3.5013	3.51114	3.52095	3.54011	3.4773	3.48183	3.64311	3.52919	3.48273	3.53818	3.48995	3.58045	3.55318	3.55124	3.6058	3.50321	3.53506	3.36311	3.49267	3.58253	3.56647	3.60379	3.68105	3.72105	3.63234	3.70801	3.69707	3.47642	3.48641	3.46749	3.54011	3.61311	3.58253	3.56031	3.56234	3.41755	3.58354	3.63325	3.60774	3.55416	3.63649	3.54908	3.6058	3.57443
serW	3.83257	3.36651	3.51405	3.45232	3.37064	3.2484	3.46479	3.51207	3.31548	3.30611	3.309	3.05258	3.37844	3.32266	3.2629	3.42937	3.23936	3.07705	3.24191	3.18563	3.29688	3.31625	3.31777	3.32704	3.62053	3.45489	3.40762	3.37205	3.4354	3.32067	3.31919	3.46021	3.309	3.55318	3.59567	3.15959	3.38814	3.40356	3.43452	3.54908	3.60884	3.33651	3.43107	3.46205	3.21956	3.19305	3.45929	3.31345	3.29831
infA	3.9377	3.849	3.95124	3.98985	3.94136	3.90914	3.88159	3.98252	3.91245	3.94535	3.95974	3.90558	3.93039	3.9377	3.91601	3.96192	3.98507	3.90402	4.0274	3.88476	3.87504	3.81598	3.96399	3.88476	3.8402	3.849	3.78106	3.74593	3.67544	3.41247	3.62815	3.6677	3.65087	3.91759	3.92856	3.90558	3.93039	3.92294	3.89615	3.95534	3.92502	3.93597	3.90249	3.94136	3.84605	3.81152	3.87504	3.82176	3.96192
aat	2.79595	2.91009	2.75686	2.76716	2.74232	2.88308	2.75197	2.79877	2.7837	2.82406	2.80905	2.84701	2.78079	2.76319	2.77336	2.77671	2.77617	2.79936	2.67655	2.74749	2.75527	2.74805	2.73143	2.74178	2.74805	2.82461	2.83721	2.83164	2.801	2.86324	2.72855	2.76541	2.85674	2.79485	2.7122	2.74118	2.77393	2.76205	2.78079	2.77793	2.69979	2.7682	2.8124	2.78253	2.78871	2.80622	2.69041	2.8262	2.7853
cydC	2.76541	2.91938	2.75197	2.7938	2.64832	2.72101	2.70918	2.8427	2.77499	2.81028	2.81079	2.85139	2.75988	2.73556	2.7457	2.78195	2.80849	2.71688	2.69107	2.72156	2.78482	2.76594	2.83721	2.76541	2.67533	2.85514	2.80401	2.74063	2.78428	2.79098	2.58807	2.75587	2.61414	2.77793	2.77393	2.78698	2.74805	2.74399	2.75928	2.73898	2.76205	2.68253	2.7837	2.7853	2.74399	2.78133	2.62472	2.84533	2.79098
cydD	2.70752	2.82674	2.69459	2.66882	2.50516	2.629	2.60864	2.76481	2.71093	2.70631	2.70566	2.72044	2.70566	2.70566	2.71093	2.68861	2.71455	2.62472	2.56312	2.62598	2.67477	2.64124	2.73556	2.6992	2.62792	2.74232	2.70207	2.67533	2.68983	2.65079	2.51446	2.67533	2.44235	2.66538	2.6958	2.6659	2.62844	2.6579	2.67422	2.65967	2.62532	2.55442	2.71866	2.74063	2.6659	2.65624	2.50814	2.69804	2.71512
trxB	3.49184	3.57851	3.88008	3.53506	3.4612	3.5271	3.54504	3.69837	3.5594	3.51498	3.54407	3.52201	3.56958	3.59179	3.57546	3.53402	3.53204	3.59875	3.57546	3.4773	3.53818	3.54305	3.69335	3.55527	3.58159	3.53723	3.5281	3.67423	3.59179	3.4702	3.34273	3.53913	3.34273	3.55124	3.61938	3.6465	3.54711	3.55221	3.58456	3.56958	3.00343	3.00892	3.04164	3.56234	3.52919	3.51498	3.54112	3.48104	3.55017
lrp	4.22351	4.33729	4.2839	4.32659	4.31883	4.30607	4.35879	4.30196	4.34454	4.33349	4.33349	4.41068	4.31012	4.25812	4.2839	4.29343	4.26599	4.36492	4.17844	4.42467	4.31012	4.26599	4.18175	4.30607	4.27019	4.39085	4.31883	4.397	4.32316	4.12528	4.34454	4.30607	4.19132	4.29343	4.30607	4.07514	4.3412	4.32316	4.32316	4.21726	4.21726	4.36492	4.32316	4.32659	4.35193	4.2542	4.23625	4.23625	4.37905
ftsK	2.86867	3.04557	3.06816	3.0018	3.01327	3.03166	3.18044	3.03391	2.97973	2.97704	2.9855	2.9855	2.97151	2.95415	2.9436	2.96084	2.97537	2.99967	2.92851	3.00343	2.98209	2.95807	3.00729	2.99732	2.97034	3.04383	2.99102	2.95651	2.94015	3.1048	3.07163	3.00674	2.99967	2.99377	2.93956	3.12736	3.02456	2.98933	3.03836	3.01377	2.80622	2.87704	2.95017	2.96872	3.05323	2.97651	3.01694	3.03946	3.00015
lolA	3.4454	3.50916	3.72105	3.53402	3.48906	3.47369	3.59475	3.48548	3.45404	3.54613	3.51591	3.51114	3.47369	3.52201	3.48641	3.52919	3.55124	3.53402	3.54407	3.57546	3.55124	3.49184	3.46021	3.47642	3.52095	3.52201	3.55632	3.49734	3.63027	3.53014	3.5281	3.53723	3.6476	3.53109	3.44786	3.6058	3.47642	3.53298	3.5281	3.5634	3.51207	3.53298	3.49542	3.49356	3.49458	3.612	3.64979	3.5687	3.51789
ycaJ	2.85197	2.8174	2.91982	2.89128	2.85901	2.91377	2.98266	2.88972	2.84156	2.8734	2.89394	2.88252	2.85139	2.83955	2.82511	2.8465	2.93903	2.90413	2.96872	2.9731	2.90579	2.85565	2.89979	2.83955	2.86756	2.87809	2.82895	2.66942	2.72454	2.79217	2.86486	2.82777	3.12192	2.9792	2.84156	3.0175	2.82511	2.86701	2.90413	2.90845	2.80965	2.77499	2.83781	2.82567	2.83219	2.91276	2.96645	2.87497	2.89765
serS	3.92673	3.78515	3.82634	3.90402	3.87833	3.90402	3.82784	3.91933	3.94926	3.92121	3.91067	3.99493	3.90402	3.90249	3.92121	3.89793	3.93234	3.93597	3.86323	3.97602	3.9377	3.86855	3.69206	3.94535	3.76351	3.95534	3.86855	3.88326	3.66982	3.84751	4.01655	3.92502	3.81729	3.88476	3.91601	3.85043	3.92856	3.92856	3.90728	3.84452	3.8402	3.81015	3.93597	3.97354	3.85043	3.85826	3.75816	3.96192	3.93946
dmsA	2.41868	2.71805	2.6659	2.36129	2.27133	2.15739	2.14376	2.33435	2.43717	2.53802	2.47817	2.37172	2.4074	2.41785	2.3815	2.50293	2.42029	2.23062	2.47218	2.46621	2.49482	2.41467	2.32603	2.37342	2.31092	2.55791	2.46458	2.25519	2.64553	2.00536	2.04861	2.21192	2.21035	2.42586	2.52641	2.20791	2.41544	2.45152	2.48279	2.0617	2.36997	2.28821	2.37518	2.43717	2.11693	2.08892	2.26159	2.13102	2.46458
dmsB	2.71152	2.97422	2.87755	2.72743	2.58611	2.44692	2.37997	2.58483	2.66827	2.77617	2.73438	2.64663	2.65967	2.65436	2.59638	2.75025	2.73264	2.49705	2.74008	2.67834	2.64124	2.68253	2.45929	2.56183	2.48714	2.76883	2.67594	2.52857	2.9321	2.18865	2.14376	2.39631	2.69638	2.65504	2.71688	2.43052	2.72156	2.69804	2.73438	2.36839	2.7269	2.53439	2.59577	2.6328	2.28909	2.47071	2.57905	2.41948	2.7134
dmsC	2.61359	2.84912	2.79987	2.63649	2.49705	2.56724	2.43641	2.52496	2.57247	2.66538	2.63763	2.57117	2.57247	2.55922	2.50971	2.64611	2.58483	2.44469	2.68081	2.53507	2.52641	2.56183	2.40979	2.4798	2.44176	2.65561	2.54375	2.39788	2.87122	2.27535	2.20707	2.43795	2.64553	2.60276	2.69163	2.41061	2.62532	2.58483	2.63023	2.37172	2.67192	2.47148	2.54099	2.56523	2.32519	2.47817	2.53882	2.41868	2.60864
ycaC	3.02737	3.4666	2.87122	3.15277	3.73562	3.28951	3.48821	2.86486	3.17048	3.29972	3.18395	3.20611	3.28035	3.40592	3.20793	3.22492	3.21834	3.65305	3.30682	3.05957	3.33967	3.64311	3.31625	3.27218	3.40674	3.426	3.59475	4.2839	3.45232	3.90914	3.79741	3.33495	2.03999	2.7537	2.74516	3.19784	3.24648	3.25269	3.17285	3.12914	3.1208	3.97825	3.27156	3.13939	3.75283	3.53818	3.65087	3.53014	3.21143
ycaD	2.80729	2.76481	2.64004	2.74178	2.63402	2.70438	2.77617	2.65853	2.71152	2.78024	2.72044	2.73844	2.71749	2.80729	2.74805	2.72101	2.71632	2.73737	2.70566	2.84105	2.71279	2.67073	2.91323	2.77284	2.75639	2.78482	2.68253	2.58941	2.78698	2.42191	2.40261	2.71279	2.93744	2.84482	2.86264	2.6579	2.68983	2.69275	2.80455	2.83841	3.00239	2.73953	2.72798	2.76433	2.79987	2.90244	2.76999	2.77671	2.75135
ycaM	1.57268	1.53787	1.55183	1.45727	1.43068	1.43931	1.55183	1.53787	1.50096	1.48533	1.37516	1.32334	1.39409	1.4655	1.44438	1.47914	1.45522	1.47393	1.4433	1.52173	1.4156	1.3381	1.43297	1.43619	1.35503	1.43068	1.42426	1.45415	1.43838	0.824352	1.16059	1.41133	1.87388	1.46975	1.4864	1.26445	1.36154	1.42093	1.52173	1.53477	1.39409	1.47288	1.47492	1.47492	1.61487	1.49262	1.42747	1.57077	1.48533
ycaN	2.02471	1.90132	1.98703	1.94007	1.90229	2.19877	1.94688	2.08994	2.06832	1.94007	2.04099	2.04774	2.04491	2.01553	2.01275	2.00138	2.00344	2.00138	1.84012	1.96502	1.9699	1.92397	2.10298	1.9699	1.94588	1.93362	2.0212	1.98609	2.00802	1.35383	1.84361	1.97273	1.80441	2.06927	2.00251	1.81985	2.00987	2.04955	2.08162	1.9199	1.87701	1.90132	2.02747	2.05044	1.97372	1.94283	1.95291	1.89689	2.07402
ycaK	2.35966	2.0617	2.30205	2.23812	2.10106	1.966	2.29455	2.24059	2.21609	2.1609	2.18865	2.03052	2.24627	2.21343	2.21526	2.24463	2.20628	2.21857	2.06927	2.30033	2.22812	2.15058	2.46852	2.24297	2.38071	2.17264	2.47148	2.13202	2.17936	1.37949	1.45522	1.90962	2.02561	2.44767	2.32018	1.60045	2.20628	2.22659	2.26578	2.28568	2.14724	2.01275	2.24059	2.22346	1.9199	1.812	2.25832	1.74372	2.31092
pflA	3.2623	3.45144	3.23507	3.29615	3.36902	3.22961	3.22961	3.22897	3.26422	3.37139	3.29688	3.25269	3.24313	3.30245	3.20325	3.29315	3.33066	3.3011	3.34273	3.33651	3.23444	3.32266	3.23757	3.24378	3.23816	3.38896	3.37286	3.24255	3.49356	3.43107	3.55632	3.46749	3.07529	3.24066	3.3054	3.5927	3.32776	3.32195	3.29387	3.19254	3.3495	3.25471	3.24648	3.23266	3.50321	3.51405	3.24897	3.56757	3.33895
pflB	4.08133	4.2542	4.08456	4.11958	4.18811	3.99244	3.99736	3.93597	4.16572	4.27529	4.19132	4.26599	4.10476	4.25021	4.1281	4.15949	4.1401	4.11623	3.99493	4.08456	4.31883	4.31446	4.35879	4.26599	4.06105	4.32975	4.22351	4.25021	4.1401	4.49812	4.21412	4.09575	3.92502	3.98507	4.07237	3.95339	4.11026	4.1018	4.11339	4.0274	4.18175	4.13725	4.17235	4.1401	4.11958	4.0781	4.09575	4.20145	4.1018
focA	3.60884	3.63431	3.62053	3.54112	3.52604	3.29898	3.43452	3.5003	3.69707	3.73562	3.61827	3.67318	3.58045	3.77426	3.61827	3.57443	3.51013	3.44193	3.37916	3.46298	3.74047	3.68227	3.73819	3.79347	3.47105	3.65624	3.62388	3.68714	3.51591	3.71313	3.849	3.67888	3.59367	3.63759	3.69589	3.58159	3.45144	3.46382	3.53402	3.39043	3.68585	3.59875	3.67995	3.71313	3.80437	3.70544	3.5594	3.78246	3.57751
ycaO	3.13373	3.22606	3.1448	3.14237	3.01856	3.00071	2.99906	3.16523	3.10894	3.0837	3.13195	3.00291	3.11659	3.07163	3.11547	3.13546	3.13887	3.10951	3.1178	3.16695	3.10308	3.03447	3.24378	3.15334	3.18448	3.08481	3.06929	2.82061	3.08659	2.77393	2.68559	2.9486	3.01327	3.19623	3.20736	2.75527	3.07529	3.10769	3.09723	3.15622	3.13939	2.94696	3.06929	3.12736	2.85849	2.87755	2.99967	2.82228	3.11838
ycaP	2.79936	2.94805	3.26684	2.87653	3.33967	2.98767	3.80437	2.81134	2.89229	2.88092	2.8681	2.8734	2.87755	2.89979	2.86914	2.90244	2.84758	2.96981	2.78923	2.82406	2.86486	2.85791	2.76048	2.79098	2.90135	2.91166	2.99495	3.19969	3.13027	3.48456	3.51307	3.05797	2.59074	2.7756	2.80729	2.9576	2.8438	2.86324	2.82777	2.75686	2.83275	3.12026	2.88425	2.8681	3.10367	2.94911	3.20793	2.95303	2.82511
serC	3.95124	4.14999	3.81729	4.05538	3.9804	4.03568	3.92673	4.0525	4.07514	4.02465	4.06105	4.11026	4.03301	3.99736	4.03008	4.02465	3.86169	4.1401	3.77012	3.91933	4.03301	3.98507	3.88008	4.08456	4.04969	4.08729	4.00546	4.14378	4.08456	3.87178	4.09287	4.1018	3.71187	3.93946	3.90074	3.88476	4.08133	4.05538	4.03301	3.96621	3.95974	4.1018	4.0665	4.06105	3.99493	3.95339	3.81442	4.01655	4.02465
aroA	3.57546	3.79741	3.44282	3.69953	3.61827	3.62168	3.61521	3.69707	3.71971	3.65729	3.68353	3.59567	3.65087	3.59875	3.65189	3.66877	3.58882	3.79063	3.48906	3.65189	3.66309	3.59684	3.57751	3.66982	3.73819	3.76351	3.67544	3.70544	3.58253	3.49836	3.57255	3.56131	3.29972	3.57851	3.6058	3.48906	3.71708	3.70801	3.69206	3.64424	3.53913	3.70544	3.71313	3.70927	3.53298	3.51696	3.41925	3.51789	3.68828
ycaL	1.95996	2.15058	1.95996	2.05418	1.9747	2.09719	1.98805	2.10759	2.05232	2.04297	2.10106	1.97174	2.0909	2.05513	2.04676	2.07099	1.97174	2.09357	2.04861	1.97854	2.00138	2.05324	2.00439	2.03252	2.09639	2.03347	2.04491	1.96294	2.06734	1.92499	1.86026	1.98609	2.01169	2.02963	2.27283	1.85147	2.14975	2.08709	2.07099	2.12641	2.00987	2.05418	2.08341	2.12071	1.96197	1.98805	1.92201	1.99755	2.10106
cmk	3.24579	3.25779	3.28675	3.22437	3.18915	3.24445	3.29831	3.26745	3.19131	3.21143	3.1984	3.15392	3.20546	3.20381	3.21259	3.20489	3.21425	3.19558	3.28459	3.23507	3.26684	3.20022	3.1851	3.23637	3.28675	3.14358	3.12736	3.06698	3.3018	3.52919	3.07285	3.15223	3.04439	3.2484	3.27287	2.96531	3.14765	3.15897	3.18678	3.28602	3.29387	3.17522	3.18044	3.20489	3.22549	3.20489	3.33895	3.12371	3.19305
rpsA	4.57321	4.60338	4.52028	4.5864	4.57754	4.63073	4.63073	4.56861	4.60338	4.63482	4.63073	4.63482	4.6114	4.60338	4.6114	4.64784	4.62291	4.65243	4.61517	4.61922	4.60338	4.6114	4.65716	4.63482	4.62291	4.62291	4.58214	4.60338	4.59069	4.5482	4.57754	4.59934	4.50638	4.60745	4.55595	4.53657	4.6114	4.63482	4.63073	4.60338	4.5441	4.57754	4.59514	4.61517	4.62291	4.5864	4.5441	4.56861	4.63482
ihfB	4.03301	4.01655	3.95339	4.07514	4.1401	3.96399	3.99244	4.02168	4.08133	4.11339	4.09847	4.1018	4.11339	4.11026	4.09016	4.13442	4.0781	4.13725	4.11026	4.11026	4.1018	4.09847	4.08729	4.0781	4.09847	4.07237	4.15632	4.19509	4.0525	4.23009	4.23625	4.12257	3.8058	3.96621	4.01655	4.36828	4.11958	4.09847	4.07514	4.09016	3.99244	4.11339	4.06958	4.04435	4.32659	4.20145	4.04435	4.21079	4.08456
ycaI	1.74791	1.65407	1.82954	1.75192	1.66461	1.93706	1.81866	1.85798	1.83055	1.75702	1.81985	1.81655	1.70477	1.75502	1.75502	1.74582	1.79701	1.76619	1.73598	1.75702	1.73598	1.72883	1.79812	1.81758	1.77142	1.72486	1.75192	1.72991	1.65287	1.63148	1.6401	1.67553	1.98049	1.77974	1.86026	1.76502	1.68542	1.71315	1.73091	1.81655	1.8232	1.75807	1.86348	1.76934	1.70686	1.72883	1.73181	1.79701	1.78531
msbA	3.15501	3.14539	3.27287	3.22961	3.10308	3.14417	3.21369	3.18857	3.17929	3.19969	3.20793	3.2096	3.18273	3.15679	3.18966	3.17711	3.24512	3.19727	3.38406	3.22187	3.16354	3.20267	3.30835	3.1851	3.19021	3.19676	3.14539	3.09663	3.0538	2.88145	2.99102	3.13546	3.0045	3.18678	3.19623	3.44029	3.17768	3.17822	3.16986	3.19902	3.07402	3.04851	3.20667	3.23021	3.17345	3.16923	3.15446	3.15679	3.19191
lpxK	2.99102	2.96872	3.03005	2.99322	2.95129	3.07402	2.99666	3.01484	3.00503	2.98266	3.00503	3.01377	2.9815	2.97367	3.0018	3.04272	3.05022	2.97537	3.14	2.97704	3.01534	3.02408	3.13887	3.00946	2.96872	2.94744	2.86065	2.84533	2.83335	2.87809	2.84005	2.93155	3.15501	3.06016	3.03271	3.25136	3.00562	3.02084	2.93631	3.01272	3.02186	2.84863	2.94192	2.96645	2.92901	2.87231	2.92851	2.93691	3.01805
ycaQ	2.21192	2.2242	2.18865	2.24463	2.14376	2.32018	2.18114	2.29947	2.22659	2.22659	2.21436	2.31347	2.16673	2.18449	2.20707	2.18865	2.22812	2.27535	2.27055	2.27055	2.24463	2.27613	2.38475	2.20539	2.22026	2.19307	2.16428	2.17009	2.16252	2.15384	2.16341	2.18625	2.79098	2.40338	2.29068	2.56312	2.16921	2.18358	2.19307	2.21857	2.22185	2.12912	2.22026	2.20202	2.26244	2.27283	2.1339	2.32343	2.24716
ycaR	3.15959	3.16523	3.19305	3.12026	3.05854	3.10769	3.05138	3.23816	3.13887	3.14	3.12026	3.13777	3.12914	3.16128	3.1493	3.16802	3.14114	3.13373	3.14291	3.10207	3.1143	3.16923	3.11659	3.18678	3.16802	3.12616	3.11189	3.12137	3.18448	3.05323	3.05957	3.15563	3.0018	3.09194	3.18273	3.13546	3.12137	3.12318	3.16579	3.18044	3.06514	3.04736	3.15223	3.1493	3.11189	3.08481	3.04056	3.06074	3.12026
kdsB	3.48359	3.54908	3.53818	3.45315	3.42937	3.45232	3.3753	3.54407	3.45579	3.4454	3.45579	3.44446	3.39673	3.46021	3.42843	3.41843	3.47283	3.49458	3.48548	3.41162	3.46749	3.45929	3.43107	3.43107	3.49267	3.45232	3.43107	3.46479	3.52919	3.37614	3.44193	3.4666	3.35709	3.4412	3.50723	3.53109	3.46749	3.46298	3.48995	3.45929	3.364	3.40848	3.48821	3.4243	3.48183	3.42516	3.39845	3.44971	3.48359
ycbJ	2.79157	2.60541	2.74399	2.72101	2.58242	2.61236	2.41544	2.69691	2.79431	2.79431	2.74516	2.76999	2.75025	2.7938	2.76656	2.7134	2.61793	2.58242	2.61474	2.62472	2.74966	2.74912	2.80965	2.80226	2.60746	2.71927	2.72855	2.76104	2.54099	2.65853	2.78981	2.76656	2.97594	2.76377	2.82228	2.72222	2.64721	2.65734	2.6538	2.22812	2.79318	2.73264	2.80676	2.79987	2.69333	2.72156	2.59957	2.72743	2.70096
ycbC	2.32095	2.28646	2.65504	2.38817	2.26741	2.36534	3.03615	2.41145	2.36759	2.34013	2.36914	2.39385	2.33594	2.32173	2.31503	2.34669	2.3815	2.3971	2.26244	2.34497	2.28738	2.30118	2.44692	2.34979	2.37687	2.32018	2.37425	2.38735	2.30522	2.22812	2.20037	2.3102	2.1547	2.36759	2.38735	2.25995	2.45152	2.37997	2.40338	2.45074	2.33354	2.34258	2.34108	2.38308	2.30522	2.36045	2.53946	2.30935	2.44469
smtA	3.34048	3.26037	3.20546	3.28806	3.2102	3.31197	3.20851	3.27973	3.29615	3.27156	3.28459	3.33351	3.29101	3.26165	3.29972	3.30835	3.20081	3.26037	3.26951	3.23332	3.25658	3.23936	3.38896	3.28166	3.23637	3.25332	3.24005	3.22066	3.23078	2.93473	3.12498	3.1984	3.1816	3.29027	3.27608	3.24255	3.29101	3.25971	3.25332	3.26553	3.25084	3.23507	3.26886	3.26684	3.20381	3.23507	3.22549	3.19131	3.28385
mukF	2.91824	2.96981	2.8497	2.90522	2.85078	2.90579	2.86214	2.91719	2.93367	2.94594	2.96981	2.96817	2.92851	2.92952	2.97095	2.91222	2.91824	2.94015	2.9496	2.94192	2.93744	2.88645	3.05198	2.91439	2.90894	2.94301	2.89979	2.87285	2.89128	2.6223	2.75317	2.87285	2.78981	2.91659	2.9442	2.88864	2.94301	2.94247	2.95017	2.938	2.93155	2.87859	2.9311	2.9342	2.83556	2.86434	2.8427	2.80226	2.94247
mukE	3.1406	3.16637	3.10092	3.15563	3.09134	3.10539	3.2102	3.20904	3.14765	3.12371	3.15959	3.13317	3.13317	3.13434	3.16069	3.13027	3.09663	3.1383	3.15277	3.17522	3.1048	3.09255	3.212	3.13027	3.09194	3.10092	3.08186	3.03447	3.10653	2.85901	2.97034	3.11068	3.086	3.1747	3.14873	3.04736	3.11957	3.15842	3.14237	3.15223	3.20022	3.18448	3.17345	3.15446	3.0045	3.0837	3.03391	3.01534	3.16128
mukB	2.9647	2.94192	2.88145	2.91166	2.88308	2.93903	3.0045	2.94535	2.91276	2.91938	2.9063	2.94744	2.89979	2.86012	2.90301	2.87809	2.92684	2.89979	2.94744	2.95243	2.91222	2.86116	3.00946	2.89128	2.92952	2.90845	2.89502	2.78923	2.84323	2.70752	2.71093	2.82406	2.8734	2.91166	2.89502	2.85078	2.9448	2.94696	2.94301	2.9436	2.89029	2.86065	2.89076	2.90579	2.75639	2.79485	2.85849	2.75423	2.93956
ycbB	2.61919	2.5445	2.73613	2.6328	2.79701	2.64895	2.83219	2.57836	2.6389	2.64721	2.64663	2.72511	2.63526	2.63084	2.64244	2.60407	2.60806	2.61919	2.53152	2.61607	2.69163	2.6496	2.57319	2.6389	2.59197	2.66246	2.66303	2.6813	2.62532	3.67423	2.95651	2.61474	2.735	2.64182	2.62532	2.69979	2.60676	2.64776	2.62844	2.58734	2.55507	2.72275	2.62409	2.64004	2.67303	2.68496	2.71152	2.6796	2.57776
ycbK	3.5271	3.25016	3.3944	3.5634	3.60379	3.5644	3.55318	3.55221	3.6058	3.5594	3.57952	3.65974	3.58456	3.52313	3.63129	3.5573	3.48821	3.70544	3.53402	3.48359	3.54011	3.6465	3.63996	3.60379	3.60169	3.59179	3.68105	3.75417	3.19372	3.53506	3.61521	3.62815	3.42678	3.48548	3.48548	3.85366	3.53723	3.54011	3.49934	3.57345	3.54112	3.63027	3.63649	3.57055	3.71971	3.76881	3.55632	3.73039	3.53298
ycbL	3.53204	3.28738	3.4243	3.54011	3.53506	3.60476	3.49734	3.53298	3.55416	3.5271	3.5421	3.63129	3.54908	3.50623	3.59784	3.5281	3.45841	3.63325	3.49267	3.44971	3.5003	3.5082	3.59875	3.55318	3.57055	3.55124	3.63027	3.66658	3.24897	3.58985	3.5634	3.62269	3.48017	3.48273	3.5003	3.79493	3.50422	3.51013	3.4462	3.5013	3.57653	3.63996	3.59567	3.55318	3.6476	3.76597	3.51696	3.70063	3.50723
[truncated: 3,509 more rows]
[truncated: 147 more columns]
