# Supplementary material for: High-throughput laboratory evolution reveals evolutionary constraints in Escherichia coli
Source: Nat Commun. 2020 Nov 24;11:5970. doi: 10.1038/s41467-020-19713-w (PMC7686311; doi:10.1038/s41467-020-19713-w)
Supplement: Supplementary file 10 — Source Data [file 41467_2020_19713_MOESM10_ESM.zip]

Archive with 72 entries (71 files):
- Source Data/
- __MACOSX/._Source Data
- Source Data/fig3a.csv
- __MACOSX/Source Data/._fig3a.csv
- Source Data/fig2d.csv
- __MACOSX/Source Data/._fig2d.csv
- Source Data/fig3b.csv
- __MACOSX/Source Data/._fig3b.csv
- Source Data/fig3c.csv
- __MACOSX/Source Data/._fig3c.csv
- Source Data/fig2c.csv
- __MACOSX/Source Data/._fig2c.csv
- Source Data/.DS_Store
- __MACOSX/Source Data/._.DS_Store
- Source Data/fig2b.csv
- __MACOSX/Source Data/._fig2b.csv
- Source Data/fig3d.csv
- __MACOSX/Source Data/._fig3d.csv
- Source Data/FigS8.csv
- __MACOSX/Source Data/._FigS8.csv
- Source Data/FigS11.csv
- __MACOSX/Source Data/._FigS11.csv
- Source Data/fig4abc.csv
- __MACOSX/Source Data/._fig4abc.csv
- Source Data/FigS4ef.csv
- __MACOSX/Source Data/._FigS4ef.csv
- Source Data/FigS6b.csv
- __MACOSX/Source Data/._FigS6b.csv
- Source Data/FigS6a.csv
- __MACOSX/Source Data/._FigS6a.csv
- Source Data/FigS3-2.csv
- __MACOSX/Source Data/._FigS3-2.csv
- Source Data/FigS9b.csv
- __MACOSX/Source Data/._FigS9b.csv
- Source Data/FigS9c.csv
- __MACOSX/Source Data/._FigS9c.csv
- Source Data/FigS9a.csv
- __MACOSX/Source Data/._FigS9a.csv
- Source Data/FigS5b.csv
- __MACOSX/Source Data/._FigS5b.csv
- Source Data/FigS5c.csv
- __MACOSX/Source Data/._FigS5c.csv
- Source Data/FigS5f.csv
- __MACOSX/Source Data/._FigS5f.csv
- Source Data/FigS10d-2.csv
- __MACOSX/Source Data/._FigS10d-2.csv
- Source Data/FigS9a-2.csv
- __MACOSX/Source Data/._FigS9a-2.csv
- Source Data/FigS5e.csv
- __MACOSX/Source Data/._FigS5e.csv
- Source Data/FigS10b.csv
- __MACOSX/Source Data/._FigS10b.csv
- Source Data/FigS10c.csv
- __MACOSX/Source Data/._FigS10c.csv
- Source Data/FigS4abcd.csv
- __MACOSX/Source Data/._FigS4abcd.csv
- Source Data/Fig1c.csv
- __MACOSX/Source Data/._Fig1c.csv
- Source Data/FigS7.csv
- __MACOSX/Source Data/._FigS7.csv
- Source Data/FigS10a.csv
- __MACOSX/Source Data/._FigS10a.csv
- Source Data/FigS10d.csv
- __MACOSX/Source Data/._FigS10d.csv
- Source Data/FigS2a.csv
- __MACOSX/Source Data/._FigS2a.csv
- Source Data/FigS3.csv
- __MACOSX/Source Data/._FigS3.csv
- Source Data/FigS1.csv
- __MACOSX/Source Data/._FigS1.csv
- Source Data/FigS2b.csv
- __MACOSX/Source Data/._FigS2b.csv
