# Supplementary material for: High-throughput laboratory evolution reveals evolutionary constraints in Escherichia coli
Source: Nat Commun. 2020 Nov 24;11:5970. doi: 10.1038/s41467-020-19713-w (PMC7686311; doi:10.1038/s41467-020-19713-w)
Supplement: Supplementary file 10 — Source Data [file 41467_2020_19713_MOESM10_ESM.zip › Source Data/fig3a.csv]

	CBPC	AZT
CPE6	5.232599461	5.177832554
CPE2	2.3952526830000003	2.170205338
CPE5	2.294858793	0.7244575329999999
CPE3	2.00793245	1.5502657919999998
RFPE4	-0.098715325	0.699794355
RFPE1	0.370492392	0.245690607
RFPE3	0.6274657339999999	0.660102351
RFPE2	1.504699024	1.521065867
5-FUE4	-0.069413762	0.091583865
5-FUE3	-0.00269212	0.38655946700000005
5-FUE1	-0.157228667	0.312010037
5-FUE2	0.55020477	0.5477279629999999
H2O2E3	-0.180842626	-0.134718108
H2O2E2	-0.0045728999999999995	-0.134290353
H2O2E5	0.619718754	0.6794309070000001
H2O2E6	0.07394859599999999	-0.080928758
CMZE4	4.100625151	3.516936298
CMZE1	1.11403948	0.49055581200000004
CMZE3	0.840759597	1.234457444
CMZE6	0.8083545259999999	0.728982701
LVALE6	1.730462	1.2771814940000001
LVALE3	-0.120113938	-0.170616447
LVALE4	0.109515761	0.349145431
LVALE5	-0.072400677	0.053950551
B-Cl-AlaE4	0.17507383	0.286237162
B-Cl-AlaE1	-0.707895921	-0.21027793399999997
B-Cl-AlaE2	-0.125290801	0.144070224
B-Cl-AlaE6	1.179680917	1.354646071
AZTE3	6.069129271	4.544844725
AZTE6	5.0703983589999995	4.735337353
AZTE5	4.797703916000001	4.488546442
AZTE4	1.272890423	1.809643954
KME1	-0.435215533	-0.187379199
KME5	0.171302011	0.310976741
KME6	-0.09252509099999999	-0.020177956
KME4	0.499745624	0.198502047
6-MPE6	-0.051257937	0.071638155
6-MPE3	0.121396054	0.189160296
6-MPE4	-0.217918246	0.080116467
6-MPE5	-0.050551987	0.35387775
AFE3	5.017916154	4.93207499
AFE2	1.546442875	1.2173536759999999
AFE4	2.638549432	1.9398895409999999
AFE6	-0.289631277	0.203936814
NiClE1	-0.16620853800000002	-0.247307844
NiClE6	0.6882659870000001	0.388140119
NiClE2	-0.29457406	-0.120437814
NiClE3	0.743718876	0.7648059209999999
CBPCE5	3.068595684	2.580982279
CBPCE1	3.605559092	3.6400348119999997
CBPCE3	2.786468779	1.424960613
CBPCE2	2.7439646110000004	2.3010168109999998
NFLXE1	4.388767693	4.9567737460000005
NFLXE6	4.19041774	3.913285472
NFLXE5	5.174948533	5.58613181
NFLXE4	4.763630182	4.423112271
SDCE1	-0.017677578	-0.239587887
SDCE6	-0.452286887	-0.33337711800000003
SDCE2	0.684264713	-0.11979343099999999
SDCE3	0.078096132	0.27066795899999996
SXZE2	1.2305281959999999	0.9689807509999999
SXZE4	2.9658657510000004	4.467183137
SXZE1	0.376648343	0.879140514
SXZE5	0.827147877	0.40879079399999996
FOSE3	-0.070435203	-0.074990399
FOSE6	1.2535401290000001	0.572243788
FOSE5	0.246659641	0.299222944
FOSE1	0.246407292	0.472218349
KTeE5	0.8965989440000001	1.686860215
KTeE2	0.498083722	0.679759164
KTeE3	-0.099675556	0.49393700100000004
KTeE6	0.40201825399999996	0.399816334
PSE5	0.223484669	0.727146196
PSE6	-0.5286140739999999	-0.42249774700000003
PSE2	-0.6063175270000001	-0.034592065
PSE4	-0.561860595	-0.32615028
BZE1	-0.576860968	0.100021241
BZE2	0.641510204	0.612346044
BZE6	0.8329875259999999	0.390851193
BZE4	0.27852992	-0.077525618
DCSE4	1.2051430909999998	-0.21271838899999998
DCSE2	0.6738790459999999	0.364778825
DCSE3	0.751931158	0.152816575
DCSE5	0.533779627	0.314234175
MMCE6	1.357863434	1.3146609679999999
MMCE4	4.826949565	4.759016305
MMCE1	0.785821118	0.516745705
MMCE5	0.5614271270000001	0.311961492
VCME6	0.984625799	0.254229916
VCME2	-0.906652956	-0.758334818
VCME4	2.451028123	2.613292822
VCME5	-0.655011071	-0.11293334
ATPE3	1.361390678	0.7229515129999999
ATPE1	1.013600644	0.6854160440000001
ATPE5	0.8443351309999999	0.776736685
ATPE6	2.330941581	1.241892408
PLME3	0.08991512900000001	0.309070579
PLME5	0.752248538	1.251941685
PLME6	0.008184855	0.48275669600000004
PLME1	1.197471597	1.385526829
PHENE2	1.825644002	0.7647252929999999
PHENE5	2.264947532	1.360021828
PHENE6	1.354348425	0.745704659
PHENE1	0.905139345	0.22996081300000001
3-ATE1	-0.76215491	-0.417448469
3-ATE5	1.172890915	0.33730268700000005
3-ATE3	-0.11548049699999999	-0.048715605999999995
3-ATE4	0.30122474	0.32859394
NVAE1	0.288424188	0.249988493
NVAE2	0.34214460799999996	0.314718116
NVAE5	0.283719735	-0.19439276100000003
NVAE6	0.349290279	0.45705001700000003
MECE5	0.891492845	0.366079561
MECE6	2.141631016	2.1948588119999997
MECE3	0.370577111	0.277343413
MECE2	0.08748825	0.127254808
TETE4	4.747374947	5.24613463
TETE1	5.050190669	5.171405378999999
TETE2	4.8008663689999995	4.093233444
TETE6	4.852027527	2.880047683
M9E1	0.083314291	0.146078981
M9E2	-0.062501397	0.31083565
M9E3	0.310148673	0.46967651200000005
M9E4	0.0020567429999999998	-0.027521172000000003
NQOE5	0.85462649	0.5310238039999999
NQOE6	0.483068595	0.417400801
NQOE4	2.216668314	1.463152821
NQOE3	1.330314705	0.753997276
EDTAE1	-0.061045477	0.356306458
EDTAE2	-0.162220318	0.350361483
EDTAE6	0.441920391	0.509374035
EDTAE3	0.895492383	0.804171052
SHXE3	0.20457663199999998	-0.052024373
SHXE1	-0.31683108600000004	-0.056017158
SHXE5	-0.209088396	-0.070623828
SHXE4	-0.04486314	0.36677994
PMZE1	0.821995787	0.7565514109999999
PMZE4	0.92463283	0.795864837
PMZE6	0.386528975	0.444994903
PMZE2	1.27778804	0.720932674
NITE3	-0.0021447939999999998	0.022582289
NITE2	0.085486367	-0.137228491
NITE1	0.356389036	0.6654430139999999
NITE5	0.545283815	-0.071155748
SSE2	-0.10553224300000001	0.428875281
SSE6	0.5675878010000001	0.6910832159999999
SSE1	0.040825464	0.12474696099999999
SSE4	0.030368777000000003	0.25731447399999996
BSDE5	0.018660138	-0.146546271
BSDE4	-0.035467822999999996	0.02180654
BSDE2	-0.258028439	-0.147826571
BSDE6	-0.31590109	0.153909999
GAHE3	-0.161716286	0.001089187
GAHE2	-0.005885688000000001	0.261280571
GAHE1	-0.185143217	-0.307174011
GAHE4	-0.163853201	-0.12546969800000002
FTDE4	5.031468576	4.089465693
FTDE1	2.741793515	2.288275414
FTDE2	4.277611501	4.996187307
FTDE3	4.616252457	5.208626678
EME3	1.329926259	0.875717086
EME6	0.990132805	0.778057445
EME1	0.5998675689999999	0.302737605
EME2	1.302561067	0.79184556
HSEE4	-0.36352743200000004	-0.170496504
HSEE2	-0.093584766	-0.039186734
HSEE3	0.416369095	0.321118563
HSEE1	0.8291680570000001	0.5248877439999999
CCCPE4	-0.08660283099999999	-0.12268495
CCCPE5	0.53383573	0.417893959
CCCPE6	0.245608009	-0.057554592
CCCPE3	0.525526657	-0.06292852
ABUE5	-0.161971752	0.083601657
ABUE6	1.8295076590000001	1.6672936059999999
ABUE4	0.542798159	0.614293534
ABUE3	0.334108698	0.647008036
PURE2	1.3360531820000001	0.7722303540000001
PURE3	1.7777319269999998	1.240170663
PURE1	1.012243873	0.384291127
PURE5	0.579699477	0.527081063
DVALE6	-0.17504244600000002	-0.27854292399999997
DVALE2	0.136646384	0.280953015
DVALE1	0.75171316	0.446797781
DVALE5	0.47290206799999995	0.291950348
5-FOAE4	1.276914375	0.9380174590000001
5-FOAE6	0.004987939	-0.18988843100000002
5-FOAE3	0.794150955	0.797205941
5-FOAE2	0.714331673	-0.36589566700000004
NMNOE5	1.33254613	0.42577911700000004
NMNOE6	0.261185034	0.528451468
NMNOE1	0.19483344800000002	0.000532982
NMNOE4	-0.070050189	-0.208288983
