# Supplementary material for: High-throughput laboratory evolution reveals evolutionary constraints in Escherichia coli
Source: Nat Commun. 2020 Nov 24;11:5970. doi: 10.1038/s41467-020-19713-w (PMC7686311; doi:10.1038/s41467-020-19713-w)
Supplement: Supplementary file 10 — Source Data [file 41467_2020_19713_MOESM10_ESM.zip › Source Data/fig3b.csv]

	TET	B-Cl-Ala
CPE6	4.751310752	-1.327297827
CPE2	2.402233331	-1.259716726
CPE5	1.425937704	-1.3396000190000001
CPE3	1.438919796	-2.049281517
RFPE4	-0.5034160120000001	-0.8431013359999999
RFPE1	-0.015902061000000002	-0.20708745
RFPE3	0.30787002	-1.087987841
RFPE2	1.442931491	-1.063908453
5-FUE4	-0.35027922200000006	-1.5985568890000001
5-FUE3	-0.192124723	-0.985034709
5-FUE1	-0.158602296	-1.60211097
5-FUE2	0.009034156	-1.3369232659999999
H2O2E3	-0.8779592629999999	0.136231173
H2O2E2	-1.044827248	0.7934701470000001
H2O2E5	0.468410878	0.076072163
H2O2E6	-0.400444249	-0.521863305
CMZE4	0.8195664840000001	0.18498060100000002
CMZE1	-0.22227729999999996	-0.608550935
CMZE3	-0.279692716	-0.19225815699999999
CMZE6	-1.007667727	0.774292407
LVALE6	-0.958277133	1.8216444569999999
LVALE3	-0.230873902	0.959660333
LVALE4	-0.10510698800000001	0.930219827
LVALE5	-0.264442268	1.727571356
B-Cl-AlaE4	-1.304218017	1.051216555
B-Cl-AlaE1	-0.443327135	3.98955427
B-Cl-AlaE2	0.060188837	2.592186786
B-Cl-AlaE6	-1.5182393	1.2045918979999999
AZTE3	-2.463235577	-2.11147609
AZTE6	0.703896932	-2.85366566
AZTE5	0.742915414	0.21717780600000003
AZTE4	-0.847203267	-0.12076453699999999
KME1	-0.313104215	-1.010788095
KME5	-0.996091754	0.8539835240000001
KME6	-0.49541073799999996	0.052475075
KME4	-1.862101138	1.089182527
6-MPE6	-0.061504193	-0.307286697
6-MPE3	-0.012925086	-0.47600636399999996
6-MPE4	-0.370967896	-0.23157585600000002
6-MPE5	-0.11205254199999999	0.179310368
AFE3	2.543663149	0.654473086
AFE2	0.9877356629999999	-0.624149906
AFE4	2.4472434819999997	0.284687915
AFE6	-0.312544167	0.403178482
NiClE1	-1.4547410769999998	0.951416505
NiClE6	0.17354560800000002	-0.050304442000000005
NiClE2	-0.7460448820000001	-0.534611493
NiClE3	-0.149676315	0.894497731
CBPCE5	-0.8821638390000001	0.47973245
CBPCE1	-1.301945835	0.17168628
CBPCE3	-0.969478629	-0.941237538
CBPCE2	-0.37719020700000006	0.00038935900000000004
NFLXE1	2.3490955280000003	-1.847691721
NFLXE6	0.46924457	-0.05643865
NFLXE5	3.9211835219999998	0.40288585
NFLXE4	1.979784534	-1.566860364
SDCE1	-0.31218515199999997	-0.004743858
SDCE6	-0.205404318	0.048673015
SDCE2	-1.633508704	-0.307664338
SDCE3	0.10731241	-0.495590607
SXZE2	0.42970835700000004	-0.10410192800000001
SXZE4	-0.355156697	0.8011107120000001
SXZE1	-0.218677233	-0.120300426
SXZE5	-1.371718776	0.8444749709999999
FOSE3	-0.329891665	-0.547955549
FOSE6	-1.002466743	0.252574911
FOSE5	0.381593534	0.630544433
FOSE1	0.288683795	0.36700605
KTeE5	0.132758127	0.369063591
KTeE2	0.062606466	0.843401635
KTeE3	-0.081026423	0.20909452
KTeE6	-0.137158384	0.060754695
PSE5	-0.862415073	-1.327263715
PSE6	-1.791959532	0.986843155
PSE2	-1.404527368	0.126116965
PSE4	-1.500202819	-0.19375384399999998
BZE1	0.11482505800000001	-0.251719171
BZE2	0.196247163	-1.336421074
BZE6	-0.08909206300000001	-0.645154277
BZE4	-0.056635067000000004	-0.224459931
DCSE4	-1.963367204	0.12187375
DCSE2	-0.744679315	-0.914158221
DCSE3	0.5231835979999999	-0.799144757
DCSE5	-1.599771424	0.063860167
MMCE6	0.411447031	1.809639147
MMCE4	4.449101583	-0.647819486
MMCE1	1.608431254	-0.906440102
MMCE5	1.7087492430000002	-0.260659211
VCME6	-1.214093345	-0.67820803
VCME2	-0.721276095	0.492000195
VCME4	0.41291992899999996	-0.829678624
VCME5	-0.147988634	-0.387048004
ATPE3	1.489916431	-0.02050793
ATPE1	0.861475973	-0.221902035
ATPE5	0.876664917	1.2231918929999999
ATPE6	0.6832567490000001	-1.613476416
PLME3	-1.3978298269999998	1.174671374
PLME5	0.163483617	1.854808904
PLME6	-1.70606813	0.915236623
PLME1	-0.249589683	0.676299865
PHENE2	2.163540111	-1.844167502
PHENE5	1.4498036559999998	0.027013142999999996
PHENE6	0.998259748	-0.6858395890000001
PHENE1	0.37235779700000005	-0.28844204100000004
3-ATE1	0.010942579	1.5725266869999999
3-ATE5	0.253143654	-1.098378606
3-ATE3	0.003900029	-0.475119403
3-ATE4	-0.351436875	0.17635489199999999
NVAE1	-0.17650397	0.518803385
NVAE2	-0.16170383900000002	0.564983361
NVAE5	-0.91637131	1.845733684
NVAE6	0.64699602	1.825178519
MECE5	-1.033370444	0.850092283
MECE6	0.470592302	-0.180988953
MECE3	-0.096384704	-0.58134309
MECE2	-0.304405559	-0.591948534
TETE4	5.4317039860000005	0.8534678590000001
TETE1	2.571808506	-0.52454458
TETE2	2.969465263	-0.562581509
TETE6	3.009142145	-1.09098306
M9E1	-0.549522431	-0.841475902
M9E2	-0.31888579899999997	-0.7199456390000001
M9E3	0.11458831900000001	0.583006521
M9E4	-0.35694985799999995	-0.788286513
NQOE5	1.400659635	-0.244863398
NQOE6	-0.39028535200000003	-0.786905396
NQOE4	2.902608437	-0.888907248
NQOE3	0.810989007	0.17488423600000003
EDTAE1	-0.131284134	-0.07663648
EDTAE2	-0.236823038	-0.382980584
EDTAE6	0.251447863	-1.075547819
EDTAE3	-0.8684734590000001	-0.09270190099999999
SHXE3	-0.478415349	0.219678724
SHXE1	-1.329145107	-0.9647853909999999
SHXE5	0.001608641	-0.45666009399999996
SHXE4	-0.346520414	-0.319353225
PMZE1	1.4633441109999998	-0.18926183100000002
PMZE4	1.819268162	-0.21162330899999998
PMZE6	0.494789145	0.027606119
PMZE2	0.094816626	1.8526028890000001
NITE3	-0.93703538	-1.678647047
NITE2	-0.457659297	-3.2021412139999996
NITE1	0.260381785	0.6909268709999999
NITE5	-0.43851638200000004	-0.235696563
SSE2	0.241653864	-1.55063667
SSE6	0.302408126	0.7148869090000001
SSE1	-0.235245027	-2.320725856
SSE4	-0.19753803399999997	-1.168091151
BSDE5	-1.567383145	0.288724792
BSDE4	-0.046941292	0.314909316
BSDE2	-0.7961431959999999	0.8694642159999999
BSDE6	-0.404087332	0.594001792
GAHE3	-0.40578978200000004	-0.83325758
GAHE2	-1.002622903	1.0437304170000001
GAHE1	-0.261324199	-0.192350644
GAHE4	-1.377336114	0.496174276
FTDE4	3.33751923	0.152052475
FTDE1	2.307877753	-0.079624419
FTDE2	1.310961999	-0.40048313799999996
FTDE3	2.56854146	-0.5544430539999999
EME3	1.479130106	-0.13509253
EME6	0.29459263	-0.598059114
EME1	0.035134455	-0.413702754
EME2	-0.33322108	-1.364261149
HSEE4	-0.17358185199999998	0.487689042
HSEE2	-0.538137791	3.8976094580000002
HSEE3	-0.808314157	-0.273503564
HSEE1	-0.269400172	-0.5249266810000001
CCCPE4	-0.675512876	-1.186116571
CCCPE5	-1.0224543879999999	-0.519086426
CCCPE6	-1.3363432929999999	-0.174320452
CCCPE3	-0.382824266	-0.845693331
ABUE5	-0.275044148	0.8668260409999999
ABUE6	0.23365329899999998	-0.563539479
ABUE4	-0.230668395	-0.464047494
ABUE3	-0.495590307	-0.912674894
PURE2	0.9249095829999999	-0.617110863
PURE3	1.682061756	-0.42858071600000003
PURE1	0.8993676620000001	-1.369444224
PURE5	1.5081267919999999	-0.280456301
DVALE6	-1.421397445	-0.789127406
DVALE2	-0.358242574	-1.684881857
DVALE1	-1.101800779	-0.006475493000000001
DVALE5	-0.966394105	-0.066184522
5-FOAE4	0.9813924159999999	-0.516464911
5-FOAE6	-0.444348711	-0.204876477
5-FOAE3	0.685816133	-0.172854788
5-FOAE2	0.195008874	-0.557319249
NMNOE5	-0.077804394	0.040956263
NMNOE6	0.486908495	0.288470081
NMNOE1	0.23311684	-0.069399472
NMNOE4	-0.462025501	1.248244474
