# Supplementary material for: High-throughput laboratory evolution reveals evolutionary constraints in Escherichia coli
Source: Nat Commun. 2020 Nov 24;11:5970. doi: 10.1038/s41467-020-19713-w (PMC7686311; doi:10.1038/s41467-020-19713-w)
Supplement: Supplementary file 10 — Source Data [file 41467_2020_19713_MOESM10_ESM.zip › Source Data/fig3c.csv]

	Mutant strains	Evolved strains
PHEN_TET	0.6763032466977462	0.8497664421444882
PHEN_EM	0.5498718287120195	0.6574096079033088
PHEN_RFP	0.3980892049925935	0.6071264010764189
PHEN_PUR	0.5065641046216615	0.8205721974173663
PHEN_ATP	0.44680993438422123	0.8038432517986142
PHEN_PMZ	0.5843592404354241	0.827122939477168
PHEN_CP	0.34870473302730237	0.8356060901938869
PHEN_NFLX	0.4596486581636436	0.48435085217456414
PHEN_CBPC	0.43703296602690744	0.4973437851495064
PHEN_CMZ	0.5075717083689096	0.5419621057593631
PHEN_AZT	0.47038742540105205	0.4894239767946067
PHEN_KM	-0.33548837878686166	-0.2444884761005926
PHEN_PLM	-0.2544806771361551	-0.0992089227909745
PHEN_ABU	-0.060198664795435966	0.2088036685072635
PHEN_LVAL	-0.2004524533569245	-0.11279431901747522
PHEN_B-Cl-Ala	-0.2821740988397146	-0.10290594875180474
PHEN_3-AT	-0.062356649626143665	0.01657880669374217
PHEN_PS	0.06255141114369561	-0.03292899411770552
PHEN_HSE	-0.08231724688797362	-0.06707694138464822
PHEN_DCS	-0.08157713106271837	-0.1664020034332573
PHEN_DVAL	-0.2054694681316995	-0.0027544454623919484
PHEN_NIT	0.18774780244819894	0.39872386652131786
PHEN_H2O2	0.10912103979739528	0.2191567832891704
PHEN_BZ	0.3827446632499604	0.41164592789826476
PHEN_SXZ	0.1686593730940957	0.16839781907543838
PHEN_SDC	0.26006618309468227	0.23838026275259694
PHEN_VCM	0.11381124177905172	-0.01370947812237583
PHEN_6-MP	0.177095630651969	0.015781706733191514
PHEN_GAH	0.28284604892397225	0.1695392921686009
PHEN_NQO	0.33132314076372016	0.5258645643427239
PHEN_SHX	0.08108313056628859	0.24177474298418908
PHEN_FTD	0.42466614542722725	0.619972093191799
PHEN_NMNO	0.242634469595945	0.4802458579942127
PHEN_NVA	0.3178944572768291	0.32716815041873776
PHEN_EDTA	0.3056191746649035	0.47799354425342083
PHEN_BSD	0.021302268275913666	-0.010479174861105037
PHEN_CCCP	-0.09193170534366937	0.1875554469501093
PHEN_AF	0.24256775518071683	0.7404324696636785
PHEN_MMC	0.10752356661649409	0.6455704242863471
PHEN_5-FU	0.19933950002802864	0.052303140361096276
PHEN_NiCl	0.2934677402380769	0.3902537664848942
PHEN_SS	0.3764571214240851	0.12726060036478118
PHEN_5-FOA	0.29893994102070315	0.342706267701198
PHEN_KTe	0.36122726055067034	0.36861244877073296
PHEN_FOS	0.11043662631383412	0.15395362144145544
PHEN_MEC	-0.013731306258377719	0.13023943073884936
TET_PHEN	0.6763032466977462	0.8497664421444882
TET_EM	0.7031459594909092	0.5578391487458029
TET_RFP	0.539923945923325	0.433341269527647
TET_PUR	0.6725886362094231	0.7052448559694372
TET_ATP	0.5928365477789215	0.6762413947479977
TET_PMZ	0.6073221070506267	0.7068854897081219
TET_CP	0.5564809776506213	0.7823382254673913
TET_NFLX	0.6105575473288399	0.5767732136714755
TET_CBPC	0.70116002471779	0.6262181491068597
TET_CMZ	0.7461943784197842	0.6724184328866536
TET_AZT	0.7387058930904926	0.6815412758670263
TET_KM	-0.3719918338074564	-0.2655157186582322
TET_PLM	-0.1631487547715767	-0.09880341643226091
TET_ABU	-0.070565973010326	0.21033906351428525
TET_LVAL	-0.3685718335579712	-0.09597784073423761
TET_B-Cl-Ala	-0.3159114627324711	-0.18574618499077064
TET_3-AT	-0.19547117220762633	0.0774841263790279
TET_PS	-0.14542001468550964	-0.06684475310282036
TET_HSE	-0.20205822806357354	-0.019883967117182533
TET_DCS	-0.0734378670120363	-0.23180107541115014
TET_DVAL	-0.11295839146847676	0.03643206167404847
TET_NIT	0.07861200079442711	0.37700029579689737
TET_H2O2	-0.031767295194715266	0.14700019515871154
TET_BZ	0.11217643980807929	0.35870797088747763
TET_SXZ	0.001909605193355099	0.10528256192988655
TET_SDC	0.08687664187157862	0.1362156098635337
TET_VCM	0.08999251715053005	-0.12302239093937843
TET_6-MP	-0.09882795332023087	-0.054533337259421485
TET_GAH	0.05368959157986362	0.028680160520416813
TET_NQO	0.0836756444827663	0.47296618569370913
TET_SHX	0.02383769943452937	0.09142599469885493
TET_FTD	0.3905323692686704	0.7066953531566861
TET_NMNO	0.3015714952334412	0.4537157359429569
TET_NVA	0.22857920736385692	0.27852556859599864
TET_EDTA	0.3657184564181127	0.39840914516829923
TET_BSD	0.11433530126624794	-0.0835833994441187
TET_CCCP	0.11181488467201443	0.10148892443466084
TET_AF	0.21032210764403428	0.5840163436422243
TET_MMC	0.05439676391616255	0.48281159435784654
TET_5-FU	0.07850346655955101	-0.05234200825693515
TET_NiCl	0.18447624756127137	0.3372243682763958
TET_SS	0.3096584629156174	0.1846755658194783
TET_5-FOA	0.2660176747762817	0.3264233007348886
TET_KTe	0.22374333306060284	0.32849608407345854
TET_FOS	0.05068570144613369	0.14392521525392055
TET_MEC	0.1302228461695542	0.07755583890008044
EM_PHEN	0.5498718287120195	0.6574096079033088
EM_TET	0.7031459594909092	0.5578391487458029
EM_RFP	0.5315208379156842	0.5531439170832759
EM_PUR	0.5553143914256166	0.6353354229959081
EM_ATP	0.6614150758918164	0.6975117126152011
EM_PMZ	0.6171453819212874	0.7236909460017357
EM_CP	0.5643029788977131	0.585132159480649
EM_NFLX	0.26953265508461915	0.16758135617692696
EM_CBPC	0.4666609577918877	0.230603287823064
EM_CMZ	0.47458025656059827	0.2755260200154529
EM_AZT	0.43998382417669535	0.25746753066826045
EM_KM	-0.3570826943437027	-0.18263284678154404
EM_PLM	-0.276575811580385	-0.14895476976883554
EM_ABU	-0.049588107216496646	0.15193745405432102
EM_LVAL	-0.22163909048436028	-0.034239873453105106
EM_B-Cl-Ala	-0.24118323476214348	-0.0450089028122286
EM_3-AT	-0.2899933290376101	-0.07293336481586925
EM_PS	-0.13085918614403053	-0.12284755926086151
EM_HSE	-0.2246711876520708	-0.015125747569554957
EM_DCS	-0.07339030786889136	-0.05836732653479245
EM_DVAL	-0.03454207859056028	-0.07485191341654436
EM_NIT	-0.06038045181855417	0.1908112599263101
EM_H2O2	-0.12435469442434365	0.236256929993907
EM_BZ	0.17853906985418777	0.27530587293856085
EM_SXZ	-0.05688940020017081	0.12512914114849308
EM_SDC	0.24940752310322895	0.27838200897681575
EM_VCM	-0.042211032544928855	0.15315659026744857
EM_6-MP	0.01891442608195368	-0.011910788838484374
EM_GAH	0.13779586332549457	0.2528190889777351
EM_NQO	0.04308341625256774	0.2165157224697737
EM_SHX	0.0042392381710920635	0.325993679844953
EM_FTD	0.2264000260880985	0.28152979913486964
EM_NMNO	0.37023222266173306	0.6283933357512559
EM_NVA	0.3536016529282177	0.42445133865858364
EM_EDTA	0.6434835235432066	0.5939772817878979
EM_BSD	0.0802005532756078	0.08433773115772822
EM_CCCP	0.16962247593454283	0.28780154534214625
EM_AF	0.23844579591409137	0.5888815752059717
EM_MMC	0.05224102949641325	0.44301071872827646
EM_5-FU	0.15855384040434292	0.16070575378545013
EM_NiCl	0.05758441399123756	0.34967211227552414
EM_SS	0.3275798937967423	0.22397793954617717
EM_5-FOA	0.33768037424668534	0.43577841595303785
EM_KTe	0.33096883341358313	0.32179437436190483
EM_FOS	-0.018477922030283075	0.13946122804806935
EM_MEC	0.02746027763775541	0.062401494319512765
RFP_PHEN	0.3980892049925935	0.6071264010764189
RFP_TET	0.539923945923325	0.433341269527647
RFP_EM	0.5315208379156842	0.5531439170832759
RFP_PUR	0.32065770078160305	0.5587283022656034
RFP_ATP	0.5838281490904849	0.6304069142968114
RFP_PMZ	0.4915015689148575	0.6120043969474841
RFP_CP	0.2553098742813557	0.4933871035924522
RFP_NFLX	0.23142315577605868	0.07493553769400187
RFP_CBPC	0.35497906761117837	0.13106013031577615
RFP_CMZ	0.3733806510425439	0.1862880548783171
RFP_AZT	0.3992891915983108	0.10398653907920592
RFP_KM	-0.23455107738864486	-0.11480733111405099
RFP_PLM	-0.014097552712305797	-0.12642027271818237
RFP_ABU	-0.25232699664465763	0.2631777355734673
RFP_LVAL	-0.25119771787327344	-0.06625114593634336
RFP_B-Cl-Ala	-0.2365439767083864	-0.03752203511289903
RFP_3-AT	-0.14686763127305055	0.02650002834888748
RFP_PS	-0.05822961543542003	-0.020082494670401862
RFP_HSE	-0.19107082805902234	-0.023582718171866603
RFP_DCS	-0.0411025520076449	0.026894298446168235
RFP_DVAL	-0.16719012192388746	-0.04680674980067944
RFP_NIT	0.09913822588111963	0.19613143211778847
RFP_H2O2	0.09811270784376791	0.22185899804476145
RFP_BZ	0.16434548563891688	0.32659051099094105
RFP_SXZ	-0.19851256815006604	0.14681146967992892
RFP_SDC	-0.04192829601141199	0.1946501706320942
RFP_VCM	-0.016145437876938926	0.14009521500111788
RFP_6-MP	-0.0226888227682391	0.04253298752636208
RFP_GAH	0.18705723197178506	0.2875542722494546
RFP_NQO	0.09894068234285068	0.41482885434248823
RFP_SHX	0.015402444972021043	0.32299904927875195
RFP_FTD	0.31526399434316577	0.22312176411572068
RFP_NMNO	0.1805479292356853	0.44703092412861467
RFP_NVA	-0.016386022047363454	0.34910777021288847
RFP_EDTA	0.2920941996009146	0.35334527424817863
RFP_BSD	-0.04342166001005488	0.05625004736242279
RFP_CCCP	0.15438340396677025	0.2365429478230007
RFP_AF	0.4383093298406338	0.5233864392878387
RFP_MMC	0.2292481076855609	0.3678141509362448
RFP_5-FU	-0.007318413331081792	0.1826133362238927
RFP_NiCl	-0.1575207545899205	0.28051776848767745
RFP_SS	0.18120409613886232	0.04956772395552747
RFP_5-FOA	0.2298941120724081	0.27419046562798766
RFP_KTe	0.317974617852297	0.3344538656224788
RFP_FOS	-0.24057953115452752	0.05711272748372189
RFP_MEC	-0.07107709217482504	0.13218055938660228
PUR_PHEN	0.5065641046216615	0.8205721974173663
PUR_TET	0.6725886362094231	0.7052448559694372
PUR_EM	0.5553143914256166	0.6353354229959081
PUR_RFP	0.32065770078160305	0.5587283022656034
PUR_ATP	0.6605315776477247	0.8692485206882506
PUR_PMZ	0.7455010360070011	0.8681270698392348
PUR_CP	0.3751474450440809	0.7559364217676416
PUR_NFLX	0.31946676168999555	0.41173228393135336
PUR_CBPC	0.373752440766354	0.4516188692124886
PUR_CMZ	0.35730473655206724	0.4747329234849371
PUR_AZT	0.3861289464209725	0.3515520105661684
PUR_KM	-0.16274467357517902	-0.358613676617362
PUR_PLM	-0.0968568275445007	-0.1744016915578274
PUR_ABU	-0.03689009974185677	0.07930609296051522
PUR_LVAL	-0.3481910969879213	-0.10778287725362809
PUR_B-Cl-Ala	-0.20842109680674667	-0.07325931771337656
PUR_3-AT	-0.0821744705520911	-0.03911617375322059
PUR_PS	0.00701124015051275	-0.18645124333561025
PUR_HSE	-0.09234766969709408	-0.11447412140191884
PUR_DCS	-0.07731821814627175	-0.11789152111033345
PUR_DVAL	0.11228867987444335	0.003261244591548228
PUR_NIT	0.16738287714104053	0.3064985645501771
PUR_H2O2	-0.09778516703729583	0.18625719921563041
PUR_BZ	-0.0328233129227522	0.20855583979889192
PUR_SXZ	-0.0727373873445479	0.14356498752584249
PUR_SDC	-0.038930325887560256	0.21872489968818828
PUR_VCM	-0.004976006011143763	0.026292971326629437
PUR_6-MP	0.024742065679297605	-0.03718048150582402
PUR_GAH	0.003273158848847363	0.22869607755821605
PUR_NQO	0.07363574293286117	0.3572822563730008
PUR_SHX	0.02047960830730425	0.2290695007020914
PUR_FTD	0.20291378047569644	0.4462775947726906
PUR_NMNO	0.349070055305687	0.48168042750520496
PUR_NVA	0.39886725286652286	0.26734670906153146
PUR_EDTA	0.47625780992941347	0.4637983476367225
PUR_BSD	-0.015550959298641231	-0.10096805978159261
PUR_CCCP	0.0994657811758368	0.24186875995207266
PUR_AF	0.21625224342727176	0.6946570731530142
PUR_MMC	0.13761553038239488	0.6340586126042104
PUR_5-FU	0.05633814712829509	-0.0028239224911756947
PUR_NiCl	0.1767125158131832	0.2824305100720599
PUR_SS	0.151720511746408	0.06894252933582506
PUR_5-FOA	0.21092979879332008	0.25813884142748256
PUR_KTe	0.1526178469454668	0.25470049930354466
PUR_FOS	0.2328688494524157	0.15447666839514457
PUR_MEC	0.11792945222417647	0.0033401434629976236
ATP_PHEN	0.44680993438422123	0.8038432517986142
ATP_TET	0.5928365477789215	0.6762413947479977
ATP_EM	0.6614150758918164	0.6975117126152011
ATP_RFP	0.5838281490904849	0.6304069142968114
ATP_PUR	0.6605315776477247	0.8692485206882506
ATP_PMZ	0.8742414975715976	0.9650047318766082
ATP_CP	0.372239861626849	0.6757532914118802
ATP_NFLX	0.10303458259395575	0.23325593763842362
ATP_CBPC	0.3202751262151829	0.33567271079575445
ATP_CMZ	0.2354128846368077	0.35384252598387606
ATP_AZT	0.23653505330637964	0.2296871416875081
ATP_KM	-0.3782095524773431	-0.2997576523405488
ATP_PLM	-0.2071935835757863	-0.21757814483906282
ATP_ABU	-0.11449584656312893	0.1207674465285235
ATP_LVAL	-0.3676928892804303	-0.043760400567691815
ATP_B-Cl-Ala	-0.30024552921666586	-0.1093252344896879
ATP_3-AT	-0.15042130675718343	-0.07823230995131945
ATP_PS	0.0065246450132537695	-0.23319523767549605
ATP_HSE	-0.15744596940092584	-0.10166512039028149
ATP_DCS	-0.09842133208189344	-0.15160193185856483
ATP_DVAL	-0.03258894369928358	-0.1220585004216197
ATP_NIT	0.10958792268496764	0.2588706796590462
ATP_H2O2	-0.019997791087825633	0.20002307788643597
ATP_BZ	0.05446836562212976	0.3172873695819686
ATP_SXZ	-0.2576140280798998	0.020217505137856466
ATP_SDC	-0.10500979890386794	0.21768491593274758
ATP_VCM	-0.10823522347888975	0.05846925952482147
ATP_6-MP	-0.015326655798438091	-0.0971803508722098
ATP_GAH	0.06741941988810898	0.26558462621807477
ATP_NQO	0.06714913027872065	0.3943790232913184
ATP_SHX	0.044141230888251705	0.23889203285458338
ATP_FTD	0.1218973391599508	0.35049551150743274
ATP_NMNO	0.24286702711646707	0.6459737942862956
ATP_NVA	0.23026520199756856	0.35924460102007233
ATP_EDTA	0.4730179699407471	0.5444063792626709
ATP_BSD	0.010117718221254492	-0.04127595388956277
ATP_CCCP	0.15939535206587352	0.23142143069795432
ATP_AF	0.3862870038922242	0.6780528500171934
ATP_MMC	0.14657740591492738	0.5831246554447077
ATP_5-FU	0.04527379128168218	0.026352460232603153
ATP_NiCl	-0.01381171122714046	0.26477192211411854
ATP_SS	0.19930356053672188	0.11600255596464132
ATP_5-FOA	0.18179448035391885	0.2991444447531551
ATP_KTe	0.10314025640717989	0.3844151459151305
ATP_FOS	0.04323848768665406	0.12734519191203744
ATP_MEC	-0.06450361223299914	0.04239391901081824
PMZ_PHEN	0.5843592404354241	0.827122939477168
PMZ_TET	0.6073221070506267	0.7068854897081219
PMZ_EM	0.6171453819212874	0.7236909460017357
PMZ_RFP	0.4915015689148575	0.6120043969474841
PMZ_PUR	0.7455010360070011	0.8681270698392348
PMZ_ATP	0.8742414975715976	0.9650047318766082
PMZ_CP	0.3473109877572364	0.6923481847660923
PMZ_NFLX	0.2339022932518678	0.25575283269922566
PMZ_CBPC	0.317977764350597	0.32330665672177644
PMZ_CMZ	0.2727107942939123	0.3725471484701345
PMZ_AZT	0.2806362030345597	0.27587340862109244
PMZ_KM	-0.31600501324141034	-0.3012659065524273
PMZ_PLM	-0.08713629236491928	-0.24073276847529318
PMZ_ABU	-0.17212585721689047	0.13414156143874698
PMZ_LVAL	-0.3705892442259311	-0.034509101496305844
PMZ_B-Cl-Ala	-0.27147738482894673	-0.08799720858306623
PMZ_3-AT	-0.1049723893654845	-0.04677025681954513
PMZ_PS	0.010024605189966002	-0.19949076858121864
PMZ_HSE	-0.053969992169020334	-0.07556924550629812
PMZ_DCS	-0.08570193931692785	-0.12169851973739396
PMZ_DVAL	-0.04679980628311576	-0.09846321256077402
PMZ_NIT	0.253103913734129	0.2911226199380738
PMZ_H2O2	-0.041840315204998924	0.25386711631020803
PMZ_BZ	0.0453117281313583	0.33649866478114776
PMZ_SXZ	-0.09352227184229327	0.07643391667051244
PMZ_SDC	-0.0010651171232606027	0.2482461004519774
PMZ_VCM	-0.056001378164771236	-0.00479423742958648
PMZ_6-MP	0.06611327130629344	-0.06440223766895649
PMZ_GAH	0.08979209419241897	0.2550942132882126
PMZ_NQO	0.13563976741021275	0.3915777024928206
PMZ_SHX	-0.02022142652083404	0.2701874880368596
PMZ_FTD	0.2792161402262281	0.3923815214513204
PMZ_NMNO	0.39500445260945094	0.6377587829350411
PMZ_NVA	0.35652678588778236	0.352734762902621
PMZ_EDTA	0.5614175877675637	0.5526177750585627
PMZ_BSD	0.05909148414823103	-0.04372100839431859
PMZ_CCCP	0.09842206881489403	0.2439860070937291
PMZ_AF	0.3623670118532699	0.6916161834700127
PMZ_MMC	0.1454496967719423	0.5860500962527749
PMZ_5-FU	0.12964630327333931	0.03736529250400946
PMZ_NiCl	0.2133471785725263	0.2983742739241922
PMZ_SS	0.3031531164935256	0.11601077006255586
PMZ_5-FOA	0.27027062551711634	0.3026145694790011
PMZ_KTe	0.20768907030989192	0.39525951469945814
PMZ_FOS	0.18090625906280172	0.1402971102777172
PMZ_MEC	-0.07473960181773298	0.02711435275291374
CP_PHEN	0.34870473302730237	0.8356060901938869
CP_TET	0.5564809776506213	0.7823382254673913
CP_EM	0.5643029788977131	0.585132159480649
CP_RFP	0.2553098742813557	0.4933871035924522
CP_PUR	0.3751474450440809	0.7559364217676416
CP_ATP	0.372239861626849	0.6757532914118802
CP_PMZ	0.3473109877572364	0.6923481847660923
CP_NFLX	0.35440402304322033	0.5892507319453182
CP_CBPC	0.5262682290406251	0.6014931873314306
CP_CMZ	0.5590223741093204	0.60392726618256
CP_AZT	0.47633368748613913	0.5572510601954461
CP_KM	-0.33069896108560504	-0.318733305137584
CP_PLM	-0.3696431994036431	-0.13640979615847
CP_ABU	-0.13728587211446275	0.0893768480727783
CP_LVAL	-0.16118353723198475	-0.10138989330895856
CP_B-Cl-Ala	-0.21016579789029055	-0.10022176618733374
CP_3-AT	-0.17536980525900747	0.01837355950336675
CP_PS	-0.204653348709332	-0.0993677377051624
CP_HSE	-0.254700174082474	-0.12046800857191205
CP_DCS	-0.07868894551423933	-0.1711701451428605
CP_DVAL	0.061928759000262394	0.0005395391042046192
CP_NIT	-0.15131460029992339	0.3332752754046343
CP_H2O2	-0.43567841332627977	0.20687443466533312
CP_BZ	-0.0780410457980337	0.32906971634859955
CP_SXZ	0.035896082720589376	0.25988801020351066
CP_SDC	0.13219190045709925	0.15370896456958746
CP_VCM	-0.005784730983901175	0.000891621208355346
CP_6-MP	-0.2872984891422259	-0.10186194799988885
CP_GAH	0.0592233067265598	0.14677112019900732
CP_NQO	-0.13954923527481033	0.3458018931433668
CP_SHX	-0.027581792443978237	0.15435606296431817
CP_FTD	0.17806810575525003	0.5489672253845734
CP_NMNO	-0.16372621828223458	0.3953726438889897
CP_NVA	0.06044182397662818	0.2318506344950827
CP_EDTA	0.13372012351122653	0.39453475495270357
CP_BSD	0.04808740898594017	0.007383870684366983
CP_CCCP	0.4269331606174381	0.07668991444003916
CP_AF	0.02907775255850075	0.636159306764859
CP_MMC	0.06845651888205803	0.5492463343602075
CP_5-FU	0.12300934689182842	0.0849495447825774
CP_NiCl	0.027764671010426734	0.32960421079524144
CP_SS	0.20956921046995275	0.19254825714452892
CP_5-FOA	0.21558635899046885	0.3908122293744556
CP_KTe	0.20314000218134706	0.28051171120383206
CP_FOS	0.04784911821573913	0.2254895712300146
CP_MEC	0.01991407626244941	-0.01122628303410379
NFLX_PHEN	0.4596486581636436	0.48435085217456414
NFLX_TET	0.6105575473288399	0.5767732136714755
NFLX_EM	0.26953265508461915	0.16758135617692696
NFLX_RFP	0.23142315577605868	0.07493553769400187
NFLX_PUR	0.31946676168999555	0.41173228393135336
NFLX_ATP	0.10303458259395575	0.23325593763842362
NFLX_PMZ	0.2339022932518678	0.25575283269922566
NFLX_CP	0.35440402304322033	0.5892507319453182
NFLX_CBPC	0.7573048325612969	0.7840253563902485
NFLX_CMZ	0.7650518768538745	0.7847023647482769
NFLX_AZT	0.8040072257894891	0.7374341397909507
NFLX_KM	-0.11902090553285952	-0.20474630639511773
NFLX_PLM	0.051022403948797444	0.07833728125280535
NFLX_ABU	-0.04545507887473099	-0.02258862432585954
NFLX_LVAL	-0.23983314036057332	-0.03221141259482815
NFLX_B-Cl-Ala	-0.20525450232407547	-0.0860104820883046
NFLX_3-AT	-0.05140715323989241	-0.015960945886061107
NFLX_PS	-0.11852060598140902	-0.10015923310909867
NFLX_HSE	-0.0820004628600611	-0.0854683047130369
NFLX_DCS	-0.11129428962541899	-0.13387690538785005
NFLX_DVAL	0.03853890000797415	0.15215926331816831
NFLX_NIT	-0.06890512810976976	0.2442738040459792
NFLX_H2O2	-0.05422170279726255	0.019449428728571812
NFLX_BZ	0.03217733683972943	0.026468791081840828
NFLX_SXZ	0.29605899878454744	0.2637752667367629
NFLX_SDC	0.32243595391864344	0.15568447372171715
NFLX_VCM	0.2155496949183288	-0.12548701946282192
NFLX_6-MP	-0.019543842889129547	-0.10214245946188391
NFLX_GAH	0.02733354370628067	0.009978682680825104
NFLX_NQO	0.07377023276296465	0.08012857164394503
NFLX_SHX	0.030017092972312816	-0.14793436560967257
NFLX_FTD	0.3775628612145497	0.5816306722887611
NFLX_NMNO	0.04839316321775512	0.0437546402000077
NFLX_NVA	0.09285770671713678	-0.02575771217066477
NFLX_EDTA	0.07954678195338746	0.15982620205241724
NFLX_BSD	-0.06696011913387505	-0.13071645171668672
NFLX_CCCP	-0.14242672802592798	-0.09595138381994424
NFLX_AF	-0.11660593704481557	0.3904594357540582
NFLX_MMC	0.03690904791160782	0.43490413985535675
NFLX_5-FU	0.05816313426119764	-0.13273588667341316
NFLX_NiCl	0.14238237685559918	0.16016937625711242
NFLX_SS	0.10302327462347552	0.12096186423125005
NFLX_5-FOA	-0.03783454541500738	0.05288405625406774
NFLX_KTe	0.05461963338142889	0.06536641681999503
NFLX_FOS	-0.17129309372354895	0.18558048314004763
NFLX_MEC	0.11096357208727657	-0.000364247740133044
CBPC_PHEN	0.43703296602690744	0.4973437851495064
CBPC_TET	0.70116002471779	0.6262181491068597
CBPC_EM	0.4666609577918877	0.230603287823064
CBPC_RFP	0.35497906761117837	0.13106013031577615
CBPC_PUR	0.373752440766354	0.4516188692124886
CBPC_ATP	0.3202751262151829	0.33567271079575445
CBPC_PMZ	0.317977764350597	0.32330665672177644
CBPC_CP	0.5262682290406251	0.6014931873314306
CBPC_NFLX	0.7573048325612969	0.7840253563902485
CBPC_CMZ	0.8810318617846161	0.8734150419467691
CBPC_AZT	0.904268729463712	0.821724801245982
CBPC_KM	-0.29939948205511296	-0.2842566513870688
CBPC_PLM	-0.16604508348459043	0.012165981207297569
CBPC_ABU	-0.17947084601563318	-0.036697599906138856
CBPC_LVAL	-0.39306000482534537	-0.09870315818161456
CBPC_B-Cl-Ala	-0.26432250072090835	-0.21216729104627802
CBPC_3-AT	-0.32461836511245057	-0.10420127512923484
CBPC_PS	-0.24743953012782613	-0.2604470412063778
CBPC_HSE	-0.2721280029806833	-0.158285624254731
CBPC_DCS	-0.07133989127185181	-0.06991610704792198
CBPC_DVAL	-0.12749598990502756	0.037343344859701866
CBPC_NIT	-0.10973862822710946	0.2487055072048076
CBPC_H2O2	-0.1577988860519561	-0.11046622797562038
CBPC_BZ	-0.04913395418420175	-0.08290381114081832
CBPC_SXZ	0.029099702738916357	0.10315582696059242
CBPC_SDC	0.17492158759869034	0.012898651672522044
CBPC_VCM	0.01622737952675534	-0.14347278267265298
CBPC_6-MP	-0.31961937634003745	-0.2669878211442263
CBPC_GAH	-0.09019485565454816	-0.0650986282758868
CBPC_NQO	-0.13495025177418563	-0.004823532549455023
CBPC_SHX	-0.10440964738805755	-0.2402186274797624
CBPC_FTD	0.39037168398652333	0.5250762184251387
CBPC_NMNO	0.1556132467641957	0.06962350958573159
CBPC_NVA	0.05295427945864375	-0.023383700568587112
CBPC_EDTA	0.06022958818858645	0.1420502081428656
CBPC_BSD	-0.03217614482923523	-0.2203058284863386
CBPC_CCCP	-0.13026076166690378	-0.029827824088486964
CBPC_AF	-0.007336317899432553	0.2722574373146792
CBPC_MMC	0.02841342170527597	0.21573110443277357
CBPC_5-FU	0.06861412889036017	-0.17484571940653137
CBPC_NiCl	0.08874012319085922	0.1106985270787169
CBPC_SS	0.18425556593922046	0.25799794021219763
CBPC_5-FOA	0.06363821390001238	0.15742395094038575
CBPC_KTe	0.22567611244434668	0.08356612269413159
CBPC_FOS	0.06237589127365774	0.20672802019166361
CBPC_MEC	0.20980881077011493	-0.06550210620576545
CMZ_PHEN	0.5075717083689096	0.5419621057593631
CMZ_TET	0.7461943784197842	0.6724184328866536
CMZ_EM	0.47458025656059827	0.2755260200154529
CMZ_RFP	0.3733806510425439	0.1862880548783171
CMZ_PUR	0.35730473655206724	0.4747329234849371
CMZ_ATP	0.2354128846368077	0.35384252598387606
CMZ_PMZ	0.2727107942939123	0.3725471484701345
CMZ_CP	0.5590223741093204	0.60392726618256
CMZ_NFLX	0.7650518768538745	0.7847023647482769
CMZ_CBPC	0.8810318617846161	0.8734150419467691
CMZ_AZT	0.9489059519831432	0.8398122557881352
CMZ_KM	-0.1948870332226633	-0.2369863868781242
CMZ_PLM	-0.13411108151463097	0.02772205963980866
CMZ_ABU	-0.07487691529638778	0.05090179902028358
CMZ_LVAL	-0.27855381920497385	-0.007593665988647875
CMZ_B-Cl-Ala	-0.2646284111396318	-0.09787909727253938
CMZ_3-AT	-0.2572702547268349	-0.01706682248502294
CMZ_PS	-0.1648648209196592	-0.18800664018892368
CMZ_HSE	-0.22579491102515076	-0.08880881037392731
CMZ_DCS	-0.06717953563937955	-0.07625359183767699
CMZ_DVAL	-0.17163053407402576	0.026568555752191903
CMZ_NIT	-0.0880804487914737	0.3146912972683388
CMZ_H2O2	-0.1348236433658443	-0.04277796158580456
CMZ_BZ	0.03821173393259259	-0.0706777884837845
CMZ_SXZ	0.08184017686690946	0.20080111695143874
CMZ_SDC	0.17577187042823011	0.10134874459705338
CMZ_VCM	0.01774467808095414	-0.17428007868989456
CMZ_6-MP	-0.2289525519195657	-0.15291708913605856
CMZ_GAH	0.050013801439954673	0.001747820100975881
CMZ_NQO	0.014484836435013072	0.10180737487627474
CMZ_SHX	0.011261219854980973	-0.10910325759868619
CMZ_FTD	0.42157514787511907	0.6173564627735741
CMZ_NMNO	0.15199539422341954	0.07878513913449214
CMZ_NVA	0.06246260265484906	0.0037960065460081378
CMZ_EDTA	0.05993438014594986	0.16510141370472897
CMZ_BSD	0.020870654646944074	-0.22511719710275682
CMZ_CCCP	-0.04134923096891987	-0.02521707975329564
CMZ_AF	-0.04836862285686488	0.36602457094245794
CMZ_MMC	0.0005778407135863568	0.27034329555990705
CMZ_5-FU	0.10046636216740348	-0.1388468294742686
CMZ_NiCl	0.12767249419603874	0.13166209455532263
CMZ_SS	0.20855852071697648	0.21259433500420166
CMZ_5-FOA	0.12226241678417833	0.11997787554893675
CMZ_KTe	0.28110409677358367	0.18526722066005674
CMZ_FOS	0.05934398244056549	0.11637243937747285
CMZ_MEC	0.2113851649065846	-0.07656255409129349
AZT_PHEN	0.47038742540105205	0.4894239767946067
AZT_TET	0.7387058930904926	0.6815412758670263
AZT_EM	0.43998382417669535	0.25746753066826045
AZT_RFP	0.3992891915983108	0.10398653907920592
AZT_PUR	0.3861289464209725	0.3515520105661684
AZT_ATP	0.23653505330637964	0.2296871416875081
AZT_PMZ	0.2806362030345597	0.27587340862109244
AZT_CP	0.47633368748613913	0.5572510601954461
AZT_NFLX	0.8040072257894891	0.7374341397909507
AZT_CBPC	0.904268729463712	0.821724801245982
AZT_CMZ	0.9489059519831432	0.8398122557881352
AZT_KM	-0.17087554869249266	-0.150821322469893
AZT_PLM	-0.11129058450969509	0.11037278275969045
AZT_ABU	-0.1337357426299405	0.12181562964773135
AZT_LVAL	-0.31287749442407375	-0.06453936539970509
AZT_B-Cl-Ala	-0.19315799416962404	-0.0846041891288835
AZT_3-AT	-0.29447465338074363	-0.04154554350732753
AZT_PS	-0.1987236777127783	-0.07375719463919396
AZT_HSE	-0.2378434300104577	0.026593715145191724
AZT_DCS	-0.08903891675833546	-0.07184567722878933
AZT_DVAL	-0.17615700096591447	0.1362609287612754
AZT_NIT	-0.0723032079227194	0.3194265599197654
AZT_H2O2	-0.049635756152642756	-0.03629701936535355
AZT_BZ	0.05067982321835613	0.01112449150966149
AZT_SXZ	0.13785491594706992	0.18095683337395285
AZT_SDC	0.16315597500291035	0.03458744982562782
AZT_VCM	0.11350693727430562	-0.19199555207405464
AZT_6-MP	-0.21484902957704408	-0.16105279800136932
AZT_GAH	0.026842959677468456	-0.019826432003008355
AZT_NQO	0.003787344373177886	0.08431551372850729
AZT_SHX	0.020979628483773997	-0.13390520076575335
AZT_FTD	0.4240749441557743	0.647300182423777
AZT_NMNO	0.23910427456804106	0.12402278944236253
AZT_NVA	0.09311196618058286	0.06998612560956782
AZT_EDTA	0.10277129738587862	0.14104247141584403
AZT_BSD	0.004293786397213914	-0.15511974283453842
AZT_CCCP	-0.07315814014879875	-0.004134269226200386
AZT_AF	-0.032071928321145325	0.3017112262241787
AZT_MMC	0.051639523558485646	0.20798866545724692
AZT_5-FU	0.07300097903286994	-0.10740105381151809
AZT_NiCl	0.0879688268929161	0.1979970500125794
AZT_SS	0.1332996575671611	0.2289161983079337
AZT_5-FOA	0.09445105110943917	0.14426889750855293
AZT_KTe	0.29219453178727695	0.14696775592680797
AZT_FOS	0.08349575375768319	0.19573076473216378
AZT_MEC	0.2576367518393707	0.006009052112083926
KM_PHEN	-0.33548837878686166	-0.2444884761005926
KM_TET	-0.3719918338074564	-0.2655157186582322
KM_EM	-0.3570826943437027	-0.18263284678154404
KM_RFP	-0.23455107738864486	-0.11480733111405099
KM_PUR	-0.16274467357517902	-0.358613676617362
KM_ATP	-0.3782095524773431	-0.2997576523405488
KM_PMZ	-0.31600501324141034	-0.3012659065524273
KM_CP	-0.33069896108560504	-0.318733305137584
KM_NFLX	-0.11902090553285952	-0.20474630639511773
KM_CBPC	-0.29939948205511296	-0.2842566513870688
KM_CMZ	-0.1948870332226633	-0.2369863868781242
KM_AZT	-0.17087554869249266	-0.150821322469893
KM_PLM	0.5546292578320129	0.6871639736523303
KM_ABU	-0.0023719053844678427	0.08098713800077842
KM_LVAL	0.04971100730684089	-0.01280466031783178
KM_B-Cl-Ala	0.10641426966297694	0.2826849302745239
KM_3-AT	-0.06290707487542935	-0.10869583132570203
KM_PS	-0.03736477213470553	0.07123541663134125
KM_HSE	0.1427452866055358	0.040837334398334826
KM_DCS	0.12119573169240647	0.069364442699534
KM_DVAL	0.22967932946307867	-0.15908466076679798
KM_NIT	-0.21108949901905794	-0.05568153668971032
KM_H2O2	-0.11300000472595814	-0.03106765954700275
KM_BZ	-0.20685769883103441	-0.02523425628671233
KM_SXZ	0.04607552531105801	-0.13372743472916007
KM_SDC	-0.16727389606535312	-0.06611898900557059
KM_VCM	-0.00826263651977382	0.15195627117760097
KM_6-MP	-0.12604870023553216	0.12415237367400501
KM_GAH	-0.3359403199745118	-0.10251210553234086
KM_NQO	-0.20061411589126907	-0.2625171804771204
KM_SHX	0.004196227630771296	0.2268016437142473
KM_FTD	-0.36189740429598205	-0.1998161296179212
KM_NMNO	0.015730416645704823	-0.14362381196731916
KM_NVA	-0.20100882489422042	-0.07068159102924616
KM_EDTA	-0.10960614410424567	-0.10663737157863687
KM_BSD	0.10163057790311184	0.3298070041020974
KM_CCCP	-0.14173329527191253	0.018412378256767333
KM_AF	-0.0329016248391898	-0.018296035209275714
KM_MMC	-0.11362588468865086	-0.06371789358155885
KM_5-FU	-0.14740001672318628	-0.11684479585568605
KM_NiCl	-0.10822148380915278	-0.04795771292842675
KM_SS	-0.2639076348715964	-0.21395890363902076
KM_5-FOA	0.026861100173757996	-0.06359036637578112
KM_KTe	0.03560769755462463	0.03183822119005205
KM_FOS	0.10917847487907047	0.011208515050538617
KM_MEC	0.30217527307992714	0.10945399586712341
PLM_PHEN	-0.2544806771361551	-0.0992089227909745
PLM_TET	-0.1631487547715767	-0.09880341643226091
PLM_EM	-0.276575811580385	-0.14895476976883554
PLM_RFP	-0.014097552712305797	-0.12642027271818237
PLM_PUR	-0.0968568275445007	-0.1744016915578274
PLM_ATP	-0.2071935835757863	-0.21757814483906282
PLM_PMZ	-0.08713629236491928	-0.24073276847529318
PLM_CP	-0.3696431994036431	-0.13640979615847
PLM_NFLX	0.051022403948797444	0.07833728125280535
PLM_CBPC	-0.16604508348459043	0.012165981207297569
PLM_CMZ	-0.13411108151463097	0.02772205963980866
PLM_AZT	-0.11129058450969509	0.11037278275969045
PLM_KM	0.5546292578320129	0.6871639736523303
PLM_ABU	0.015905932670488357	0.08043082601239362
PLM_LVAL	-0.04971572662951729	0.02113482515291574
PLM_B-Cl-Ala	-0.06553500752950842	0.22476741915830992
PLM_3-AT	0.024009279483876527	-0.20793910785261258
PLM_PS	-0.06684293298431282	-0.04227553906467215
PLM_HSE	0.21683116921181997	0.014975435876929582
PLM_DCS	0.052679445461081324	0.06955602044781073
PLM_DVAL	0.2285537296016162	-0.09610898529488511
PLM_NIT	-0.06434856220133257	0.029746920157465533
PLM_H2O2	-0.07367868885113087	-0.08654513095090431
PLM_BZ	-0.2794644198070774	-0.06637495121748066
PLM_SXZ	0.00843386863223339	-0.17663690354526762
PLM_SDC	-0.14380130432934826	-0.06319249446582453
PLM_VCM	-0.02009241660844478	0.21502427248961486
PLM_6-MP	-0.08142649875284544	0.06579975475388299
PLM_GAH	-0.36216748491716405	-0.09236117124832868
PLM_NQO	-0.0970637748920021	-0.19557782886487365
PLM_SHX	-0.06412670044802452	0.15050058046736584
PLM_FTD	-0.07507518063012024	-0.040920341091348865
PLM_NMNO	0.11514881703533625	-0.2278541489087072
PLM_NVA	-0.09178431559401307	-0.05036992922893647
PLM_EDTA	0.023241810337701	-0.0924869212843821
PLM_BSD	0.041798285922264755	0.2907925058703952
PLM_CCCP	-0.05532731049461008	-0.050057073578699776
PLM_AF	0.08843505105162405	0.16747353657456293
PLM_MMC	-0.06975453468109388	0.15489801410292708
PLM_5-FU	-0.20221812328979125	-0.1544431411315635
PLM_NiCl	0.029082870867503434	0.033422757583329375
PLM_SS	-0.12193585310241319	-0.1660479097563826
PLM_5-FOA	-0.028567508238428047	-0.07879697651645123
PLM_KTe	0.03913963901724037	-0.05211774478892116
PLM_FOS	0.020631497193077716	0.09062271931021268
PLM_MEC	0.11539653739320127	0.13943106407158368
ABU_PHEN	-0.060198664795435966	0.2088036685072635
ABU_TET	-0.070565973010326	0.21033906351428525
ABU_EM	-0.049588107216496646	0.15193745405432102
ABU_RFP	-0.25232699664465763	0.2631777355734673
ABU_PUR	-0.03689009974185677	0.07930609296051522
ABU_ATP	-0.11449584656312893	0.1207674465285235
ABU_PMZ	-0.17212585721689047	0.13414156143874698
ABU_CP	-0.13728587211446275	0.0893768480727783
ABU_NFLX	-0.04545507887473099	-0.02258862432585954
ABU_CBPC	-0.17947084601563318	-0.036697599906138856
ABU_CMZ	-0.07487691529638778	0.05090179902028358
ABU_AZT	-0.1337357426299405	0.12181562964773135
ABU_KM	-0.0023719053844678427	0.08098713800077842
ABU_PLM	0.015905932670488357	0.08043082601239362
ABU_LVAL	0.5575250139095262	0.052913918473994674
ABU_B-Cl-Ala	0.2643238172885748	0.24934624516410814
ABU_3-AT	0.2586704901485251	0.259042124124235
ABU_PS	0.21514767781870148	0.2966206877150048
ABU_HSE	0.22405174883879397	0.44839598356468974
ABU_DCS	0.28445754890989133	0.16706402342288662
ABU_DVAL	0.35075212269789596	0.3799653167843582
ABU_NIT	0.0503911987656205	0.017363015204853616
ABU_H2O2	0.168571770548356	0.060610569930994666
ABU_BZ	0.1547243844320535	0.23887001897036447
ABU_SXZ	-0.017533373753429785	0.14640000569019812
ABU_SDC	0.1374469654163549	0.1290045852835376
ABU_VCM	0.1324961345702813	-0.02763211602435812
ABU_6-MP	0.30399526134227617	0.28368859466725116
ABU_GAH	0.22498402727324995	-0.04407399636876017
ABU_NQO	0.07624452156649549	0.42547875657339157
ABU_SHX	0.3020627930276097	0.2687223294477342
ABU_FTD	0.08124585595107489	0.2062281033902168
ABU_NMNO	0.010909984327542288	0.24322658333411307
ABU_NVA	0.11381175745960083	0.4249647145721338
ABU_EDTA	0.0451076497478181	0.04961955426478027
ABU_BSD	-0.052002935143152636	0.024189465026787267
ABU_CCCP	0.037470834849314454	0.13173774295185395
ABU_AF	-0.039336996853161964	0.1825482972400488
ABU_MMC	-0.12864709766198174	0.1424366160409551
ABU_5-FU	0.10965570406718697	0.15466044015950695
ABU_NiCl	0.05918076720093853	0.3801627409666886
ABU_SS	-0.03823131621449046	-0.12656627247240598
ABU_5-FOA	-0.1289431648569607	0.06438012061319774
ABU_KTe	-0.3087364804912097	0.22946624305997448
ABU_FOS	-0.23450517056559805	0.07585023013510091
ABU_MEC	-0.0753388335303071	0.246313596374928
LVAL_PHEN	-0.2004524533569245	-0.11279431901747522
LVAL_TET	-0.3685718335579712	-0.09597784073423761
LVAL_EM	-0.22163909048436028	-0.034239873453105106
LVAL_RFP	-0.25119771787327344	-0.06625114593634336
LVAL_PUR	-0.3481910969879213	-0.10778287725362809
LVAL_ATP	-0.3676928892804303	-0.043760400567691815
LVAL_PMZ	-0.3705892442259311	-0.034509101496305844
LVAL_CP	-0.16118353723198475	-0.10138989330895856
LVAL_NFLX	-0.23983314036057332	-0.03221141259482815
LVAL_CBPC	-0.39306000482534537	-0.09870315818161456
LVAL_CMZ	-0.27855381920497385	-0.007593665988647875
LVAL_AZT	-0.31287749442407375	-0.06453936539970509
LVAL_KM	0.04971100730684089	-0.01280466031783178
LVAL_PLM	-0.04971572662951729	0.02113482515291574
LVAL_ABU	0.5575250139095262	0.052913918473994674
LVAL_B-Cl-Ala	0.5761660413446016	0.3810650657327143
LVAL_3-AT	0.3296017462316682	0.06320559784341478
LVAL_PS	0.09798517940675183	-0.09163402098497779
LVAL_HSE	0.21151905781335198	0.12507897833252143
LVAL_DCS	0.04527290398976773	0.07130878981609515
LVAL_DVAL	0.26881814110828534	0.08019054821652437
LVAL_NIT	0.15117035338602774	-0.0654892138416522
LVAL_H2O2	0.18420227155233554	0.007289878028715769
LVAL_BZ	0.13521467703005843	-0.0059237974751491975
LVAL_SXZ	-0.03049843352572667	-0.030573880233702458
LVAL_SDC	0.18073953155047465	-0.057069666098612956
LVAL_VCM	0.16912453663333551	-0.031509439696306575
LVAL_6-MP	0.38206701875327065	-0.060266928327304604
LVAL_GAH	0.4731528375916576	-0.041602779273565
LVAL_NQO	0.10282862295079168	-0.012783235647657851
LVAL_SHX	0.23618116352851692	-0.12154622003116985
LVAL_FTD	0.134742794790584	-0.07127969382233616
LVAL_NMNO	-0.11994001216121193	0.13461285857458677
LVAL_NVA	-0.0960149229585742	0.09153073627945138
LVAL_EDTA	-0.03204367357878344	-0.041480056744236146
LVAL_BSD	0.07194719131164964	-0.12446514499820586
LVAL_CCCP	0.18275686063586838	-0.16593473664666142
LVAL_AF	-0.1501919767903754	-0.0350371556454754
LVAL_MMC	0.05296337076447569	-0.11019895857593234
LVAL_5-FU	0.07288395722912416	0.11589554477066805
LVAL_NiCl	0.047482498597200704	-0.01915792685029449
LVAL_SS	-0.04433443591950898	0.12024318277338668
LVAL_5-FOA	-0.10862251441414138	-0.05757450641370771
LVAL_KTe	-0.12416891663275352	0.08355542785446193
LVAL_FOS	-0.18768780905723662	0.0007360351350455466
LVAL_MEC	-0.10365707511211063	-0.11517735690414982
B-Cl-Ala_PHEN	-0.2821740988397146	-0.10290594875180474
B-Cl-Ala_TET	-0.3159114627324711	-0.18574618499077064
B-Cl-Ala_EM	-0.24118323476214348	-0.0450089028122286
B-Cl-Ala_RFP	-0.2365439767083864	-0.03752203511289903
B-Cl-Ala_PUR	-0.20842109680674667	-0.07325931771337656
B-Cl-Ala_ATP	-0.30024552921666586	-0.1093252344896879
B-Cl-Ala_PMZ	-0.27147738482894673	-0.08799720858306623
B-Cl-Ala_CP	-0.21016579789029055	-0.10022176618733374
B-Cl-Ala_NFLX	-0.20525450232407547	-0.0860104820883046
B-Cl-Ala_CBPC	-0.26432250072090835	-0.21216729104627802
B-Cl-Ala_CMZ	-0.2646284111396318	-0.09787909727253938
B-Cl-Ala_AZT	-0.19315799416962404	-0.0846041891288835
B-Cl-Ala_KM	0.10641426966297694	0.2826849302745239
B-Cl-Ala_PLM	-0.06553500752950842	0.22476741915830992
B-Cl-Ala_ABU	0.2643238172885748	0.24934624516410814
B-Cl-Ala_LVAL	0.5761660413446016	0.3810650657327143
B-Cl-Ala_3-AT	0.11441026281685487	0.046445831801419875
B-Cl-Ala_PS	-0.0062535783017439095	-0.006910035876001816
B-Cl-Ala_HSE	0.17774082557189635	0.24699047329985718
B-Cl-Ala_DCS	0.09296368605166344	0.14950707116097145
B-Cl-Ala_DVAL	0.02387742582926105	0.07832298417230237
B-Cl-Ala_NIT	0.05545360572186133	-0.04353751823323997
B-Cl-Ala_H2O2	0.11047437040830732	0.10877175040700432
B-Cl-Ala_BZ	0.09816229434259434	0.02343728799293851
B-Cl-Ala_SXZ	0.0518457367103358	0.100033117994846
B-Cl-Ala_SDC	-0.040829128171754256	0.07076111545920764
B-Cl-Ala_VCM	-0.01638880798713326	0.015891897928671392
B-Cl-Ala_6-MP	0.30531751043048616	0.1400333078092319
B-Cl-Ala_GAH	0.16315445389515654	-0.03612971082137803
B-Cl-Ala_NQO	0.1199017058242938	0.001614408115286396
B-Cl-Ala_SHX	0.2833218353192574	0.22023790187954034
B-Cl-Ala_FTD	0.01849505090456182	-0.0423974499190406
B-Cl-Ala_NMNO	0.08446880750248707	0.0025735277418656283
B-Cl-Ala_NVA	-0.06511278718782797	0.2623975013660351
B-Cl-Ala_EDTA	-0.07553543426069557	0.013643343932505514
B-Cl-Ala_BSD	0.009783882184732093	0.12776704332966718
B-Cl-Ala_CCCP	0.20658239017047625	0.07746217763276525
B-Cl-Ala_AF	-0.18951036073571123	0.07335223064589089
B-Cl-Ala_MMC	0.00410428540157413	0.014033252662760273
B-Cl-Ala_5-FU	-0.015632099060998904	-0.03536237152032363
B-Cl-Ala_NiCl	-0.1594602520898426	0.037934364702253344
B-Cl-Ala_SS	-0.2525378896631514	-0.31485733857602555
B-Cl-Ala_5-FOA	-0.10282250572171504	-0.24533975968278057
B-Cl-Ala_KTe	-0.18117792164774632	0.1395035858735985
B-Cl-Ala_FOS	-0.009839811948979989	0.05162521615173572
B-Cl-Ala_MEC	0.0336289827365504	-0.10719281897155548
3-AT_PHEN	-0.062356649626143665	0.01657880669374217
3-AT_TET	-0.19547117220762633	0.0774841263790279
3-AT_EM	-0.2899933290376101	-0.07293336481586925
3-AT_RFP	-0.14686763127305055	0.02650002834888748
3-AT_PUR	-0.0821744705520911	-0.03911617375322059
3-AT_ATP	-0.15042130675718343	-0.07823230995131945
3-AT_PMZ	-0.1049723893654845	-0.04677025681954513
3-AT_CP	-0.17536980525900747	0.01837355950336675
3-AT_NFLX	-0.05140715323989241	-0.015960945886061107
3-AT_CBPC	-0.32461836511245057	-0.10420127512923484
3-AT_CMZ	-0.2572702547268349	-0.01706682248502294
3-AT_AZT	-0.29447465338074363	-0.04154554350732753
3-AT_KM	-0.06290707487542935	-0.10869583132570203
3-AT_PLM	0.024009279483876527	-0.20793910785261258
3-AT_ABU	0.2586704901485251	0.259042124124235
3-AT_LVAL	0.3296017462316682	0.06320559784341478
3-AT_B-Cl-Ala	0.11441026281685487	0.046445831801419875
3-AT_PS	0.4206937348690986	0.4166116571949735
3-AT_HSE	0.3895322267504214	0.1745294959826441
3-AT_DCS	0.07578023802259978	-0.07755093832794434
3-AT_DVAL	0.2336559645732769	0.37138229540371615
3-AT_NIT	0.20358796281243735	-0.05321151694210916
3-AT_H2O2	0.1752465896645546	0.15867361693974033
3-AT_BZ	-0.0498764535405031	0.17473435388242395
3-AT_SXZ	0.008661983973701654	0.12594938293848668
3-AT_SDC	-0.06913707988154062	0.08066127690560154
3-AT_VCM	0.034617569170839115	-0.0739909161884571
3-AT_6-MP	0.2916034377259602	0.2395086856601244
3-AT_GAH	0.12765439017642619	-0.044557524727268774
3-AT_NQO	0.25579417762889806	0.4675513094676669
3-AT_SHX	0.013968653855490504	0.05604722346310691
3-AT_FTD	0.001675579786496915	0.10082159408844701
3-AT_NMNO	-0.11551245217021133	0.16602477735807966
3-AT_NVA	0.1107991569976699	0.07247038378760638
3-AT_EDTA	-0.008708326168108526	0.02030189746342348
3-AT_BSD	0.07939183510716481	-0.07236813899935675
3-AT_CCCP	0.05432420163589211	-0.1571012274925281
3-AT_AF	-0.1798062390132369	-0.13854712100213906
3-AT_MMC	-0.11898353980713271	-0.06201925819091931
3-AT_5-FU	-0.05454801094665122	0.12547164401680147
3-AT_NiCl	0.14421154952651224	0.3844997502295046
3-AT_SS	0.12926494859216967	0.08322551163386976
3-AT_5-FOA	0.015777219120090724	-0.0263005118047289
3-AT_KTe	-0.22429870353241996	0.04816300364948109
3-AT_FOS	-0.27559103370819965	-0.12200624409220392
3-AT_MEC	-0.1425135717317638	0.03322125505486149
PS_PHEN	0.06255141114369561	-0.03292899411770552
PS_TET	-0.14542001468550964	-0.06684475310282036
PS_EM	-0.13085918614403053	-0.12284755926086151
PS_RFP	-0.05822961543542003	-0.020082494670401862
PS_PUR	0.00701124015051275	-0.18645124333561025
PS_ATP	0.0065246450132537695	-0.23319523767549605
PS_PMZ	0.010024605189966002	-0.19949076858121864
PS_CP	-0.204653348709332	-0.0993677377051624
PS_NFLX	-0.11852060598140902	-0.10015923310909867
PS_CBPC	-0.24743953012782613	-0.2604470412063778
PS_CMZ	-0.1648648209196592	-0.18800664018892368
PS_AZT	-0.1987236777127783	-0.07375719463919396
PS_KM	-0.03736477213470553	0.07123541663134125
PS_PLM	-0.06684293298431282	-0.04227553906467215
PS_ABU	0.21514767781870148	0.2966206877150048
PS_LVAL	0.09798517940675183	-0.09163402098497779
PS_B-Cl-Ala	-0.0062535783017439095	-0.006910035876001816
PS_3-AT	0.4206937348690986	0.4166116571949735
PS_HSE	0.5147030079418797	0.30300171129727044
PS_DCS	0.048456252768502406	-0.005921072379778082
PS_DVAL	0.17537168785010337	0.2567213133443539
PS_NIT	0.2641133934580873	-0.014377425604567975
PS_H2O2	0.24571808481332033	0.047318267912905075
PS_BZ	0.1967422432053476	0.17518098350689085
PS_SXZ	0.09848367857633626	0.133692216064991
PS_SDC	-0.08577313965399366	-0.03169448276334667
PS_VCM	-0.10018526125556733	-0.11693319422083773
PS_6-MP	0.24343247888979208	0.36080292920179574
PS_GAH	0.12211222639315178	0.013506187636148465
PS_NQO	0.26663973725114326	0.385019324140811
PS_SHX	-0.005097610543589373	0.0095234011838293
PS_FTD	0.14574319444593228	0.09623269383049875
PS_NMNO	0.024822710012523768	-0.029529173952326924
PS_NVA	0.36451445267562615	0.18753362284350744
PS_EDTA	0.17009063023157267	-0.21612243339658732
PS_BSD	0.12569227811861056	0.1396840493525312
PS_CCCP	-0.0018473780064464037	-0.07647983322817824
PS_AF	0.09227938427909366	-0.0615580845637521
PS_MMC	-0.09626756992411896	-0.03804968754733766
PS_5-FU	0.03945703570991661	0.21107527022048475
PS_NiCl	-0.009455595342030111	0.2656405844255741
PS_SS	0.0520264843459438	-0.09723862029779201
PS_5-FOA	0.026267736117961828	-0.06882994097529992
PS_KTe	-0.10632434524013856	-0.029974682283435278
PS_FOS	-0.09690511961911615	-0.03135590462414059
PS_MEC	-0.000582860057694096	0.21240243504408743
HSE_PHEN	-0.08231724688797362	-0.06707694138464822
HSE_TET	-0.20205822806357354	-0.019883967117182533
HSE_EM	-0.2246711876520708	-0.015125747569554957
HSE_RFP	-0.19107082805902234	-0.023582718171866603
HSE_PUR	-0.09234766969709408	-0.11447412140191884
HSE_ATP	-0.15744596940092584	-0.10166512039028149
HSE_PMZ	-0.053969992169020334	-0.07556924550629812
HSE_CP	-0.254700174082474	-0.12046800857191205
HSE_NFLX	-0.0820004628600611	-0.0854683047130369
HSE_CBPC	-0.2721280029806833	-0.158285624254731
HSE_CMZ	-0.22579491102515076	-0.08880881037392731
HSE_AZT	-0.2378434300104577	0.026593715145191724
HSE_KM	0.1427452866055358	0.040837334398334826
HSE_PLM	0.21683116921181997	0.014975435876929582
HSE_ABU	0.22405174883879397	0.44839598356468974
HSE_LVAL	0.21151905781335198	0.12507897833252143
HSE_B-Cl-Ala	0.17774082557189635	0.24699047329985718
HSE_3-AT	0.3895322267504214	0.1745294959826441
HSE_PS	0.5147030079418797	0.30300171129727044
HSE_DCS	0.41570994834230296	0.4304017078594856
HSE_DVAL	0.14531771754027356	0.23876482485017675
HSE_NIT	0.2721122674188731	0.025267116579306418
HSE_H2O2	0.134003583215398	0.04841289949778853
HSE_BZ	0.018840028887480858	0.1253025520785246
HSE_SXZ	-0.009973571781332997	-0.02379553956069079
HSE_SDC	-0.10857039215137662	-0.009799543864330181
HSE_VCM	0.04866950695383237	-0.09728074017146296
HSE_6-MP	0.16748091298702142	0.2071533340925557
HSE_GAH	-0.07587835547013552	0.033527409151678865
HSE_NQO	0.2682240020867338	0.22826572996660816
HSE_SHX	-0.16982116226858077	0.14752310012297007
HSE_FTD	0.14860099465968796	0.06235588072476519
HSE_NMNO	0.018418650233285306	0.09861977032178476
HSE_NVA	0.34154925011472814	0.5291299520104062
HSE_EDTA	0.15251843781107097	-0.007529127786714668
HSE_BSD	0.11696774493713777	-0.012373984903431563
HSE_CCCP	0.09653857392038596	-0.032798329864588964
HSE_AF	-0.13526547505587824	-0.04072356370438857
HSE_MMC	-0.0035137430033051766	-0.04860759973634427
HSE_5-FU	-0.045736433956334935	0.03478684924172086
HSE_NiCl	0.05208714756141707	0.15765357377433645
HSE_SS	0.0005945852634434476	-0.079357298076439
HSE_5-FOA	0.09342835727533473	-0.09029466789684587
HSE_KTe	-0.17204410440096177	0.07837063951260739
HSE_FOS	-0.038205801499131595	0.13530192626933604
HSE_MEC	0.08326980257351486	0.19530447133036175
DCS_PHEN	-0.08157713106271837	-0.1664020034332573
DCS_TET	-0.0734378670120363	-0.23180107541115014
DCS_EM	-0.07339030786889136	-0.05836732653479245
DCS_RFP	-0.0411025520076449	0.026894298446168235
DCS_PUR	-0.07731821814627175	-0.11789152111033345
DCS_ATP	-0.09842133208189344	-0.15160193185856483
DCS_PMZ	-0.08570193931692785	-0.12169851973739396
DCS_CP	-0.07868894551423933	-0.1711701451428605
DCS_NFLX	-0.11129428962541899	-0.13387690538785005
DCS_CBPC	-0.07133989127185181	-0.06991610704792198
DCS_CMZ	-0.06717953563937955	-0.07625359183767699
DCS_AZT	-0.08903891675833546	-0.07184567722878933
DCS_KM	0.12119573169240647	0.069364442699534
DCS_PLM	0.052679445461081324	0.06955602044781073
DCS_ABU	0.28445754890989133	0.16706402342288662
DCS_LVAL	0.04527290398976773	0.07130878981609515
DCS_B-Cl-Ala	0.09296368605166344	0.14950707116097145
DCS_3-AT	0.07578023802259978	-0.07755093832794434
DCS_PS	0.048456252768502406	-0.005921072379778082
DCS_HSE	0.41570994834230296	0.4304017078594856
DCS_DVAL	0.05471549683927869	0.14797336953262893
DCS_NIT	-0.09305660535842827	-0.09388629281565958
DCS_H2O2	-0.039286818187822904	-0.10142046227124231
DCS_BZ	-0.07423480710549354	-0.16498196782149993
DCS_SXZ	-0.11122321223589217	-0.06115085058578317
DCS_SDC	-0.06288013101245754	0.0124677908322607
DCS_VCM	-0.040546240965120973	0.056482324052140064
DCS_6-MP	-0.0024177217582339113	0.01225166629421605
DCS_GAH	-0.09920892859773114	-0.048158776623016104
DCS_NQO	0.057008366692653516	-0.16023508876989367
DCS_SHX	-0.08921179650031888	0.03489310184920478
DCS_FTD	-0.0118505949832958	-0.16890140821548466
DCS_NMNO	-0.07963762786354033	-0.06155960163662173
DCS_NVA	-0.06787136134552273	0.18083367421727187
DCS_EDTA	-0.0528305194261561	-0.033484375449967775
DCS_BSD	0.051232871216785054	-0.03546649903896653
DCS_CCCP	0.09284971926959966	0.030464657493574573
DCS_AF	-0.017809968173298295	-0.1213261528757813
DCS_MMC	-0.027274946476301985	-0.10834258416534881
DCS_5-FU	0.00027980813965714906	0.03055634122946639
DCS_NiCl	-0.06319326995714748	-0.06671648398749279
DCS_SS	-0.06036433173495446	-0.06064851523538161
DCS_5-FOA	0.0014039112436314734	-0.028847910398109813
DCS_KTe	0.12083142304175509	0.0025278116272431698
DCS_FOS	-0.04631024151094288	0.10032804799787966
DCS_MEC	0.007020586059388068	0.06850087140302809
DVAL_PHEN	-0.2054694681316995	-0.0027544454623919484
DVAL_TET	-0.11295839146847676	0.03643206167404847
DVAL_EM	-0.03454207859056028	-0.07485191341654436
DVAL_RFP	-0.16719012192388746	-0.04680674980067944
DVAL_PUR	0.11228867987444335	0.003261244591548228
DVAL_ATP	-0.03258894369928358	-0.1220585004216197
DVAL_PMZ	-0.04679980628311576	-0.09846321256077402
DVAL_CP	0.061928759000262394	0.0005395391042046192
DVAL_NFLX	0.03853890000797415	0.15215926331816831
DVAL_CBPC	-0.12749598990502756	0.037343344859701866
DVAL_CMZ	-0.17163053407402576	0.026568555752191903
DVAL_AZT	-0.17615700096591447	0.1362609287612754
DVAL_KM	0.22967932946307867	-0.15908466076679798
DVAL_PLM	0.2285537296016162	-0.09610898529488511
DVAL_ABU	0.35075212269789596	0.3799653167843582
DVAL_LVAL	0.26881814110828534	0.08019054821652437
DVAL_B-Cl-Ala	0.02387742582926105	0.07832298417230237
DVAL_3-AT	0.2336559645732769	0.37138229540371615
DVAL_PS	0.17537168785010337	0.2567213133443539
DVAL_HSE	0.14531771754027356	0.23876482485017675
DVAL_DCS	0.05471549683927869	0.14797336953262893
DVAL_NIT	-0.18271907046995836	-0.15834226478258898
DVAL_H2O2	-0.11318936797258962	-0.12096554924684733
DVAL_BZ	-0.15181813936630534	0.06110960366928699
DVAL_SXZ	-0.05157805081379886	0.21512158694071568
DVAL_SDC	0.14686835798579312	0.001557167199834959
DVAL_VCM	0.026657431221821563	-0.07466937091966372
DVAL_6-MP	0.028138720383038034	0.17531969437682415
DVAL_GAH	-0.006496780688819557	-0.16785284372025122
DVAL_NQO	-0.2088019494416006	0.22508912942646406
DVAL_SHX	0.032568350066737396	-0.16789436777009709
DVAL_FTD	-0.15353956634992655	0.09801688540932382
DVAL_NMNO	-0.0295012949334041	0.13301770934804602
DVAL_NVA	0.07616966230001265	0.12335166107506257
DVAL_EDTA	0.17298951788353586	-0.04369232812485035
DVAL_BSD	0.12930694243581972	-0.19277943114609922
DVAL_CCCP	0.1930035339166997	0.05671966436048351
DVAL_AF	0.011443042190564414	-0.14254377667771845
DVAL_MMC	-0.11095802590553147	-0.026155248935446726
DVAL_5-FU	0.013798698437980834	0.027494347113294793
DVAL_NiCl	0.04090135096085506	0.14414354433789037
DVAL_SS	0.06006366442588379	-0.09331918123826007
DVAL_5-FOA	0.04560643874145413	-0.13684048677872368
DVAL_KTe	-0.13191906185580513	-0.17306242639233407
DVAL_FOS	-0.08328330939545613	0.01426985570001569
DVAL_MEC	0.06621077437361293	0.14229337034737544
NIT_PHEN	0.18774780244819894	0.39872386652131786
NIT_TET	0.07861200079442711	0.37700029579689737
NIT_EM	-0.06038045181855417	0.1908112599263101
NIT_RFP	0.09913822588111963	0.19613143211778847
NIT_PUR	0.16738287714104053	0.3064985645501771
NIT_ATP	0.10958792268496764	0.2588706796590462
NIT_PMZ	0.253103913734129	0.2911226199380738
NIT_CP	-0.15131460029992339	0.3332752754046343
NIT_NFLX	-0.06890512810976976	0.2442738040459792
NIT_CBPC	-0.10973862822710946	0.2487055072048076
NIT_CMZ	-0.0880804487914737	0.3146912972683388
NIT_AZT	-0.0723032079227194	0.3194265599197654
NIT_KM	-0.21108949901905794	-0.05568153668971032
NIT_PLM	-0.06434856220133257	0.029746920157465533
NIT_ABU	0.0503911987656205	0.017363015204853616
NIT_LVAL	0.15117035338602774	-0.0654892138416522
NIT_B-Cl-Ala	0.05545360572186133	-0.04353751823323997
NIT_3-AT	0.20358796281243735	-0.05321151694210916
NIT_PS	0.2641133934580873	-0.014377425604567975
NIT_HSE	0.2721122674188731	0.025267116579306418
NIT_DCS	-0.09305660535842827	-0.09388629281565958
NIT_DVAL	-0.18271907046995836	-0.15834226478258898
NIT_H2O2	0.39691636948177766	0.27042781698849194
NIT_BZ	0.2736974856221819	0.25312540784264886
NIT_SXZ	0.0654100358602991	0.13234384328267604
NIT_SDC	-0.11458701971008868	0.10951710211015825
NIT_VCM	0.2057310917026444	-0.13776700819738882
NIT_6-MP	0.3689902121943277	0.16641484014912472
NIT_GAH	0.25060297940937737	0.2954556603046688
NIT_NQO	0.13942111668028173	0.3093929377747755
NIT_SHX	-0.06954214907191539	0.2456532399879887
NIT_FTD	0.641215614608373	0.6394109625513047
NIT_NMNO	0.1834899445482808	-0.009125599795599269
NIT_NVA	0.240297597348152	0.07482969258977798
NIT_EDTA	0.2823647359834687	0.20153037088470735
NIT_BSD	0.06256035240522127	0.0725214497770511
NIT_CCCP	0.03266304669391789	0.18300824001344895
NIT_AF	0.08611839268527657	0.28301558915686414
NIT_MMC	0.11458151576797973	0.30740378154267317
NIT_5-FU	0.008489914967795772	-0.07316733753809122
NIT_NiCl	0.19509809853198465	0.19668376390553846
NIT_SS	0.22482008456618163	0.3252734070140319
NIT_5-FOA	0.02504551419460982	0.15374794270374706
NIT_KTe	-0.18403251597999765	0.1952271217957296
NIT_FOS	0.12928094627174366	0.18304052564259102
NIT_MEC	0.06245568737785293	0.01772122029112702
H2O2_PHEN	0.10912103979739528	0.2191567832891704
H2O2_TET	-0.031767295194715266	0.14700019515871154
H2O2_EM	-0.12435469442434365	0.236256929993907
H2O2_RFP	0.09811270784376791	0.22185899804476145
H2O2_PUR	-0.09778516703729583	0.18625719921563041
H2O2_ATP	-0.019997791087825633	0.20002307788643597
H2O2_PMZ	-0.041840315204998924	0.25386711631020803
H2O2_CP	-0.43567841332627977	0.20687443466533312
H2O2_NFLX	-0.05422170279726255	0.019449428728571812
H2O2_CBPC	-0.1577988860519561	-0.11046622797562038
H2O2_CMZ	-0.1348236433658443	-0.04277796158580456
H2O2_AZT	-0.049635756152642756	-0.03629701936535355
H2O2_KM	-0.11300000472595814	-0.03106765954700275
H2O2_PLM	-0.07367868885113087	-0.08654513095090431
H2O2_ABU	0.168571770548356	0.060610569930994666
H2O2_LVAL	0.18420227155233554	0.007289878028715769
H2O2_B-Cl-Ala	0.11047437040830732	0.10877175040700432
H2O2_3-AT	0.1752465896645546	0.15867361693974033
H2O2_PS	0.24571808481332033	0.047318267912905075
H2O2_HSE	0.134003583215398	0.04841289949778853
H2O2_DCS	-0.039286818187822904	-0.10142046227124231
H2O2_DVAL	-0.11318936797258962	-0.12096554924684733
H2O2_NIT	0.39691636948177766	0.27042781698849194
H2O2_BZ	0.7356555894120494	0.531346866898111
H2O2_SXZ	-0.027747333611497147	0.05662949191943453
H2O2_SDC	0.05270360641915575	0.09594423080071368
H2O2_VCM	0.2823972923215565	-0.0729089003533351
H2O2_6-MP	0.4918082967276785	0.11846495940413009
H2O2_GAH	0.15493636794987384	0.35788962482448633
H2O2_NQO	0.1601678657096895	0.2332027963431378
H2O2_SHX	0.08492359244417759	0.3513581060841181
H2O2_FTD	0.24154305798084028	0.18469517135705854
H2O2_NMNO	0.13104892257075024	0.18347932369032383
H2O2_NVA	0.1944572690059465	0.16204339583659694
H2O2_EDTA	0.19144057006021786	0.21797413664339854
H2O2_BSD	-0.09298755081857668	0.17622356890059063
H2O2_CCCP	-0.14481762314377936	0.07032435413777167
H2O2_AF	0.12426528465648069	0.23607032978710418
H2O2_MMC	0.019108004887026856	0.258904271375106
H2O2_5-FU	-0.09804645285354913	0.0897439806470574
H2O2_NiCl	0.07259454927930786	0.28695097062746244
H2O2_SS	0.07827893149007407	0.12774919584571445
H2O2_5-FOA	-0.04847766642620639	0.18685956265059925
H2O2_KTe	-0.2217178513481869	0.11351673255878776
H2O2_FOS	-0.01925314274787585	0.1006118999714826
H2O2_MEC	-0.0795044871576236	0.07488397021721124
BZ_PHEN	0.3827446632499604	0.41164592789826476
BZ_TET	0.11217643980807929	0.35870797088747763
BZ_EM	0.17853906985418777	0.27530587293856085
BZ_RFP	0.16434548563891688	0.32659051099094105
BZ_PUR	-0.0328233129227522	0.20855583979889192
BZ_ATP	0.05446836562212976	0.3172873695819686
BZ_PMZ	0.0453117281313583	0.33649866478114776
BZ_CP	-0.0780410457980337	0.32906971634859955
BZ_NFLX	0.03217733683972943	0.026468791081840828
BZ_CBPC	-0.04913395418420175	-0.08290381114081832
BZ_CMZ	0.03821173393259259	-0.0706777884837845
BZ_AZT	0.05067982321835613	0.01112449150966149
BZ_KM	-0.20685769883103441	-0.02523425628671233
BZ_PLM	-0.2794644198070774	-0.06637495121748066
BZ_ABU	0.1547243844320535	0.23887001897036447
BZ_LVAL	0.13521467703005843	-0.0059237974751491975
BZ_B-Cl-Ala	0.09816229434259434	0.02343728799293851
BZ_3-AT	-0.0498764535405031	0.17473435388242395
BZ_PS	0.1967422432053476	0.17518098350689085
BZ_HSE	0.018840028887480858	0.1253025520785246
BZ_DCS	-0.07423480710549354	-0.16498196782149993
BZ_DVAL	-0.15181813936630534	0.06110960366928699
BZ_NIT	0.2736974856221819	0.25312540784264886
BZ_H2O2	0.7356555894120494	0.531346866898111
BZ_SXZ	0.1814581325464044	0.08348248864732656
BZ_SDC	0.27043420012074293	0.1756496601667461
BZ_VCM	0.2528732676271615	0.027891037885547736
BZ_6-MP	0.43312950573333425	0.18805079582190695
BZ_GAH	0.27179242914757523	0.15769312652919756
BZ_NQO	0.22364892216230337	0.5699131967216663
BZ_SHX	0.1475597856042948	0.22314650760429447
BZ_FTD	0.2741641536726766	0.33788511684474587
BZ_NMNO	0.11243250051634907	0.3581964780186385
BZ_NVA	0.13506586638461301	0.26712422133640856
BZ_EDTA	0.2525870677330151	0.20757524489094334
BZ_BSD	-0.11663924780589367	0.18614599656232203
BZ_CCCP	-0.002252827931542769	0.0431032073035371
BZ_AF	0.029488234127393393	0.27581977787823564
BZ_MMC	0.022415922851692756	0.3484916165657001
BZ_5-FU	0.09879709347395822	0.1555252150645447
BZ_NiCl	0.008198708184977537	0.3242917323196131
BZ_SS	0.15702354895753615	0.032715637654717064
BZ_5-FOA	0.06846708658837258	0.27132302986097406
BZ_KTe	-0.13320702990971667	0.2874743855595097
BZ_FOS	0.06326561753566225	-0.0030608287845714844
BZ_MEC	-0.047190572894782734	0.24234762489788866
SXZ_PHEN	0.1686593730940957	0.16839781907543838
SXZ_TET	0.001909605193355099	0.10528256192988655
SXZ_EM	-0.05688940020017081	0.12512914114849308
SXZ_RFP	-0.19851256815006604	0.14681146967992892
SXZ_PUR	-0.0727373873445479	0.14356498752584249
SXZ_ATP	-0.2576140280798998	0.020217505137856466
SXZ_PMZ	-0.09352227184229327	0.07643391667051244
SXZ_CP	0.035896082720589376	0.25988801020351066
SXZ_NFLX	0.29605899878454744	0.2637752667367629
SXZ_CBPC	0.029099702738916357	0.10315582696059242
SXZ_CMZ	0.08184017686690946	0.20080111695143874
SXZ_AZT	0.13785491594706992	0.18095683337395285
SXZ_KM	0.04607552531105801	-0.13372743472916007
SXZ_PLM	0.00843386863223339	-0.17663690354526762
SXZ_ABU	-0.017533373753429785	0.14640000569019812
SXZ_LVAL	-0.03049843352572667	-0.030573880233702458
SXZ_B-Cl-Ala	0.0518457367103358	0.100033117994846
SXZ_3-AT	0.008661983973701654	0.12594938293848668
SXZ_PS	0.09848367857633626	0.133692216064991
SXZ_HSE	-0.009973571781332997	-0.02379553956069079
SXZ_DCS	-0.11122321223589217	-0.06115085058578317
SXZ_DVAL	-0.05157805081379886	0.21512158694071568
SXZ_NIT	0.0654100358602991	0.13234384328267604
SXZ_H2O2	-0.027747333611497147	0.05662949191943453
SXZ_BZ	0.1814581325464044	0.08348248864732656
SXZ_SDC	0.31038918185711106	0.3333731323020816
SXZ_VCM	0.06716290998015907	-0.0345375226750677
SXZ_6-MP	0.1222122975455065	0.1068752084210982
SXZ_GAH	0.11515352614189174	0.18159393148661382
SXZ_NQO	0.1007798460070939	0.14060272411469815
SXZ_SHX	0.1495130891790883	0.23865864090228817
SXZ_FTD	0.06483269575338117	0.22616503081522984
SXZ_NMNO	-0.00900812381708765	0.0035044824023913314
SXZ_NVA	0.022311924796058875	-0.005519614649681936
SXZ_EDTA	0.04938372229769606	0.14041247900332474
SXZ_BSD	0.0006192788411989031	0.05396823308632127
SXZ_CCCP	0.12846837094463237	0.13022778454960482
SXZ_AF	0.0005900702076217124	0.05678881032991762
SXZ_MMC	0.05560306367015771	0.1541066663023214
SXZ_5-FU	0.10270201887805107	0.1017920242264774
SXZ_NiCl	0.00908491675220685	0.09444636187579833
SXZ_SS	0.017904426487979026	-0.05300262123820265
SXZ_5-FOA	-0.0933689035042846	0.06510696131570583
SXZ_KTe	-0.05812579440418398	0.14181132403228527
SXZ_FOS	0.10881053377174998	-0.01762590470794755
SXZ_MEC	0.021378339358942414	-0.08956629305393982
SDC_PHEN	0.26006618309468227	0.23838026275259694
SDC_TET	0.08687664187157862	0.1362156098635337
SDC_EM	0.24940752310322895	0.27838200897681575
SDC_RFP	-0.04192829601141199	0.1946501706320942
SDC_PUR	-0.038930325887560256	0.21872489968818828
SDC_ATP	-0.10500979890386794	0.21768491593274758
SDC_PMZ	-0.0010651171232606027	0.2482461004519774
SDC_CP	0.13219190045709925	0.15370896456958746
SDC_NFLX	0.32243595391864344	0.15568447372171715
SDC_CBPC	0.17492158759869034	0.012898651672522044
SDC_CMZ	0.17577187042823011	0.10134874459705338
SDC_AZT	0.16315597500291035	0.03458744982562782
SDC_KM	-0.16727389606535312	-0.06611898900557059
SDC_PLM	-0.14380130432934826	-0.06319249446582453
SDC_ABU	0.1374469654163549	0.1290045852835376
SDC_LVAL	0.18073953155047465	-0.057069666098612956
SDC_B-Cl-Ala	-0.040829128171754256	0.07076111545920764
SDC_3-AT	-0.06913707988154062	0.08066127690560154
SDC_PS	-0.08577313965399366	-0.03169448276334667
SDC_HSE	-0.10857039215137662	-0.009799543864330181
SDC_DCS	-0.06288013101245754	0.0124677908322607
SDC_DVAL	0.14686835798579312	0.001557167199834959
SDC_NIT	-0.11458701971008868	0.10951710211015825
SDC_H2O2	0.05270360641915575	0.09594423080071368
SDC_BZ	0.27043420012074293	0.1756496601667461
SDC_SXZ	0.31038918185711106	0.3333731323020816
SDC_VCM	0.26707274701474465	0.17113398555274598
SDC_6-MP	0.18609982556174662	0.04955895506660294
SDC_GAH	0.3768632042947759	0.21659736407483976
SDC_NQO	-0.014197070274328271	0.15145595694968675
SDC_SHX	0.028704796634392515	0.1669539599403423
SDC_FTD	0.2545985999687757	0.11788882534730162
SDC_NMNO	0.025157032698499802	0.19327960926385965
SDC_NVA	0.1329809019329212	0.1425761716601038
SDC_EDTA	0.1357010201282659	0.24050741578524082
SDC_BSD	-0.043272409585524606	0.04752080969129568
SDC_CCCP	-0.17520173978532225	0.02764882213127076
SDC_AF	-0.23330248497828052	0.2768113459896596
SDC_MMC	0.016575091949941164	0.3481189057668642
SDC_5-FU	0.19721782185028935	-0.05263194926985952
SDC_NiCl	0.1314953556266248	0.2043591587209721
SDC_SS	0.23258989333634547	0.06652291613616235
SDC_5-FOA	0.011208212975788997	-0.018418243048351737
SDC_KTe	0.004729833042192128	0.2338782559183492
SDC_FOS	-0.2901965019930818	-0.04206427013638744
SDC_MEC	-0.07566297582670956	0.06580924553121473
VCM_PHEN	0.11381124177905172	-0.01370947812237583
VCM_TET	0.08999251715053005	-0.12302239093937843
VCM_EM	-0.042211032544928855	0.15315659026744857
VCM_RFP	-0.016145437876938926	0.14009521500111788
VCM_PUR	-0.004976006011143763	0.026292971326629437
VCM_ATP	-0.10823522347888975	0.05846925952482147
VCM_PMZ	-0.056001378164771236	-0.00479423742958648
VCM_CP	-0.005784730983901175	0.000891621208355346
VCM_NFLX	0.2155496949183288	-0.12548701946282192
VCM_CBPC	0.01622737952675534	-0.14347278267265298
VCM_CMZ	0.01774467808095414	-0.17428007868989456
VCM_AZT	0.11350693727430562	-0.19199555207405464
VCM_KM	-0.00826263651977382	0.15195627117760097
VCM_PLM	-0.02009241660844478	0.21502427248961486
VCM_ABU	0.1324961345702813	-0.02763211602435812
VCM_LVAL	0.16912453663333551	-0.031509439696306575
VCM_B-Cl-Ala	-0.01638880798713326	0.015891897928671392
VCM_3-AT	0.034617569170839115	-0.0739909161884571
VCM_PS	-0.10018526125556733	-0.11693319422083773
VCM_HSE	0.04866950695383237	-0.09728074017146296
VCM_DCS	-0.040546240965120973	0.056482324052140064
VCM_DVAL	0.026657431221821563	-0.07466937091966372
VCM_NIT	0.2057310917026444	-0.13776700819738882
VCM_H2O2	0.2823972923215565	-0.0729089003533351
VCM_BZ	0.2528732676271615	0.027891037885547736
VCM_SXZ	0.06716290998015907	-0.0345375226750677
VCM_SDC	0.26707274701474465	0.17113398555274598
VCM_6-MP	0.1841273481114322	0.04348687692979049
VCM_GAH	0.22537422545087968	0.2441826123683328
VCM_NQO	0.01129815670205434	-0.06463999851928191
VCM_SHX	0.16229882304546606	0.15091508034093698
VCM_FTD	0.35030093591370404	-0.23350686708646354
VCM_NMNO	-0.02756030233289763	0.044504946061361426
VCM_NVA	0.13060632207389605	0.0676632844476592
VCM_EDTA	0.07607943866486384	0.24877985728095606
VCM_BSD	-0.08520776360867423	0.15789780914844007
VCM_CCCP	-0.12658214843541457	0.0412038880345611
VCM_AF	-0.21993671266892115	0.15115020459962775
VCM_MMC	0.024460477001407015	0.1624316789412874
VCM_5-FU	0.04289239106967683	0.02683703401564591
VCM_NiCl	0.049159202360918766	0.08548821611280345
VCM_SS	0.11768031525704661	-0.025514464716950822
VCM_5-FOA	0.007246579970565017	0.0742042578589812
VCM_KTe	-0.19797283269649063	0.05817928506836071
VCM_FOS	-0.09562706618829366	0.08346520210306423
VCM_MEC	0.14781412946982903	0.028969991422888638
6-MP_PHEN	0.177095630651969	0.015781706733191514
6-MP_TET	-0.09882795332023087	-0.054533337259421485
6-MP_EM	0.01891442608195368	-0.011910788838484374
6-MP_RFP	-0.0226888227682391	0.04253298752636208
6-MP_PUR	0.024742065679297605	-0.03718048150582402
6-MP_ATP	-0.015326655798438091	-0.0971803508722098
6-MP_PMZ	0.06611327130629344	-0.06440223766895649
6-MP_CP	-0.2872984891422259	-0.10186194799988885
6-MP_NFLX	-0.019543842889129547	-0.10214245946188391
6-MP_CBPC	-0.31961937634003745	-0.2669878211442263
6-MP_CMZ	-0.2289525519195657	-0.15291708913605856
6-MP_AZT	-0.21484902957704408	-0.16105279800136932
6-MP_KM	-0.12604870023553216	0.12415237367400501
6-MP_PLM	-0.08142649875284544	0.06579975475388299
6-MP_ABU	0.30399526134227617	0.28368859466725116
6-MP_LVAL	0.38206701875327065	-0.060266928327304604
6-MP_B-Cl-Ala	0.30531751043048616	0.1400333078092319
6-MP_3-AT	0.2916034377259602	0.2395086856601244
6-MP_PS	0.24343247888979208	0.36080292920179574
6-MP_HSE	0.16748091298702142	0.2071533340925557
6-MP_DCS	-0.0024177217582339113	0.01225166629421605
6-MP_DVAL	0.028138720383038034	0.17531969437682415
6-MP_NIT	0.3689902121943277	0.16641484014912472
6-MP_H2O2	0.4918082967276785	0.11846495940413009
6-MP_BZ	0.43312950573333425	0.18805079582190695
6-MP_SXZ	0.1222122975455065	0.1068752084210982
6-MP_SDC	0.18609982556174662	0.04955895506660294
6-MP_VCM	0.1841273481114322	0.04348687692979049
6-MP_GAH	0.5250975994408213	0.0606736202458266
6-MP_NQO	0.29908686309177024	0.28212150668594826
6-MP_SHX	0.3634069159419613	0.277519345986008
6-MP_FTD	0.22157517868506768	0.061063123333500884
6-MP_NMNO	0.04585284679102255	-0.07404426838824292
6-MP_NVA	0.20049150323223722	0.12255444779761808
6-MP_EDTA	0.26691259156056873	0.0005899939057932362
6-MP_BSD	0.05857681864464056	0.12896952041200668
6-MP_CCCP	0.09561888503714798	0.12079661920048897
6-MP_AF	-0.006676231934765792	0.006271833924343632
6-MP_MMC	0.018599038940303698	0.13554564952311457
6-MP_5-FU	0.07261160813160453	0.0768224082628413
6-MP_NiCl	0.22170897603111678	0.26242369288739675
6-MP_SS	-0.038531260352881125	-0.12415563568673366
6-MP_5-FOA	0.017274830035400774	-0.06499797231441515
6-MP_KTe	-0.23221203341535554	-0.05391547298765852
6-MP_FOS	-0.17878461337131554	-0.1338216721203471
6-MP_MEC	-0.2583322371474487	0.1155525053458167
GAH_PHEN	0.28284604892397225	0.1695392921686009
GAH_TET	0.05368959157986362	0.028680160520416813
GAH_EM	0.13779586332549457	0.2528190889777351
GAH_RFP	0.18705723197178506	0.2875542722494546
GAH_PUR	0.003273158848847363	0.22869607755821605
GAH_ATP	0.06741941988810898	0.26558462621807477
GAH_PMZ	0.08979209419241897	0.2550942132882126
GAH_CP	0.0592233067265598	0.14677112019900732
GAH_NFLX	0.02733354370628067	0.009978682680825104
GAH_CBPC	-0.09019485565454816	-0.0650986282758868
GAH_CMZ	0.050013801439954673	0.001747820100975881
GAH_AZT	0.026842959677468456	-0.019826432003008355
GAH_KM	-0.3359403199745118	-0.10251210553234086
GAH_PLM	-0.36216748491716405	-0.09236117124832868
GAH_ABU	0.22498402727324995	-0.04407399636876017
GAH_LVAL	0.4731528375916576	-0.041602779273565
GAH_B-Cl-Ala	0.16315445389515654	-0.03612971082137803
GAH_3-AT	0.12765439017642619	-0.044557524727268774
GAH_PS	0.12211222639315178	0.013506187636148465
GAH_HSE	-0.07587835547013552	0.033527409151678865
GAH_DCS	-0.09920892859773114	-0.048158776623016104
GAH_DVAL	-0.006496780688819557	-0.16785284372025122
GAH_NIT	0.25060297940937737	0.2954556603046688
GAH_H2O2	0.15493636794987384	0.35788962482448633
GAH_BZ	0.27179242914757523	0.15769312652919756
GAH_SXZ	0.11515352614189174	0.18159393148661382
GAH_SDC	0.3768632042947759	0.21659736407483976
GAH_VCM	0.22537422545087968	0.2441826123683328
GAH_6-MP	0.5250975994408213	0.0606736202458266
GAH_NQO	0.2717455765966588	0.13789566019169938
GAH_SHX	0.40927923114141046	0.33197029259760835
GAH_FTD	0.41161039166151764	0.03234138089991276
GAH_NMNO	0.0313605250649917	0.131589164688516
GAH_NVA	-0.018807400508775978	0.17650565654717898
GAH_EDTA	0.08740302224023815	0.3463363151364686
GAH_BSD	0.0922178343668631	0.1279946009217832
GAH_CCCP	0.2352233217544576	0.14517507195951035
GAH_AF	0.044169521636823486	0.2510291235572565
GAH_MMC	0.20070680521282472	0.2620559832395747
GAH_5-FU	0.21626103724278176	0.036001893480795286
GAH_NiCl	0.11186217531267195	0.21204343780043192
GAH_SS	0.21815470922703284	0.16384096854332167
GAH_5-FOA	0.10807120424892179	0.03556263212684217
GAH_KTe	0.12458910696415777	0.10212404701138968
GAH_FOS	-0.15091923811990285	0.17757473227526635
GAH_MEC	-0.18630339826423215	0.12039485335362393
NQO_PHEN	0.33132314076372016	0.5258645643427239
NQO_TET	0.0836756444827663	0.47296618569370913
NQO_EM	0.04308341625256774	0.2165157224697737
NQO_RFP	0.09894068234285068	0.41482885434248823
NQO_PUR	0.07363574293286117	0.3572822563730008
NQO_ATP	0.06714913027872065	0.3943790232913184
NQO_PMZ	0.13563976741021275	0.3915777024928206
NQO_CP	-0.13954923527481033	0.3458018931433668
NQO_NFLX	0.07377023276296465	0.08012857164394503
NQO_CBPC	-0.13495025177418563	-0.004823532549455023
NQO_CMZ	0.014484836435013072	0.10180737487627474
NQO_AZT	0.003787344373177886	0.08431551372850729
NQO_KM	-0.20061411589126907	-0.2625171804771204
NQO_PLM	-0.0970637748920021	-0.19557782886487365
NQO_ABU	0.07624452156649549	0.42547875657339157
NQO_LVAL	0.10282862295079168	-0.012783235647657851
NQO_B-Cl-Ala	0.1199017058242938	0.001614408115286396
NQO_3-AT	0.25579417762889806	0.4675513094676669
NQO_PS	0.26663973725114326	0.385019324140811
NQO_HSE	0.2682240020867338	0.22826572996660816
NQO_DCS	0.057008366692653516	-0.16023508876989367
NQO_DVAL	-0.2088019494416006	0.22508912942646406
NQO_NIT	0.13942111668028173	0.3093929377747755
NQO_H2O2	0.1601678657096895	0.2332027963431378
NQO_BZ	0.22364892216230337	0.5699131967216663
NQO_SXZ	0.1007798460070939	0.14060272411469815
NQO_SDC	-0.014197070274328271	0.15145595694968675
NQO_VCM	0.01129815670205434	-0.06463999851928191
NQO_6-MP	0.29908686309177024	0.28212150668594826
NQO_GAH	0.2717455765966588	0.13789566019169938
NQO_SHX	0.24824303633343922	0.2013155714833799
NQO_FTD	0.15212412458986413	0.5367604420155055
NQO_NMNO	0.2877975584631294	0.337460006897995
NQO_NVA	0.16271588648672508	0.32246259842929115
NQO_EDTA	0.04889797727289938	0.16119026887274945
NQO_BSD	-0.0679404619912071	-0.039643319760369396
NQO_CCCP	-0.0944505419580529	0.08489670169164075
NQO_AF	-0.052856925910998775	0.3247641750162128
NQO_MMC	-0.01396963260920002	0.33443232262233696
NQO_5-FU	0.015007125707699269	0.14882294296277085
NQO_NiCl	0.06525214581227469	0.4110038897676742
NQO_SS	-0.02783858867308502	-0.0004040234378899123
NQO_5-FOA	-0.011706697500043285	0.10081333518299362
NQO_KTe	0.2328241123597855	0.2743108825374692
NQO_FOS	-0.050811557235526626	-0.03696613913800867
NQO_MEC	0.027317693644147243	0.2818450713723735
SHX_PHEN	0.08108313056628859	0.24177474298418908
SHX_TET	0.02383769943452937	0.09142599469885493
SHX_EM	0.0042392381710920635	0.325993679844953
SHX_RFP	0.015402444972021043	0.32299904927875195
SHX_PUR	0.02047960830730425	0.2290695007020914
SHX_ATP	0.044141230888251705	0.23889203285458338
SHX_PMZ	-0.02022142652083404	0.2701874880368596
SHX_CP	-0.027581792443978237	0.15435606296431817
SHX_NFLX	0.030017092972312816	-0.14793436560967257
SHX_CBPC	-0.10440964738805755	-0.2402186274797624
SHX_CMZ	0.011261219854980973	-0.10910325759868619
SHX_AZT	0.020979628483773997	-0.13390520076575335
SHX_KM	0.004196227630771296	0.2268016437142473
SHX_PLM	-0.06412670044802452	0.15050058046736584
SHX_ABU	0.3020627930276097	0.2687223294477342
SHX_LVAL	0.23618116352851692	-0.12154622003116985
SHX_B-Cl-Ala	0.2833218353192574	0.22023790187954034
SHX_3-AT	0.013968653855490504	0.05604722346310691
SHX_PS	-0.005097610543589373	0.0095234011838293
SHX_HSE	-0.16982116226858077	0.14752310012297007
SHX_DCS	-0.08921179650031888	0.03489310184920478
SHX_DVAL	0.032568350066737396	-0.16789436777009709
SHX_NIT	-0.06954214907191539	0.2456532399879887
SHX_H2O2	0.08492359244417759	0.3513581060841181
SHX_BZ	0.1475597856042948	0.22314650760429447
SHX_SXZ	0.1495130891790883	0.23865864090228817
SHX_SDC	0.028704796634392515	0.1669539599403423
SHX_VCM	0.16229882304546606	0.15091508034093698
SHX_6-MP	0.3634069159419613	0.277519345986008
SHX_GAH	0.40927923114141046	0.33197029259760835
SHX_NQO	0.24824303633343922	0.2013155714833799
SHX_FTD	0.020598315663646765	0.06490534971705769
SHX_NMNO	0.08075632614340875	0.1849121482482129
SHX_NVA	-0.2006964312460968	0.28021284267401686
SHX_EDTA	-0.05010037434708299	0.349336783911287
SHX_BSD	-0.019975227363688938	0.2571111998471062
SHX_CCCP	0.12210209311360656	0.21946579635329508
SHX_AF	0.11374647737984574	0.3070391511760354
SHX_MMC	-0.2858275269098113	0.363106783223099
SHX_5-FU	0.05659283355054603	-0.0019608089416071513
SHX_NiCl	-0.023835314974761723	0.2218184448749491
SHX_SS	-0.14406031833376448	-0.20885192318868595
SHX_5-FOA	-0.14162225594733246	0.08062647016407958
SHX_KTe	-0.05686128081408168	0.22330723885240628
SHX_FOS	-0.03821076955489727	0.1137098101397168
SHX_MEC	-0.06708506421321803	-0.007340941117895415
FTD_PHEN	0.42466614542722725	0.619972093191799
FTD_TET	0.3905323692686704	0.7066953531566861
FTD_EM	0.2264000260880985	0.28152979913486964
FTD_RFP	0.31526399434316577	0.22312176411572068
FTD_PUR	0.20291378047569644	0.4462775947726906
FTD_ATP	0.1218973391599508	0.35049551150743274
FTD_PMZ	0.2792161402262281	0.3923815214513204
FTD_CP	0.17806810575525003	0.5489672253845734
FTD_NFLX	0.3775628612145497	0.5816306722887611
FTD_CBPC	0.39037168398652333	0.5250762184251387
FTD_CMZ	0.42157514787511907	0.6173564627735741
FTD_AZT	0.4240749441557743	0.647300182423777
FTD_KM	-0.36189740429598205	-0.1998161296179212
FTD_PLM	-0.07507518063012024	-0.040920341091348865
FTD_ABU	0.08124585595107489	0.2062281033902168
FTD_LVAL	0.134742794790584	-0.07127969382233616
FTD_B-Cl-Ala	0.01849505090456182	-0.0423974499190406
FTD_3-AT	0.001675579786496915	0.10082159408844701
FTD_PS	0.14574319444593228	0.09623269383049875
FTD_HSE	0.14860099465968796	0.06235588072476519
FTD_DCS	-0.0118505949832958	-0.16890140821548466
FTD_DVAL	-0.15353956634992655	0.09801688540932382
FTD_NIT	0.641215614608373	0.6394109625513047
FTD_H2O2	0.24154305798084028	0.18469517135705854
FTD_BZ	0.2741641536726766	0.33788511684474587
FTD_SXZ	0.06483269575338117	0.22616503081522984
FTD_SDC	0.2545985999687757	0.11788882534730162
FTD_VCM	0.35030093591370404	-0.23350686708646354
FTD_6-MP	0.22157517868506768	0.061063123333500884
FTD_GAH	0.41161039166151764	0.03234138089991276
FTD_NQO	0.15212412458986413	0.5367604420155055
FTD_SHX	0.020598315663646765	0.06490534971705769
FTD_NMNO	0.19883989690961956	0.10788194569982532
FTD_NVA	0.2665429873377891	0.17093633963227015
FTD_EDTA	0.238190204057626	0.13214153718444546
FTD_BSD	0.08250235912713573	-0.07521207969507171
FTD_CCCP	0.034558172318720555	0.13509018164130934
FTD_AF	0.02165649334849469	0.40901117022786954
FTD_MMC	0.0662247145187772	0.41571350740064134
FTD_5-FU	0.08758124183423055	-0.039790899809980594
FTD_NiCl	0.13869357790825265	0.2851932959262344
FTD_SS	0.3172052359621121	0.1702912507087502
FTD_5-FOA	0.16134377772913244	0.1138675215837884
FTD_KTe	0.06457328434185909	0.18702425281089596
FTD_FOS	-0.029564259329415973	0.09914337775964455
FTD_MEC	0.19231128208954026	0.15245425802079846
NMNO_PHEN	0.242634469595945	0.4802458579942127
NMNO_TET	0.3015714952334412	0.4537157359429569
NMNO_EM	0.37023222266173306	0.6283933357512559
NMNO_RFP	0.1805479292356853	0.44703092412861467
NMNO_PUR	0.349070055305687	0.48168042750520496
NMNO_ATP	0.24286702711646707	0.6459737942862956
NMNO_PMZ	0.39500445260945094	0.6377587829350411
NMNO_CP	-0.16372621828223458	0.3953726438889897
NMNO_NFLX	0.04839316321775512	0.0437546402000077
NMNO_CBPC	0.1556132467641957	0.06962350958573159
NMNO_CMZ	0.15199539422341954	0.07878513913449214
NMNO_AZT	0.23910427456804106	0.12402278944236253
NMNO_KM	0.015730416645704823	-0.14362381196731916
NMNO_PLM	0.11514881703533625	-0.2278541489087072
NMNO_ABU	0.010909984327542288	0.24322658333411307
NMNO_LVAL	-0.11994001216121193	0.13461285857458677
NMNO_B-Cl-Ala	0.08446880750248707	0.0025735277418656283
NMNO_3-AT	-0.11551245217021133	0.16602477735807966
NMNO_PS	0.024822710012523768	-0.029529173952326924
NMNO_HSE	0.018418650233285306	0.09861977032178476
NMNO_DCS	-0.07963762786354033	-0.06155960163662173
NMNO_DVAL	-0.0295012949334041	0.13301770934804602
NMNO_NIT	0.1834899445482808	-0.009125599795599269
NMNO_H2O2	0.13104892257075024	0.18347932369032383
NMNO_BZ	0.11243250051634907	0.3581964780186385
NMNO_SXZ	-0.00900812381708765	0.0035044824023913314
NMNO_SDC	0.025157032698499802	0.19327960926385965
NMNO_VCM	-0.02756030233289763	0.044504946061361426
NMNO_6-MP	0.04585284679102255	-0.07404426838824292
NMNO_GAH	0.0313605250649917	0.131589164688516
NMNO_NQO	0.2877975584631294	0.337460006897995
NMNO_SHX	0.08075632614340875	0.1849121482482129
NMNO_FTD	0.19883989690961956	0.10788194569982532
NMNO_NVA	0.35073669528843865	0.4424035305148976
NMNO_EDTA	0.5588979895493353	0.4504223939246487
NMNO_BSD	0.1076447531597886	-0.018185247397886715
NMNO_CCCP	-0.20762674991022823	0.09386507186669579
NMNO_AF	0.07636396907340728	0.3800108774806826
NMNO_MMC	-0.12048214364519212	0.31170592332458835
NMNO_5-FU	0.15242967784871184	0.11389237887036124
NMNO_NiCl	0.2458496569872422	0.32559154295592646
NMNO_SS	0.2567981797270149	0.13800491191553896
NMNO_5-FOA	0.18316685817336317	0.21596683252990964
NMNO_KTe	0.3736512215448322	0.3977072675503837
NMNO_FOS	0.314597544694955	0.08286777591666282
NMNO_MEC	0.33788720795810157	0.058408310922647755
NVA_PHEN	0.3178944572768291	0.32716815041873776
NVA_TET	0.22857920736385692	0.27852556859599864
NVA_EM	0.3536016529282177	0.42445133865858364
NVA_RFP	-0.016386022047363454	0.34910777021288847
NVA_PUR	0.39886725286652286	0.26734670906153146
NVA_ATP	0.23026520199756856	0.35924460102007233
NVA_PMZ	0.35652678588778236	0.352734762902621
NVA_CP	0.06044182397662818	0.2318506344950827
NVA_NFLX	0.09285770671713678	-0.02575771217066477
NVA_CBPC	0.05295427945864375	-0.023383700568587112
NVA_CMZ	0.06246260265484906	0.0037960065460081378
NVA_AZT	0.09311196618058286	0.06998612560956782
NVA_KM	-0.20100882489422042	-0.07068159102924616
NVA_PLM	-0.09178431559401307	-0.05036992922893647
NVA_ABU	0.11381175745960083	0.4249647145721338
NVA_LVAL	-0.0960149229585742	0.09153073627945138
NVA_B-Cl-Ala	-0.06511278718782797	0.2623975013660351
NVA_3-AT	0.1107991569976699	0.07247038378760638
NVA_PS	0.36451445267562615	0.18753362284350744
NVA_HSE	0.34154925011472814	0.5291299520104062
NVA_DCS	-0.06787136134552273	0.18083367421727187
NVA_DVAL	0.07616966230001265	0.12335166107506257
NVA_NIT	0.240297597348152	0.07482969258977798
NVA_H2O2	0.1944572690059465	0.16204339583659694
NVA_BZ	0.13506586638461301	0.26712422133640856
NVA_SXZ	0.022311924796058875	-0.005519614649681936
NVA_SDC	0.1329809019329212	0.1425761716601038
NVA_VCM	0.13060632207389605	0.0676632844476592
NVA_6-MP	0.20049150323223722	0.12255444779761808
NVA_GAH	-0.018807400508775978	0.17650565654717898
NVA_NQO	0.16271588648672508	0.32246259842929115
NVA_SHX	-0.2006964312460968	0.28021284267401686
NVA_FTD	0.2665429873377891	0.17093633963227015
NVA_NMNO	0.35073669528843865	0.4424035305148976
NVA_EDTA	0.5191867457984342	0.2655596554494384
NVA_BSD	0.039980140409168106	0.1085805578253238
NVA_CCCP	-0.053616437423911326	0.15558568746033447
NVA_AF	0.0919634538253469	0.38775120067392804
NVA_MMC	-0.0657037481002674	0.25702705842456636
NVA_5-FU	0.003134337691377512	0.1325126108414418
NVA_NiCl	0.20904207822584456	0.32375226311788285
NVA_SS	0.2270879396215438	0.02068953020955126
NVA_5-FOA	0.17433787426892275	0.1612081603821099
NVA_KTe	-0.028282001870889334	0.29276285419452963
NVA_FOS	0.04140732309072041	0.11725089831311927
NVA_MEC	0.14401620442180024	0.1324481703640018
EDTA_PHEN	0.3056191746649035	0.47799354425342083
EDTA_TET	0.3657184564181127	0.39840914516829923
EDTA_EM	0.6434835235432066	0.5939772817878979
EDTA_RFP	0.2920941996009146	0.35334527424817863
EDTA_PUR	0.47625780992941347	0.4637983476367225
EDTA_ATP	0.4730179699407471	0.5444063792626709
EDTA_PMZ	0.5614175877675637	0.5526177750585627
EDTA_CP	0.13372012351122653	0.39453475495270357
EDTA_NFLX	0.07954678195338746	0.15982620205241724
EDTA_CBPC	0.06022958818858645	0.1420502081428656
EDTA_CMZ	0.05993438014594986	0.16510141370472897
EDTA_AZT	0.10277129738587862	0.14104247141584403
EDTA_KM	-0.10960614410424567	-0.10663737157863687
EDTA_PLM	0.023241810337701	-0.0924869212843821
EDTA_ABU	0.0451076497478181	0.04961955426478027
EDTA_LVAL	-0.03204367357878344	-0.041480056744236146
EDTA_B-Cl-Ala	-0.07553543426069557	0.013643343932505514
EDTA_3-AT	-0.008708326168108526	0.02030189746342348
EDTA_PS	0.17009063023157267	-0.21612243339658732
EDTA_HSE	0.15251843781107097	-0.007529127786714668
EDTA_DCS	-0.0528305194261561	-0.033484375449967775
EDTA_DVAL	0.17298951788353586	-0.04369232812485035
EDTA_NIT	0.2823647359834687	0.20153037088470735
EDTA_H2O2	0.19144057006021786	0.21797413664339854
EDTA_BZ	0.2525870677330151	0.20757524489094334
EDTA_SXZ	0.04938372229769606	0.14041247900332474
EDTA_SDC	0.1357010201282659	0.24050741578524082
EDTA_VCM	0.07607943866486384	0.24877985728095606
EDTA_6-MP	0.26691259156056873	0.0005899939057932362
EDTA_GAH	0.08740302224023815	0.3463363151364686
EDTA_NQO	0.04889797727289938	0.16119026887274945
EDTA_SHX	-0.05010037434708299	0.349336783911287
EDTA_FTD	0.238190204057626	0.13214153718444546
EDTA_NMNO	0.5588979895493353	0.4504223939246487
EDTA_NVA	0.5191867457984342	0.2655596554494384
EDTA_BSD	0.11101484774598983	0.000227001820251018
EDTA_CCCP	0.154550580301377	0.17367979527681596
EDTA_AF	0.15679458755287762	0.4023363041527028
EDTA_MMC	0.059024620014593666	0.38560552698760026
EDTA_5-FU	0.0985748247586122	-0.15137341726186554
EDTA_NiCl	0.18323815626016135	0.1716680388239667
EDTA_SS	0.29002493481840624	0.051375429820385364
EDTA_5-FOA	0.32038505807997186	0.15986131005302445
EDTA_KTe	0.16897222043605872	0.22557886252503928
EDTA_FOS	0.13448927354164558	0.21313757000335515
EDTA_MEC	0.18052552302721014	-0.029047414728430438
BSD_PHEN	0.021302268275913666	-0.010479174861105037
BSD_TET	0.11433530126624794	-0.0835833994441187
BSD_EM	0.0802005532756078	0.08433773115772822
BSD_RFP	-0.04342166001005488	0.05625004736242279
BSD_PUR	-0.015550959298641231	-0.10096805978159261
BSD_ATP	0.010117718221254492	-0.04127595388956277
BSD_PMZ	0.05909148414823103	-0.04372100839431859
BSD_CP	0.04808740898594017	0.007383870684366983
BSD_NFLX	-0.06696011913387505	-0.13071645171668672
BSD_CBPC	-0.03217614482923523	-0.2203058284863386
BSD_CMZ	0.020870654646944074	-0.22511719710275682
BSD_AZT	0.004293786397213914	-0.15511974283453842
BSD_KM	0.10163057790311184	0.3298070041020974
BSD_PLM	0.041798285922264755	0.2907925058703952
BSD_ABU	-0.052002935143152636	0.024189465026787267
BSD_LVAL	0.07194719131164964	-0.12446514499820586
BSD_B-Cl-Ala	0.009783882184732093	0.12776704332966718
BSD_3-AT	0.07939183510716481	-0.07236813899935675
BSD_PS	0.12569227811861056	0.1396840493525312
BSD_HSE	0.11696774493713777	-0.012373984903431563
BSD_DCS	0.051232871216785054	-0.03546649903896653
BSD_DVAL	0.12930694243581972	-0.19277943114609922
BSD_NIT	0.06256035240522127	0.0725214497770511
BSD_H2O2	-0.09298755081857668	0.17622356890059063
BSD_BZ	-0.11663924780589367	0.18614599656232203
BSD_SXZ	0.0006192788411989031	0.05396823308632127
BSD_SDC	-0.043272409585524606	0.04752080969129568
BSD_VCM	-0.08520776360867423	0.15789780914844007
BSD_6-MP	0.05857681864464056	0.12896952041200668
BSD_GAH	0.0922178343668631	0.1279946009217832
BSD_NQO	-0.0679404619912071	-0.039643319760369396
BSD_SHX	-0.019975227363688938	0.2571111998471062
BSD_FTD	0.08250235912713573	-0.07521207969507171
BSD_NMNO	0.1076447531597886	-0.018185247397886715
BSD_NVA	0.039980140409168106	0.1085805578253238
BSD_EDTA	0.11101484774598983	0.000227001820251018
BSD_CCCP	0.12596331002946717	-0.010924295448125308
BSD_AF	0.16297535929072066	0.10774805806884245
BSD_MMC	0.017572868912397697	0.11544061128486482
BSD_5-FU	-0.018475232675871762	0.19798949479414882
BSD_NiCl	0.05765563164790988	0.11714218892911864
BSD_SS	0.041561807695519704	-0.006195394860119473
BSD_5-FOA	0.19737247053473414	0.12545676167446906
BSD_KTe	0.08442149075511797	0.1501624505875952
BSD_FOS	0.09597778648879104	0.014070043600836466
BSD_MEC	0.03281200787507209	0.15056098874594445
CCCP_PHEN	-0.09193170534366937	0.1875554469501093
CCCP_TET	0.11181488467201443	0.10148892443466084
CCCP_EM	0.16962247593454283	0.28780154534214625
CCCP_RFP	0.15438340396677025	0.2365429478230007
CCCP_PUR	0.0994657811758368	0.24186875995207266
CCCP_ATP	0.15939535206587352	0.23142143069795432
CCCP_PMZ	0.09842206881489403	0.2439860070937291
CCCP_CP	0.4269331606174381	0.07668991444003916
CCCP_NFLX	-0.14242672802592798	-0.09595138381994424
CCCP_CBPC	-0.13026076166690378	-0.029827824088486964
CCCP_CMZ	-0.04134923096891987	-0.02521707975329564
CCCP_AZT	-0.07315814014879875	-0.004134269226200386
CCCP_KM	-0.14173329527191253	0.018412378256767333
CCCP_PLM	-0.05532731049461008	-0.050057073578699776
CCCP_ABU	0.037470834849314454	0.13173774295185395
CCCP_LVAL	0.18275686063586838	-0.16593473664666142
CCCP_B-Cl-Ala	0.20658239017047625	0.07746217763276525
CCCP_3-AT	0.05432420163589211	-0.1571012274925281
CCCP_PS	-0.0018473780064464037	-0.07647983322817824
CCCP_HSE	0.09653857392038596	-0.032798329864588964
CCCP_DCS	0.09284971926959966	0.030464657493574573
CCCP_DVAL	0.1930035339166997	0.05671966436048351
CCCP_NIT	0.03266304669391789	0.18300824001344895
CCCP_H2O2	-0.14481762314377936	0.07032435413777167
CCCP_BZ	-0.002252827931542769	0.0431032073035371
CCCP_SXZ	0.12846837094463237	0.13022778454960482
CCCP_SDC	-0.17520173978532225	0.02764882213127076
CCCP_VCM	-0.12658214843541457	0.0412038880345611
CCCP_6-MP	0.09561888503714798	0.12079661920048897
CCCP_GAH	0.2352233217544576	0.14517507195951035
CCCP_NQO	-0.0944505419580529	0.08489670169164075
CCCP_SHX	0.12210209311360656	0.21946579635329508
CCCP_FTD	0.034558172318720555	0.13509018164130934
CCCP_NMNO	-0.20762674991022823	0.09386507186669579
CCCP_NVA	-0.053616437423911326	0.15558568746033447
CCCP_EDTA	0.154550580301377	0.17367979527681596
CCCP_BSD	0.12596331002946717	-0.010924295448125308
CCCP_AF	0.25184023504489794	0.1415149964856813
CCCP_MMC	0.1536362511656012	0.1110915896134897
CCCP_5-FU	-0.07423058644579872	-0.03556271842516416
CCCP_NiCl	-0.17985053332279455	0.0612908019914985
CCCP_SS	-0.11142681846047621	0.020779142854384234
CCCP_5-FOA	0.08242491025754134	0.12487415371223114
CCCP_KTe	-0.06686046422130208	0.13167739285724364
CCCP_FOS	0.09824065272922662	0.021695244449970202
CCCP_MEC	-0.1007988368025884	-0.028546797342640307
AF_PHEN	0.24256775518071683	0.7404324696636785
AF_TET	0.21032210764403428	0.5840163436422243
AF_EM	0.23844579591409137	0.5888815752059717
AF_RFP	0.4383093298406338	0.5233864392878387
AF_PUR	0.21625224342727176	0.6946570731530142
AF_ATP	0.3862870038922242	0.6780528500171934
AF_PMZ	0.3623670118532699	0.6916161834700127
AF_CP	0.02907775255850075	0.636159306764859
AF_NFLX	-0.11660593704481557	0.3904594357540582
AF_CBPC	-0.007336317899432553	0.2722574373146792
AF_CMZ	-0.04836862285686488	0.36602457094245794
AF_AZT	-0.032071928321145325	0.3017112262241787
AF_KM	-0.0329016248391898	-0.018296035209275714
AF_PLM	0.08843505105162405	0.16747353657456293
AF_ABU	-0.039336996853161964	0.1825482972400488
AF_LVAL	-0.1501919767903754	-0.0350371556454754
AF_B-Cl-Ala	-0.18951036073571123	0.07335223064589089
AF_3-AT	-0.1798062390132369	-0.13854712100213906
AF_PS	0.09227938427909366	-0.0615580845637521
AF_HSE	-0.13526547505587824	-0.04072356370438857
AF_DCS	-0.017809968173298295	-0.1213261528757813
AF_DVAL	0.011443042190564414	-0.14254377667771845
AF_NIT	0.08611839268527657	0.28301558915686414
AF_H2O2	0.12426528465648069	0.23607032978710418
AF_BZ	0.029488234127393393	0.27581977787823564
AF_SXZ	0.0005900702076217124	0.05678881032991762
AF_SDC	-0.23330248497828052	0.2768113459896596
AF_VCM	-0.21993671266892115	0.15115020459962775
AF_6-MP	-0.006676231934765792	0.006271833924343632
AF_GAH	0.044169521636823486	0.2510291235572565
AF_NQO	-0.052856925910998775	0.3247641750162128
AF_SHX	0.11374647737984574	0.3070391511760354
AF_FTD	0.02165649334849469	0.40901117022786954
AF_NMNO	0.07636396907340728	0.3800108774806826
AF_NVA	0.0919634538253469	0.38775120067392804
AF_EDTA	0.15679458755287762	0.4023363041527028
AF_BSD	0.16297535929072066	0.10774805806884245
AF_CCCP	0.25184023504489794	0.1415149964856813
AF_MMC	0.10944218703942638	0.7139270420076693
AF_5-FU	-0.02286751785034068	0.04119963185969018
AF_NiCl	-0.15764742540146626	0.2983004676626766
AF_SS	-0.012092349625083517	-0.05073315747568477
AF_5-FOA	0.19103826923834125	0.2607336811370957
AF_KTe	0.18451661500443675	0.3156182094279351
AF_FOS	0.01825736349011195	0.14842323439354793
AF_MEC	-0.27062644285323206	0.1336644072500285
MMC_PHEN	0.10752356661649409	0.6455704242863471
MMC_TET	0.05439676391616255	0.48281159435784654
MMC_EM	0.05224102949641325	0.44301071872827646
MMC_RFP	0.2292481076855609	0.3678141509362448
MMC_PUR	0.13761553038239488	0.6340586126042104
MMC_ATP	0.14657740591492738	0.5831246554447077
MMC_PMZ	0.1454496967719423	0.5860500962527749
MMC_CP	0.06845651888205803	0.5492463343602075
MMC_NFLX	0.03690904791160782	0.43490413985535675
MMC_CBPC	0.02841342170527597	0.21573110443277357
MMC_CMZ	0.0005778407135863568	0.27034329555990705
MMC_AZT	0.051639523558485646	0.20798866545724692
MMC_KM	-0.11362588468865086	-0.06371789358155885
MMC_PLM	-0.06975453468109388	0.15489801410292708
MMC_ABU	-0.12864709766198174	0.1424366160409551
MMC_LVAL	0.05296337076447569	-0.11019895857593234
MMC_B-Cl-Ala	0.00410428540157413	0.014033252662760273
MMC_3-AT	-0.11898353980713271	-0.06201925819091931
MMC_PS	-0.09626756992411896	-0.03804968754733766
MMC_HSE	-0.0035137430033051766	-0.04860759973634427
MMC_DCS	-0.027274946476301985	-0.10834258416534881
MMC_DVAL	-0.11095802590553147	-0.026155248935446726
MMC_NIT	0.11458151576797973	0.30740378154267317
MMC_H2O2	0.019108004887026856	0.258904271375106
MMC_BZ	0.022415922851692756	0.3484916165657001
MMC_SXZ	0.05560306367015771	0.1541066663023214
MMC_SDC	0.016575091949941164	0.3481189057668642
MMC_VCM	0.024460477001407015	0.1624316789412874
MMC_6-MP	0.018599038940303698	0.13554564952311457
MMC_GAH	0.20070680521282472	0.2620559832395747
MMC_NQO	-0.01396963260920002	0.33443232262233696
MMC_SHX	-0.2858275269098113	0.363106783223099
MMC_FTD	0.0662247145187772	0.41571350740064134
MMC_NMNO	-0.12048214364519212	0.31170592332458835
MMC_NVA	-0.0657037481002674	0.25702705842456636
MMC_EDTA	0.059024620014593666	0.38560552698760026
MMC_BSD	0.017572868912397697	0.11544061128486482
MMC_CCCP	0.1536362511656012	0.1110915896134897
MMC_AF	0.10944218703942638	0.7139270420076693
MMC_5-FU	0.06060903366151088	-0.0022378450639207598
MMC_NiCl	-0.003112586481956401	0.3267924286468697
MMC_SS	-0.1269675983022031	-0.06128777839040602
MMC_5-FOA	-0.03182095377863073	0.09357678644330202
MMC_KTe	0.053981546742686404	0.17854420280287026
MMC_FOS	0.04134816641964312	0.08042727459691056
MMC_MEC	-0.13151204099504513	0.1363528243241126
5-FU_PHEN	0.19933950002802864	0.052303140361096276
5-FU_TET	0.07850346655955101	-0.05234200825693515
5-FU_EM	0.15855384040434292	0.16070575378545013
5-FU_RFP	-0.007318413331081792	0.1826133362238927
5-FU_PUR	0.05633814712829509	-0.0028239224911756947
5-FU_ATP	0.04527379128168218	0.026352460232603153
5-FU_PMZ	0.12964630327333931	0.03736529250400946
5-FU_CP	0.12300934689182842	0.0849495447825774
5-FU_NFLX	0.05816313426119764	-0.13273588667341316
5-FU_CBPC	0.06861412889036017	-0.17484571940653137
5-FU_CMZ	0.10046636216740348	-0.1388468294742686
5-FU_AZT	0.07300097903286994	-0.10740105381151809
5-FU_KM	-0.14740001672318628	-0.11684479585568605
5-FU_PLM	-0.20221812328979125	-0.1544431411315635
5-FU_ABU	0.10965570406718697	0.15466044015950695
5-FU_LVAL	0.07288395722912416	0.11589554477066805
5-FU_B-Cl-Ala	-0.015632099060998904	-0.03536237152032363
5-FU_3-AT	-0.05454801094665122	0.12547164401680147
5-FU_PS	0.03945703570991661	0.21107527022048475
5-FU_HSE	-0.045736433956334935	0.03478684924172086
5-FU_DCS	0.00027980813965714906	0.03055634122946639
5-FU_DVAL	0.013798698437980834	0.027494347113294793
5-FU_NIT	0.008489914967795772	-0.07316733753809122
5-FU_H2O2	-0.09804645285354913	0.0897439806470574
5-FU_BZ	0.09879709347395822	0.1555252150645447
5-FU_SXZ	0.10270201887805107	0.1017920242264774
5-FU_SDC	0.19721782185028935	-0.05263194926985952
5-FU_VCM	0.04289239106967683	0.02683703401564591
5-FU_6-MP	0.07261160813160453	0.0768224082628413
5-FU_GAH	0.21626103724278176	0.036001893480795286
5-FU_NQO	0.015007125707699269	0.14882294296277085
5-FU_SHX	0.05659283355054603	-0.0019608089416071513
5-FU_FTD	0.08758124183423055	-0.039790899809980594
5-FU_NMNO	0.15242967784871184	0.11389237887036124
5-FU_NVA	0.003134337691377512	0.1325126108414418
5-FU_EDTA	0.0985748247586122	-0.15137341726186554
5-FU_BSD	-0.018475232675871762	0.19798949479414882
5-FU_CCCP	-0.07423058644579872	-0.03556271842516416
5-FU_AF	-0.02286751785034068	0.04119963185969018
5-FU_MMC	0.06060903366151088	-0.0022378450639207598
5-FU_NiCl	0.07807492480595069	0.14656722111389597
5-FU_SS	0.2637295526401084	0.14041724806646652
5-FU_5-FOA	0.15073780667762607	0.3859981870959953
5-FU_KTe	0.11038324155623162	0.10603069904111338
5-FU_FOS	0.002764156374569812	-0.1374162043439332
5-FU_MEC	-0.0448317573114198	0.22048510848246752
NiCl_PHEN	0.2934677402380769	0.3902537664848942
NiCl_TET	0.18447624756127137	0.3372243682763958
NiCl_EM	0.05758441399123756	0.34967211227552414
NiCl_RFP	-0.1575207545899205	0.28051776848767745
NiCl_PUR	0.1767125158131832	0.2824305100720599
NiCl_ATP	-0.01381171122714046	0.26477192211411854
NiCl_PMZ	0.2133471785725263	0.2983742739241922
NiCl_CP	0.027764671010426734	0.32960421079524144
NiCl_NFLX	0.14238237685559918	0.16016937625711242
NiCl_CBPC	0.08874012319085922	0.1106985270787169
NiCl_CMZ	0.12767249419603874	0.13166209455532263
NiCl_AZT	0.0879688268929161	0.1979970500125794
NiCl_KM	-0.10822148380915278	-0.04795771292842675
NiCl_PLM	0.029082870867503434	0.033422757583329375
NiCl_ABU	0.05918076720093853	0.3801627409666886
NiCl_LVAL	0.047482498597200704	-0.01915792685029449
NiCl_B-Cl-Ala	-0.1594602520898426	0.037934364702253344
NiCl_3-AT	0.14421154952651224	0.3844997502295046
NiCl_PS	-0.009455595342030111	0.2656405844255741
NiCl_HSE	0.05208714756141707	0.15765357377433645
NiCl_DCS	-0.06319326995714748	-0.06671648398749279
NiCl_DVAL	0.04090135096085506	0.14414354433789037
NiCl_NIT	0.19509809853198465	0.19668376390553846
NiCl_H2O2	0.07259454927930786	0.28695097062746244
NiCl_BZ	0.008198708184977537	0.3242917323196131
NiCl_SXZ	0.00908491675220685	0.09444636187579833
NiCl_SDC	0.1314953556266248	0.2043591587209721
NiCl_VCM	0.049159202360918766	0.08548821611280345
NiCl_6-MP	0.22170897603111678	0.26242369288739675
NiCl_GAH	0.11186217531267195	0.21204343780043192
NiCl_NQO	0.06525214581227469	0.4110038897676742
NiCl_SHX	-0.023835314974761723	0.2218184448749491
NiCl_FTD	0.13869357790825265	0.2851932959262344
NiCl_NMNO	0.2458496569872422	0.32559154295592646
NiCl_NVA	0.20904207822584456	0.32375226311788285
NiCl_EDTA	0.18323815626016135	0.1716680388239667
NiCl_BSD	0.05765563164790988	0.11714218892911864
NiCl_CCCP	-0.17985053332279455	0.0612908019914985
NiCl_AF	-0.15764742540146626	0.2983004676626766
NiCl_MMC	-0.003112586481956401	0.3267924286468697
NiCl_5-FU	0.07807492480595069	0.14656722111389597
NiCl_SS	0.3397918774102383	0.19925477040151585
NiCl_5-FOA	0.20269541999596363	0.17006711765866736
NiCl_KTe	0.09687446164122589	0.18631656139114328
NiCl_FOS	0.3618632379043239	0.20192625720922533
NiCl_MEC	-0.06833923413150507	0.15964082180158606
SS_PHEN	0.3764571214240851	0.12726060036478118
SS_TET	0.3096584629156174	0.1846755658194783
SS_EM	0.3275798937967423	0.22397793954617717
SS_RFP	0.18120409613886232	0.04956772395552747
SS_PUR	0.151720511746408	0.06894252933582506
SS_ATP	0.19930356053672188	0.11600255596464132
SS_PMZ	0.3031531164935256	0.11601077006255586
SS_CP	0.20956921046995275	0.19254825714452892
SS_NFLX	0.10302327462347552	0.12096186423125005
SS_CBPC	0.18425556593922046	0.25799794021219763
SS_CMZ	0.20855852071697648	0.21259433500420166
SS_AZT	0.1332996575671611	0.2289161983079337
SS_KM	-0.2639076348715964	-0.21395890363902076
SS_PLM	-0.12193585310241319	-0.1660479097563826
SS_ABU	-0.03823131621449046	-0.12656627247240598
SS_LVAL	-0.04433443591950898	0.12024318277338668
SS_B-Cl-Ala	-0.2525378896631514	-0.31485733857602555
SS_3-AT	0.12926494859216967	0.08322551163386976
SS_PS	0.0520264843459438	-0.09723862029779201
SS_HSE	0.0005945852634434476	-0.079357298076439
SS_DCS	-0.06036433173495446	-0.06064851523538161
SS_DVAL	0.06006366442588379	-0.09331918123826007
SS_NIT	0.22482008456618163	0.3252734070140319
SS_H2O2	0.07827893149007407	0.12774919584571445
SS_BZ	0.15702354895753615	0.032715637654717064
SS_SXZ	0.017904426487979026	-0.05300262123820265
SS_SDC	0.23258989333634547	0.06652291613616235
SS_VCM	0.11768031525704661	-0.025514464716950822
SS_6-MP	-0.038531260352881125	-0.12415563568673366
SS_GAH	0.21815470922703284	0.16384096854332167
SS_NQO	-0.02783858867308502	-0.0004040234378899123
SS_SHX	-0.14406031833376448	-0.20885192318868595
SS_FTD	0.3172052359621121	0.1702912507087502
SS_NMNO	0.2567981797270149	0.13800491191553896
SS_NVA	0.2270879396215438	0.02068953020955126
SS_EDTA	0.29002493481840624	0.051375429820385364
SS_BSD	0.041561807695519704	-0.006195394860119473
SS_CCCP	-0.11142681846047621	0.020779142854384234
SS_AF	-0.012092349625083517	-0.05073315747568477
SS_MMC	-0.1269675983022031	-0.06128777839040602
SS_5-FU	0.2637295526401084	0.14041724806646652
SS_NiCl	0.3397918774102383	0.19925477040151585
SS_5-FOA	0.3490260487927923	0.2888674431953207
SS_KTe	0.18964206733674482	0.08682752297976212
SS_FOS	0.117699428829361	0.16943399962842598
SS_MEC	0.1327622521088692	0.1383402408791998
5-FOA_PHEN	0.29893994102070315	0.342706267701198
5-FOA_TET	0.2660176747762817	0.3264233007348886
5-FOA_EM	0.33768037424668534	0.43577841595303785
5-FOA_RFP	0.2298941120724081	0.27419046562798766
5-FOA_PUR	0.21092979879332008	0.25813884142748256
5-FOA_ATP	0.18179448035391885	0.2991444447531551
5-FOA_PMZ	0.27027062551711634	0.3026145694790011
5-FOA_CP	0.21558635899046885	0.3908122293744556
5-FOA_NFLX	-0.03783454541500738	0.05288405625406774
5-FOA_CBPC	0.06363821390001238	0.15742395094038575
5-FOA_CMZ	0.12226241678417833	0.11997787554893675
5-FOA_AZT	0.09445105110943917	0.14426889750855293
5-FOA_KM	0.026861100173757996	-0.06359036637578112
5-FOA_PLM	-0.028567508238428047	-0.07879697651645123
5-FOA_ABU	-0.1289431648569607	0.06438012061319774
5-FOA_LVAL	-0.10862251441414138	-0.05757450641370771
5-FOA_B-Cl-Ala	-0.10282250572171504	-0.24533975968278057
5-FOA_3-AT	0.015777219120090724	-0.0263005118047289
5-FOA_PS	0.026267736117961828	-0.06882994097529992
5-FOA_HSE	0.09342835727533473	-0.09029466789684587
5-FOA_DCS	0.0014039112436314734	-0.028847910398109813
[truncated: 163 more rows]
