# Supplementary material for: High-throughput laboratory evolution reveals evolutionary constraints in Escherichia coli
Source: Nat Commun. 2020 Nov 24;11:5970. doi: 10.1038/s41467-020-19713-w (PMC7686311; doi:10.1038/s41467-020-19713-w)
Supplement: Supplementary file 10 — Source Data [file 41467_2020_19713_MOESM10_ESM.zip › Source Data/fig2c.csv]

	GAHE3	NITE1	SXZE2	CCCPE5	NITE3	CCCPE6	GAHE2	GAHE4	CCCPE4	NFLXE1	AFE3	TETE4	SXZE4	FTDE2	BZE1	BZE2	3-ATE3	5-FOAE3	NMNOE6	NMNOE4	CMZE6	VCME6	CBPCE3	SSE6	CMZE1	GAHE1	SXZE1	PSE5	NFLXE4	PLME6	PURE2	PURE3	MMCE4	TETE6	MMCE6	ATPE5	NQOE4	NQOE6	NQOE3	MMCE1	PMZE6	PHENE1	NQOE5	AFE2	ATPE1	AFE4	MMCE5	FTDE1	PHENE2
PHEN	-0.08310606200000001	-0.105766881	0.24958322600000002	-0.022250226	-0.168138581	-0.008623034	-0.123682899	-0.23996884699999999	0.010884713999999998	0.498384166	1.2923657290000001	1.5791675490000001	-0.45517882	0.093514334	0.178602394	0.166509694	-0.29203192699999997	0.030894999	0.20536520800000002	0.019498463	-0.035548785	-0.301813183	-0.227082902	0.036678429	-0.207604234	-0.060836900000000006	-0.18445149	-0.26634126	0.08433139099999999	-0.304887115	0.530367048	0.5931619	1.5791675490000001	1.5791675490000001	0.593839945	0.468117581	1.427084244	0.575605194	0.7053465090000001	0.833674699	0.481245256	0.23472135	0.9897169929999999	1.078204416	0.766273523	1.360714718	1.277677129	1.1799504490000001	1.424539081
TET	-0.40578978200000004	0.260381785	0.42970835700000004	-1.0224543879999999	-0.93703538	-1.3363432929999999	-1.002622903	-1.377336114	-0.675512876	2.3490955280000003	2.543663149	5.4317039860000005	-0.355156697	1.310961999	0.11482505800000001	0.196247163	0.003900029	0.685816133	0.486908495	-0.462025501	-1.007667727	-1.214093345	-0.969478629	0.302408126	-0.22227729999999996	-0.261324199	-0.218677233	-0.862415073	1.979784534	-1.70606813	0.9249095829999999	1.682061756	4.449101583	3.009142145	0.411447031	0.876664917	2.902608437	-0.39028535200000003	0.810989007	1.608431254	0.494789145	0.37235779700000005	1.400659635	0.9877356629999999	0.861475973	2.4472434819999997	1.7087492430000002	2.307877753	2.163540111
EM	0.22211521	-0.101095996	-0.079839809	-0.181494409	-0.47512400299999996	0.070537929	0.295474747	0.47335211299999996	-0.227126075	0.490971295	1.4105549430000002	2.922959352	-1.033251599	-0.753607445	-1.4034870130000001	-1.019822343	-0.201964723	0.768163302	1.964291099	0.6541483610000001	0.13753210400000002	0.39653705200000006	-0.15019776	0.491686776	-0.629811714	0.31476007	-0.48072581	-0.503561622	-0.395462362	-1.149298357	0.8996136159999999	0.634733008	2.4563661690000003	2.181425654	0.137313249	2.461314416	-0.9995202790000001	0.85196239	0.411708774	1.3696733419999998	2.842217836	0.46168306299999995	-0.14321003599999999	0.348138065	1.696204967	2.050474356	2.619357543	1.870984919	1.92671965
RFP	-0.680747112	-0.05195493	0.228275669	0.08894143800000001	-0.045508269000000004	0.139350739	-0.110032381	0.193523958	0.03143278	-1.4824876880000002	1.3732848180000001	0.949548572	-0.626631491	-1.179068421	-0.817740418	0.067911437	-0.8380595609999999	0.327868167	0.477479063	0.618235565	-0.38284199799999996	0.0850792	-0.185635528	-0.23789000600000001	-1.0862852570000001	0.24852732	0.538159277	-0.17227710899999998	-0.326023639	-0.7664250429999999	0.5754225270000001	0.777555708	1.086245893	1.220009408	-0.199449789	-0.77711448	2.021956694	0.181985664	0.601714515	0.465151604	0.246033425	0.848799965	0.23885307100000003	1.337842097	1.316947742	1.057103892	2.021956694	0.861776897	1.0648753420000001
PUR	0.66627785	0.772781233	0.5915480879999999	0.324267751	0.260638117	0.246087296	-0.109344706	0.204402115	0.14946848199999999	0.738035688	1.3036780959999998	2.090806185	-0.438811295	0.015571807	0.041866903999999996	0.387723427	-0.274000659	0.251489207	0.286898304	0.32501029600000003	-0.100746759	-0.253689725	0.307939892	-0.331951145	-0.007035125	-0.032574836	-0.186294877	-0.978234125	0.662577114	-1.97265576	1.724536048	1.900474194	2.513897894	1.796958659	1.459016364	1.2687943720000001	1.892233566	0.640356204	0.281088673	1.5253425530000002	0.8886230740000001	0.75982333	0.769242185	2.151325844	1.267417454	1.270198155	2.0989670730000003	1.759403475	2.527776008
ATP	0.317723462	0.263519222	0.2587744	0.029320427000000003	-0.526029244	0.10187120699999999	0.041680423	0.015913286000000002	-0.19779623300000002	-0.302448663	0.602680896	1.217267767	-0.522709926	-0.210608794	-0.333537407	-0.015152687	-0.6068553489999999	-0.103640983	0.269161448	0.25263626	-0.267532549	-0.5321168789999999	0.100805315	-0.084179879	0.011222422	0.15634836800000002	-0.18677914699999998	-0.709486042	0.120163376	-2.389785222	1.297649311	1.287960096	1.6387460999999999	1.9106640019999999	0.811017364	1.157907257	1.561699867	0.47007859399999996	0.788825962	1.316577039	0.8931221579999999	0.98309349	1.07524671	1.850357755	1.1593059909999999	1.45590502	1.36599311	1.3485320509999998	1.945454658
PMZ	0.22843070000000001	0.180933693	0.245037965	0.015663469	-0.390813676	0.212057032	0.084713964	0.133460689	-0.044889045	0.191706442	0.42173806700000005	1.413800968	-0.444684886	0.157024781	-0.28995687600000003	0.112678708	-0.252435268	0.000649786	0.176774185	0.252417262	-0.261921307	-0.367239835	0.125305113	-0.062863115	0.039797713	0.17461635600000003	-0.014424877	-0.715126176	0.265419278	-2.2512244999999997	1.092582577	1.109719342	1.615179603	1.896338565	0.734244094	0.9344542659999999	0.984985287	0.378681961	0.626506328	1.399729829	0.721609264	0.691499208	0.763919661	1.181873513	1.150978842	1.641326844	1.2986270009999998	1.243068329	1.8596399869999998
CP	0.501281309	0.293822232	0.78680586	-0.139305402	0.6994519579999999	0.32917129	-0.670541524	0.078166733	0.18952372899999997	1.899943116	3.60713271	4.709253349	0.362357341	0.525708635	1.7680305090000001	1.474539524	0.308916919	0.5807087670000001	1.560039987	1.004164866	-0.022244642999999998	0.5732007410000001	-0.47504789299999994	-0.184747186	1.1671857540000001	0.265565995	0.504619894	0.26148695	1.1007420079999999	-0.508701191	2.044433941	1.40197191	3.5034765930000002	2.225282554	1.973361425	1.009831743	3.118888867	1.025571032	1.844142722	1.7179774859999999	0.73649896	0.97284921	1.760731042	2.7588376830000003	1.7056337990000001	2.076007558	2.640422762	2.845644689	2.72621593
NFLX	0.624771207	-0.12283449699999999	1.359491795	0.432660938	-0.135711785	-0.036202088	0.032784163	-0.013116935	-0.602480025	6.117202897	4.418684899	3.9138067619999997	1.88092377	3.4352325460000004	1.459232771	2.330396595	-0.6724007879999999	-1.527073098	-0.582902327	-2.044432678	0.4869872	0.792261152	0.23471640100000002	0.31358993	0.48419156	-0.505661591	0.489482617	0.646801481	3.893269445	0.5977774339999999	1.446259872	0.55904636	4.562432959	2.433948342	2.368572302	0.474027429	1.261089522	0.507474348	0.380105911	1.406941517	-0.33058109	0.38348826399999997	0.500318437	0.420095228	0.45376957700000004	2.1539872680000003	2.359652116	2.612574041	1.3167145009999999
CBPC	-0.161716286	0.356389036	1.2305281959999999	0.53383573	-0.0021447939999999998	0.245608009	-0.005885688000000001	-0.163853201	-0.08660283099999999	4.388767693	5.017916154	4.747374947	2.9658657510000004	4.277611501	-0.576860968	0.641510204	-0.11548049699999999	0.794150955	0.261185034	-0.070050189	0.8083545259999999	0.984625799	2.786468779	0.5675878010000001	1.11403948	-0.185143217	0.376648343	0.223484669	4.763630182	0.008184855	1.3360531820000001	1.7777319269999998	4.826949565	4.852027527	1.357863434	0.8443351309999999	2.216668314	0.483068595	1.330314705	0.785821118	0.386528975	0.905139345	0.85462649	1.546442875	1.013600644	2.638549432	0.5614271270000001	2.741793515	1.825644002
CMZ	0.12182532199999999	0.039208061	0.652885987	0.108491941	-0.047299405999999995	-0.0026354679999999998	0.092969463	-0.020849486	-0.07894043099999999	2.8314889130000003	2.8314889130000003	2.8031903519999997	2.8314889130000003	2.8314889130000003	-1.439676212	-0.48055048	0.004964119	0.45786784399999997	0.295069665	0.102191362	1.309809946	-0.375955765	1.4372299069999999	0.853844748	0.7140031	0.09692587400000001	-0.52704287	0.19791408600000002	2.597601308	-0.030013657000000003	0.693219646	0.543103501	2.831487075	1.509214558	0.668653265	0.251750892	2.087694083	-0.27922510899999997	0.637193149	0.331475234	0.13573037599999999	0.179806054	0.382452419	0.928357457	0.409584565	1.432398284	0.24548972100000002	1.2913981559999999	0.5817775470000001
AZT	0.001089187	0.6654430139999999	0.9689807509999999	0.417893959	0.022582289	-0.057554592	0.261280571	-0.12546969800000002	-0.12268495	4.9567737460000005	4.93207499	5.24613463	4.467183137	4.996187307	0.100021241	0.612346044	-0.048715605999999995	0.797205941	0.528451468	-0.208288983	0.728982701	0.254229916	1.424960613	0.6910832159999999	0.49055581200000004	-0.307174011	0.879140514	0.727146196	4.423112271	0.48275669600000004	0.7722303540000001	1.240170663	4.759016305	2.880047683	1.3146609679999999	0.776736685	1.463152821	0.417400801	0.753997276	0.516745705	0.444994903	0.22996081300000001	0.5310238039999999	1.2173536759999999	0.6854160440000001	1.9398895409999999	0.311961492	2.288275414	0.7647252929999999
KM	0.410933245	0.000979595	-0.22339164	-0.173292805	-0.519386482	-0.367323745	0.949212359	0.654293786	-0.840209379	-1.008025475	-0.69789368	-1.23126097	-0.9633826059999999	-0.10837766199999999	-1.157096862	-0.163201017	-0.625089569	-0.021556816	0.27132982	-0.163990987	-0.35837151	-0.45868969299999995	-0.026319101	0.142621645	-4.168474607	-0.32650487300000003	-0.483704654	-0.18389002100000001	-0.85519283	2.506140868	-1.154970026	-2.4022434280000002	-0.444302204	-0.344613037	0.8084517259999999	-0.19866726699999998	-0.5456242929999999	-0.37637730799999997	-0.225349747	-1.710610547	-0.162547011	-0.17581447100000003	0.022404905	-0.763824513	-0.245896454	-1.42346294	-0.919280167	-0.797132391	-1.619126544
PLM	1.532674215	0.083204452	-0.436715371	0.064244248	0.074382483	-0.407944397	0.69299377	0.56013025	-0.43246094799999996	-0.180068575	0.04277745	-0.683668963	0.554793957	1.200137952	-1.271625533	-0.21491004	-0.7456974890000001	-1.81696938	0.07719649099999999	-2.085286515	0.18247825199999998	0.118439161	0.336211582	0.569669255	-1.746014379	-0.688424217	-0.972330096	-0.061292365	-0.480993493	5.078381315	-0.453457824	-1.513147215	1.058553703	0.525280955	1.92825896	0.31689355199999997	0.64979818	0.47797125799999995	0.49092128100000004	-0.637862258	0.035174461000000004	-0.38837015799999997	0.466142595	-0.899112804	-0.392688264	-1.417662212	0.486758055	-0.15638815	0.028697415
ABU	0.267068995	-1.7318351630000002	0.324826435	0.493707534	-2.221067216	-0.364107309	-0.137462938	-0.997332368	0.264402523	-1.128938014	0.007578068	0.098629463	0.392156014	0.626699473	-0.423816436	-0.066474399	-0.27135646	0.280743564	0.291858683	0.280880071	-0.317018019	-0.690752138	-2.221067216	-0.019432573	-2.221067216	-0.264763873	0.015974395	-0.22382136100000002	-0.08590281400000001	0.359812864	0.006504177	-0.002752958	0.290236716	0.017840963	0.6419197520000001	0.515268041	0.28268503100000003	-1.140066139	0.012909173999999999	0.257360398	0.013753108	-0.868423284	0.010384919	0.007255023	0.00728197	-0.747448113	-0.9809175040000001	0.000398405	-0.392449747
LVAL	0.12005220900000001	-0.11446669699999999	0.999246399	-0.009677114	-0.8154549329999999	0.034993361	0.9623945690000001	1.0375096609999999	-0.158789251	1.293551181	0.681565072	-0.258442023	1.2251673379999999	0.18821427	0.466838006	0.015856007	-1.235440112	0.794985308	0.97625248	1.8806931059999998	0.847651605	0.047099638	0.088595089	9.927805717	0.289585133	1.574440045	-0.656799293	0.615488458	0.809208768	1.032633034	1.008523204	0.622988848	1.532242324	-0.879034111	0.739320436	1.329311416	-0.901748454	0.6758632509999999	0.435075484	0.002256332	0.615957235	0.315358023	1.030268812	-0.081595279	0.037591388999999996	0.951986621	-0.446408927	0.08338442	0.754944055
B-Cl-Ala	-0.83325758	0.6909268709999999	-0.10410192800000001	-0.519086426	-1.678647047	-0.174320452	1.0437304170000001	0.496174276	-1.186116571	-1.847691721	0.654473086	0.8534678590000001	0.8011107120000001	-0.40048313799999996	-0.251719171	-1.336421074	-0.475119403	-0.172854788	0.288470081	1.248244474	0.774292407	-0.67820803	-0.941237538	0.7148869090000001	-0.608550935	-0.192350644	-0.120300426	-1.327263715	-1.566860364	0.915236623	-0.617110863	-0.42858071600000003	-0.647819486	-1.09098306	1.809639147	1.2231918929999999	-0.888907248	-0.786905396	0.17488423600000003	-0.906440102	0.027606119	-0.28844204100000004	-0.244863398	-0.624149906	-0.221902035	0.284687915	-0.260659211	-0.079624419	-1.844167502
3-AT	0.394262891	-0.456063978	-0.5130918	-0.6946791859999999	-1.552803575	-1.6693720319999998	0.022024555	-1.730326099	-0.186963468	1.13526908	-0.509052066	-0.016361316	-0.20678574800000002	-1.090381161	0.665463173	-0.41218191600000004	2.744749288	0.10429245	0.21500305100000003	0.945598081	-0.19318819899999998	-0.26898334399999996	-1.4127831519999998	0.036904015	-0.429145139	-0.398594485	0.327680829	0.702523514	1.263748123	0.222124023	0.122461674	-0.158269667	0.394243425	-0.36734709	-0.176804107	-0.632305966	1.5619330530000002	-1.7730122819999998	-0.079564548	-0.155228384	-0.164834536	-1.037532834	-0.258347913	0.40464317	-0.18264867399999998	-0.6999152559999999	-0.48813290600000003	0.08756809800000001	-0.168462114
PS	-0.20115734	0.003743383	-0.455988591	-0.19800145	-0.665852876	-0.184196678	-0.429262963	-0.56989609	0.18891342100000003	-1.141680399	-0.012393741000000002	-1.18495541	-0.7222798090000001	-1.023989605	0.519274793	0.38234467299999997	0.126779153	-0.588977531	-0.45722743299999996	-0.379440824	-0.60547641	-1.819544672	-1.896567391	0.035276512999999995	-0.6410609939999999	-1.2485322220000001	-0.24652100600000001	3.237058728	-0.003682128	0.1533165	-0.32249579300000003	-0.7812889890000001	-0.6377610779999999	-0.454747436	-0.6905312	-0.44789502	-0.249228638	-1.058929972	-0.092665285	-0.300192983	-0.173903168	-1.178562807	-0.400082799	-0.435368395	-0.425396799	-0.910087755	-0.289737931	-0.582380294	-0.287185901
HSE	0.275967435	-1.0274574490000001	0.18230637	0.241606905	-1.247318448	0.127079682	-0.162445376	-0.034574136	-0.41338894600000003	0.034751798	-0.14925511800000002	0.054192015999999996	0.46844819	0.23762518100000002	0.76226576	0.51993385	-1.652426641	-0.088276415	0.069134547	1.074722531	0.5700502	-0.7094133220000001	-1.08560601	-0.140069665	-0.64994675	0.454261574	0.329201604	1.493002725	0.037016381	1.175690441	-0.365852581	-0.42780218200000003	1.105280123	0.061586995	0.6712466640000001	0.49407845899999997	0.454457582	-1.403800613	-0.246234178	0.06033835	-0.25878766	-0.931450133	0.102452734	-0.42477541399999996	-0.225238907	-0.166893735	-2.8005893019999997	-0.42765285700000005	0.166668972
DCS	0.713162082	-0.6132580360000001	-0.29468864300000003	0.93339814	0.181810747	0.09438379	0.7688094329999999	1.2014625909999999	0.062761783	-0.391091976	-0.250792242	-1.115982378	0.5241705879999999	0.8872268109999999	-0.685159437	0.2006118	0.027900728	0.830584685	0.670692662	0.707772572	0.675831084	-0.19063942600000003	0.692172795	0.24561828800000002	-0.210461438	0.207409431	-0.7624078479999999	-0.686398993	-0.452292274	1.221104965	0.083769063	-0.0031932059999999996	-0.27693779	0.229567794	0.512308701	0.10404135199999999	-0.949007122	-0.209101135	-0.029677746	-0.31380328	-0.46743454	0.01720801	0.301760548	-0.474284096	0.040202157	0.793482738	-0.00260818	-0.506925756	-0.31354651699999997
DVAL	2.088834024	1.185121334	0.7758986840000001	0.9700424740000001	-1.7469820230000002	-0.12662209800000002	-1.4418488109999998	-1.867083135	0.117711284	0.865193324	0.712346074	0.7797934540000001	1.653805804	-0.083039036	1.300205644	2.0056724040000002	-0.22613653600000003	-0.190346017	-0.033399146	1.0264811040000001	0.688644934	-0.22461469	-1.561171777	-0.44153093	-0.23104535199999998	1.298159004	0.534111424	0.29750245399999997	-0.286195258	0.010280774	-0.341034966	0.13245389400000002	0.924740294	-0.107636829	0.027728974	0.864675904	0.021981904	-1.820856367	-0.179321245	0.7126967240000001	-0.28227242199999997	-1.4656226980000002	0.16897080399999997	-0.125003643	-0.283729512	-0.5809482029999999	1.655670054	0.061229244	-0.37086948299999994
NIT	-0.17867007899999998	3.60868373	-0.389253532	0.551212436	3.142681899	0.584544275	0.27381731800000003	0.988342975	0.071663401	1.9146641780000002	1.8760966159999999	1.8212981240000001	-1.17030394	3.099295011	0.499631095	0.246008575	-0.2768015	-1.4900886690000001	-0.026056542999999998	-1.211579818	-0.596500878	-0.454319674	0.512036927	0.511728306	-0.08223389	0.308342207	0.064738663	0.186836295	0.507806176	0.187780686	-0.618804922	0.501018803	1.31593882	0.557724039	0.48386670600000004	0.931502905	1.307487244	0.524104599	0.624744037	0.076271746	0.011706068	0.537283442	1.297004944	0.459141839	0.5284369000000001	0.501866965	0.548409366	2.424667102	0.794775633
H2O2	-0.34790538600000004	0.26799767399999996	-0.503899738	-0.819148353	-1.267111668	-0.352291982	-0.384824667	0.156352195	0.167456097	0.013892808000000001	-0.388039961	0.550709021	-0.569347397	-0.23916869899999998	1.687849718	1.0669058409999999	-0.06266488099999999	-0.854567361	0.18441031	-0.920787675	-0.903387492	-0.522040674	0.266155469	0.442079072	-0.8175866620000001	0.041142907	-1.247410082	-0.610709175	0.43460867200000003	-0.056956278	-2.133071906	-0.160082564	0.361253804	-0.845530285	1.036348729	-0.32916563600000004	-1.4387370019999999	-0.924914334	-0.7516015	-0.39636941	0.455338809	0.641585037	-1.017367068	0.049154921	-0.0042225959999999995	0.77641278	0.19370724	0.571015615	0.631406049
BZ	0.002101491	0.010289204	-0.149012534	-0.5366177910000001	-0.541112169	-0.728779478	-0.106183027	-0.7178254390000001	-0.075069763	-0.207246727	0.32897416	0.442698011	-0.22389125	-0.51952387	1.513551607	1.05301838	-0.450382798	0.013553744	0.0037448459999999996	-0.19614979899999999	-0.24988250899999997	-0.6130392960000001	-0.729185862	-0.015728109	-0.583522153	0.027426908	-0.17849341	-0.22405660800000002	0.021645695	-0.269916662	-0.503702408	-0.035975067	0.498521328	0.484460376	0.270107559	-0.009304421	-0.090796612	0.181345636	1.528149136	0.656937069	0.063123182	-0.204937275	0.254049769	0.031468371	0.27897864899999997	0.707638357	0.777580022	0.2613163	0.24972054800000001
SXZ	1.02424625	1.058436133	4.828829627	2.335939565	1.650626577	1.179349186	-0.014738247	3.069322323	0.332491548	2.59304533	2.653159337	2.43944662	3.800290548	0.27766557399999997	1.167287603	0.004931776	-0.607291122	0.595246877	0.9458850809999999	0.692835172	0.06266279799999999	-0.083217798	-1.158561543	-0.73166649	-0.845248586	0.761423779	3.916934562	0.17777619600000003	0.846295444	-0.579471809	0.160242277	-0.07635472	0.728236826	0.778639953	-0.088973315	-2.655555003	-0.728063648	0.383793793	0.47123423700000006	0.526037829	0.7750396070000001	0.27780389699999997	0.5650047779999999	0.305503019	0.250494177	-0.31361279	1.700039665	0.434859631	-0.628392482
SDC	-0.567611866	-0.6877444109999999	0.881402438	-0.07085102	-0.88540227	-0.195495731	-0.595048743	-0.38338384	-0.637113309	0.633095659	0.297758439	-0.054846400000000003	-0.521312943	-0.7054846090000001	0.21547132800000002	-0.688525561	0.09495452300000001	-1.600395746	0.349649229	-1.6448858419999999	-0.269279761	0.20148545199999998	-1.6661049730000002	-0.730509732	-0.773254219	-0.36934650799999996	0.175712925	-0.962247235	1.1388335440000001	-0.93696748	0.080919622	0.151936084	0.976213077	0.523243844	0.582890928	0.03962055	-0.419777819	0.10323061800000001	0.215138787	0.240291268	0.33849468299999996	0.332042136	0.311404145	-0.024814851000000002	0.269261965	3.108069562	1.109761158	0.24016345	-0.472666869
VCM	0.817283786	0.550031959	0.07121511400000001	-1.046942134	-0.015143805	0.215243345	0.37374718	0.477112731	-0.8090931640000001	-3.014882938	-1.010359472	-3.317821045	0.16848368100000002	-4.404086265	-1.377105271	-0.328146945	0.6858347029999999	0.609111538	0.51746169	0.110306327	0.038478593	1.357930289	0.41199521	0.737491604	0.275294711	-0.6113518920000001	-0.38466872799999996	-0.23974419	-2.012611754	1.533133989	0.536440172	0.189205245	0.115484266	0.332317586	0.765075556	0.10853405199999999	-0.757091087	0.016472338	-0.096561963	0.102716945	0.038602589	0.14933390300000002	0.143972698	0.13046313199999998	0.10762403699999999	0.6200468889999999	2.428364436	-0.252630709	0.311952915
6-MP	9.024485995	3.124245203	-0.118801154	0.426328305	-0.825332513	-1.265065506	1.9806799730000002	2.46462309	0.20249770600000003	-1.266917517	-0.991720492	-1.061888807	-2.2380876869999997	-1.124765812	-0.09022140699999999	-1.233016589	-2.127873398	-2.109165404	-0.493713978	-0.54726242	-0.604253841	-0.733103992	-3.333855174	0.172649967	-2.631431397	-0.317917178	-0.5616008889999999	0.08211334299999999	-2.590025855	2.031855579	-0.103754253	-0.599979366	1.380025015	-1.4901482730000002	0.47879277	-0.25927477600000004	-0.5054600220000001	-2.204113162	-0.164962115	0.33042514	0.96806005	-2.135533011	0.255982048	-0.686993365	-0.526860586	-0.59980082	0.43559304	0.54695589	-2.277725652
GAH	3.7041819719999998	1.320438889	3.522389532	2.812503557	3.013462573	3.6527320289999996	4.11904672	3.664436404	1.4949654940000001	-3.0627986760000003	2.663983151	-3.448271575	-1.295051561	-1.583104925	-2.280957087	1.69193031	-1.511740174	-1.22502854	-0.07563007299999999	-1.930625998	-2.4973287440000003	-0.624110019	2.067799766	2.047369848	1.5738160159999999	5.470299773	-4.480061001	2.063099925	1.619125142	0.47115103	2.650241941	2.565291519	-0.448000585	1.4001669780000001	0.314687385	0.831777525	-1.5277171530000002	1.64408929	-0.33398877	0.269306258	1.8151805680000002	1.5656055480000002	0.733662778	2.658723169	1.504035691	1.068420892	0.50923431	1.01955335	3.28548063
NQO	-0.912304091	0.510253289	0.375118109	-0.49545734	-1.4324676330000001	-1.8935805119999998	0.303645581	-2.095638555	0.178629261	-1.5933190240000001	0.8553586009999999	0.864367344	-0.34242977399999996	-0.070416226	1.095285493	-0.418105861	0.12604959699999999	-1.3058468890000001	0.7445464070000001	0.045829036	-0.588829714	-2.164972552	-2.113390723	-0.17032055	-0.025807031	-1.335199383	-0.221183873	0.032016237	-0.126350619	-0.574574856	0.11799962	1.270441445	1.790113783	0.609644428	-0.274352011	0.35545184	3.122253585	0.353405215	1.946834536	0.842899585	0.817433805	-0.7832449840000001	2.4648149480000003	0.728457826	0.648558937	0.710770758	1.287557812	1.3066609390000001	1.363763904
SHX	1.231622415	0.708969425	0.541077895	0.227013703	0.0025983210000000002	0.398252151	1.148250641	0.869691598	-0.143274109	-0.43980931100000004	-0.350953626	1.006345007	-0.91904156	0.07563763	0.285866711	-0.375868259	0.08779602	0.16599206	0.789439922	0.157895646	-0.19792189699999999	1.214134997	0.01851717	0.24645759600000003	-1.239735548	1.258261541	0.685398912	-0.153989269	-0.429092607	0.853756682	0.42864107700000004	0.281810699	0.8103362679999999	0.389145973	1.628456932	-0.443053456	0.780497445	0.263992162	0.163965592	1.01230959	0.42504852299999996	0.499205231	0.167059906	0.6859321490000001	0.550498809	-0.48956238399999996	0.512879042	0.704624037	-0.15732025800000002
FTD	-1.260656014	2.341844624	0.398862469	-0.07958493400000001	1.1314998509999998	-1.442885508	-0.095358239	-1.344167291	0.138932489	2.177150436	3.578519159	3.406646522	2.0321794680000003	5.15434318	0.705121058	0.288369978	0.16288325	-2.580142274	-0.063913259	-2.231673448	-0.050204152	-0.8367563	-0.586299275	0.383317067	-0.346083915	-1.032531563	-0.042755870999999994	0.069025905	1.5513038030000001	-0.466652086	-0.581972477	1.7458269169999998	2.506059479	1.362859656	1.340108624	0.418789741	1.9113443140000002	-0.120531421	2.232288165	0.944146122	0.8576981090000001	0.005676977	1.387837524	0.454065182	0.87983095	1.4023575990000001	1.004981527	4.983959509	0.9520287959999999
NMNO	-0.440063592	0.033774794	-0.025893777000000003	-0.319874389	-0.933253375	-0.339215661	0.130836205	-0.326310547	-0.45967234100000004	0.234409554	0.180044681	0.73419569	-0.609892816	-0.8631534890000001	0.37761623200000005	0.126010025	-0.146572856	0.68959153	1.207485683	0.794633018	-0.027476039	-0.45630693	-0.710864488	-0.068671164	-0.32570873300000003	0.053746594	-0.118637435	-0.35530793899999996	0.097677641	-1.7304522430000002	0.326418373	0.316402158	1.4947815130000002	0.540049025	0.44224343299999996	1.025880145	0.9187055140000001	0.46413602	-0.094593082	1.04316062	0.8713313640000001	0.31198899399999996	0.125630377	0.573948349	0.722645544	0.525666521	0.78063887	0.490350975	0.605342328
NVA	0.472159007	-1.83631116	-0.044134297999999995	-0.21786198199999998	-2.380594165	1.8553153869999999	-0.14974035900000002	-3.838650505	-0.88295694	-2.991681468	1.5181386819999998	-0.054221762	-1.748940577	-2.428181301	-0.924592457	-0.65723222	-3.3930260789999998	0.636498711	2.4235873519999998	2.816228292	-0.026380416	-1.421239521	-3.477115284	0.070378349	-5.841380925	-2.623140954	-0.325918129	2.904444189	-0.42794316200000004	-2.223658391	0.993546467	0.192277102	1.74249373	1.8930358530000002	0.545943328	3.60649804	0.716768638	-1.467560653	0.315042825	3.28251475	0.894600042	0.355551922	0.924385908	1.005428568	1.789959166	0.46991323399999996	2.720617433	2.372164316	2.9399013160000003
EDTA	1.1545006000000002	2.8858185819999997	3.5331129139999997	-0.164547736	-0.8689397179999999	1.732700196	0.868366946	1.159836905	0.228843558	0.939117795	-1.173722376	5.319018077	-0.770655138	-1.319900031	0.39271277200000004	0.987924512	-0.27078807	0.79686183	3.8971900410000004	0.995335447	-1.8802489669999998	0.49054683200000004	3.264214987	2.243174788	-0.163891006	4.404799196	1.498873469	-0.768250263	-0.8038527590000001	0.344213245	2.69150062	1.552746334	6.286205605	5.432396498999999	3.231133404	5.088408686	0.07576266599999999	3.5445263660000004	-0.212349223	2.5531220880000003	2.8441021230000003	4.302768433	0.21076488100000002	2.383510352	3.217793854	3.7553690110000004	5.750845042999999	1.149589994	3.180677515
BSD	-0.575259373	0.99029561	0.281394212	-0.07426249900000001	0.749652117	0.566359149	-0.912538946	-0.144909721	0.582565662	-0.5671165189999999	-0.167741955	0.18990617899999998	-1.380312785	-2.074869691	0.488036517	-0.108342737	-0.091899674	-0.43675861200000005	0.356159334	-0.644351527	-1.541373925	-0.8083592829999999	-0.84598727	-0.441474992	-0.409334844	-0.19727871100000002	-0.030277726	1.116564656	-1.0214704909999999	0.7409973559999999	-0.378931091	-1.4428893269999998	-0.43487775799999995	0.222618872	0.7928396129999999	-1.0785290140000001	-1.742257231	0.364937933	-0.14028941	0.98903442	0.54160668	0.372500338	0.193178536	-0.598983291	0.659678263	-1.7462683159999999	0.40197178200000006	0.814590452	0.035160976000000004
CCCP	2.238385399	2.238385399	2.238385399	2.238385399	2.238385399	2.238385399	2.238385399	2.238385399	2.238385399	-2.712687208	-1.970708326	1.28010591	-0.004704015	-0.298714128	-0.159388229	-1.169124613	-0.5356800979999999	0.297583172	1.235471961	1.1765237590000002	0.25614951399999997	-0.572722317	-1.11487003	0.014993343000000001	-1.14154898	0.378125141	-0.46251502200000005	-1.060730537	0.347424277	-1.047814545	1.519868138	1.31695784	-0.346006387	0.860920373	0.752300748	1.152402612	-0.31382967300000003	-0.31671124	0.812650187	0.050016782	-0.06863245400000001	0.084847486	-0.78640937	-2.076722635	0.187790813	0.9667458529999999	1.303006563	1.9490845069999998	1.150916576
AF	0.6958968609999999	-0.13796572	-0.208685355	0.005167962	-0.031529786000000004	0.037435281	-0.19676043	0.234639906	-0.169886702	1.2434019040000002	2.531584345	0.627453214	-0.6873838059999999	-0.261076071	-0.40202669700000004	0.089502982	-0.725268459	-1.301061413	1.086035938	-0.49592011	-0.395059165	-0.306816403	0.7176598959999999	0.568660321	-0.9333130820000001	-2.08135801	-0.697448495	0.565021271	-0.313622782	0.520898415	1.6773975780000001	1.063725795	2.96808239	1.6453382019999998	1.647943119	1.449465908	1.241921359	0.10628349699999999	0.80169058	1.376153895	0.601497909	1.11049254	0.96249902	2.5334878290000002	1.260261261	2.46802918	2.313199228	1.864582819	2.103770917
MMC	2.1718922590000003	-0.033746246	-0.067817877	-0.38921670700000005	-0.7147198920000001	-0.181691689	0.259967179	-0.23206373800000002	-0.196400945	0.315943181	1.25653934	1.5710020919999999	-0.27400694	-1.2151961009999999	0.37013207299999995	0.17075690300000002	-1.593175244	-4.1945034869999995	-0.919466364	-4.024498027	-0.7292841379999999	0.22856692899999997	-0.209029064	-0.242751594	-1.6686554619999998	-0.059255170999999995	-0.291490048	-0.281215651	-0.196388714	-0.8579331170000001	0.47624551600000004	0.013171018999999999	3.8034594439999996	1.249829349	3.80350496	0.32739964899999996	2.273558309	1.270258324	0.8006006529999999	3.80350496	0.7624750579999999	0.30901650199999997	1.7543873840000002	0.806831472	0.841381863	1.567663634	3.8034459189999996	1.251611327	1.278493873
5-FU	-0.738949545	-1.215809156	-0.7702218279999999	-0.42143950799999996	-0.722036936	0.315815357	-1.104031781	-0.44782561600000004	-0.363109078	-0.035008009	0.342987414	-1.230377606	-0.9614866790000001	-1.331555564	0.575655234	-0.338343522	-0.33751519700000004	0.267390389	0.605125945	-0.129187366	-0.02281456	-0.873879625	-0.7392354390000001	-0.28671322899999996	-0.23689386699999998	-0.599108184	-0.942574337	0.398628659	-1.531834926	-0.24028982100000001	0.8343919	0.190161279	-0.42584667600000004	0.009027941999999999	-0.922066562	-0.711742993	-0.886358665	0.13173945199999998	-0.38042164799999995	-0.13707086400000001	-0.26258431600000004	-0.18717100399999997	-0.062317885999999996	-0.12183433800000001	-0.202765755	-0.073192883	0.13743108	0.361323106	-0.162770626
NiCl	1.582649433	-0.7585425840000001	-1.255878055	1.263597569	-1.220175761	-0.757089551	-0.240605342	0.5835848929999999	0.130549373	1.2407205190000001	0.312845048	1.201343042	-0.8896632459999999	-0.9477475390000001	0.71159296	0.778348332	1.3068316290000002	-0.269218681	0.818011961	-0.61399522	0.16657533900000002	-0.418269656	-1.6008898740000002	-0.21989653	-1.28653266	-1.325147977	-1.246906039	0.8847201709999999	1.487268356	0.223686726	-0.23147952600000002	-0.250923209	1.263189866	2.219655694	2.181389672	0.5848638620000001	0.754847912	-0.6590011410000001	0.247054439	1.072507458	0.629023404	-0.74074678	0.654738614	0.7570784140000001	0.7762449770000001	0.82946455	1.255421232	0.650949507	0.38212292
SS	-0.393011306	-0.33437943600000003	0.116319256	-0.057107334	0.47607499299999995	0.6128952870000001	-1.0637047179999999	0.092149284	0.339412182	1.736523228	0.609654878	0.303586949	-0.09799706300000001	0.410307766	-0.281536418	0.364492848	1.809765789	0.339015568	0.792231415	0.31669125	-0.20609519899999998	-0.035512931	0.18395258899999997	2.2569861909999998	0.849671409	0.535888647	-0.464051754	1.043018008	1.8794686530000002	-0.46936649399999997	0.358209195	0.155311649	-0.009625975	0.38743124700000003	-0.341603383	0.7342831209999999	-0.47146015	0.69437001	0.013577298	0.262186259	0.20891832600000002	0.13736051400000002	0.342750861	-0.488506706	0.438300796	1.275591443	0.047355804	1.101300109	0.9547980890000001
5-FOA	0.605302302	-1.102106025	-0.410507281	-0.28903614	0.9729119270000001	0.26486791600000004	-1.250206051	0.765801207	0.386957603	1.477338726	0.9876147759999999	-0.348157925	-0.49907949700000004	-0.116368674	0.7439129170000001	1.9639422780000002	0.7007241809999999	3.8155580010000003	1.4909724009999998	0.678653108	0.114454744	-1.097676028	1.0130765609999999	0.30832675	-1.0719776559999998	-0.911018159	-0.31180925800000003	0.059779625	-0.512946068	-0.006421554	1.525788271	0.605694343	1.635578722	2.041243526	-0.56663228	0.092796546	-1.2757502809999999	-0.129817362	0.221770579	0.34977068899999997	0.777412643	0.492941439	0.74152056	0.278335516	0.694340649	0.48149069899999997	2.290918574	1.58653982	2.0638147630000003
KTe	-3.3634542460000003	0.038929532	1.1365457540000001	1.802283303	-0.292131311	0.33205993899999997	1.8865457540000001	0.33892469799999997	0.887125605	0.7059813490000001	1.8865457540000001	1.641096661	0.760005167	-3.3634542460000003	-0.863454246	1.4486754530000001	0.7751776440000001	1.6287034219999998	1.844351743	1.886545106	0.39619715200000005	-3.3634542460000003	-0.20294362800000001	0.9576503670000001	1.223328832	-3.3634542460000003	0.25193924100000004	-3.3634542460000003	0.9102690240000001	-3.3634542460000003	1.8865457540000001	-0.7966215740000001	0.211941637	1.886543985	-0.495938586	-3.3634542460000003	1.404253524	-0.165996163	1.116915545	1.8865457540000001	1.4551802790000001	0.567135056	1.8865457540000001	1.174728722	1.5904437480000002	1.8865457540000001	1.8865457540000001	1.8865457540000001	1.7438708680000001
FOS	1.3806225159999999	2.265181846	0.867864752	1.199999029	1.1746220170000001	0.91260542	0.706987494	0.577205112	-0.015926868	0.595649289	0.872239326	0.885277945	-0.056833546	0.992880092	0.951661237	3.7978992239999996	1.445577863	1.837733976	1.792133021	1.244608347	0.6419549139999999	0.257853936	1.2924776690000002	1.46433953	1.047070127	1.495440484	-0.066385909	1.656002131	0.42097634700000003	1.248952928	1.492523473	0.574363374	0.916094492	2.78606297	3.7915427580000003	1.12703747	-0.067630749	0.5921780170000001	0.18552263100000002	0.776850404	0.34930253200000005	0.602674367	0.9159569590000001	0.437697677	0.182020314	0.806018355	1.8799019209999999	0.83916458	1.4778597690000002
MEC	-7.896918148999999	-7.896918148999999	-5.717101218	1.856451294	-4.731254557	0.7458461740000001	-7.896918148999999	-7.896918148999999	-0.8012146529999999	-3.038291338	-2.579674517	-3.618614434	-4.815588862	-4.045976329	-0.674117078	-0.898245647	-3.4875899319999997	-4.961125956	0.78605555	-7.518484871	-5.981838517999999	-6.284270441	-0.027176687999999997	1.12429547	-6.473757036	-5.775475256	-7.896918148999999	-5.5483210220000005	-3.9315442010000003	2.324986145	-4.638136618	-0.292589196	-3.789636341	-2.46445702	0.62132974	0.605158361	1.4342208730000001	-4.076623855	1.33304019	-4.430529975	1.120545455	-5.479262031	1.319819403	-4.195045566	-1.589050233	0.8589392020000001	0.003472007	-1.423962018	-1.767368619
[truncated: 70 more columns]
