# Supplementary material for: High-throughput laboratory evolution reveals evolutionary constraints in Escherichia coli
Source: Nat Commun. 2020 Nov 24;11:5970. doi: 10.1038/s41467-020-19713-w (PMC7686311; doi:10.1038/s41467-020-19713-w)
Supplement: Supplementary file 10 — Source Data [file 41467_2020_19713_MOESM10_ESM.zip › Source Data/fig2b.csv]

gene/strain	GAHE3	NITE1	SXZE2	CCCPE5	NITE3	CCCPE6	GAHE2	GAHE4	CCCPE4	NFLXE1	AFE3	TETE4	SXZE4	FTDE2	BZE1	BZE2	3-ATE3	5-FOAE3	NMNOE6	NMNOE4	CMZE6	VCME6	CBPCE3	SSE6	CMZE1	GAHE1	SXZE1	PSE5	NFLXE4	PLME6	PURE2	PURE3	MMCE4	TETE6	MMCE6	ATPE5	NQOE4	NQOE6	NQOE3	MMCE1	PMZE6	PHENE1	NQOE5	AFE2	ATPE1	AFE4	MMCE5	FTDE1	PHENE2
mprA	1.791807617931128	1.9835880236994305	2.1772413730278624	2.254192948859844	2.723525263018842	1.9654508534419264	1.6371158170809441	2.6422916638469953	1.9835880236994305	-0.05883306832018713	-0.1239961070165353	-0.23362004750382373	-0.3314174927353666	-0.4528772943490879	-0.8338272975575483	-0.553585296857065	-0.7434472175940914	-0.8024754123242537	-0.6832005369970474	-0.21547134338636847	0.13435395908336448	-0.8079396809825896	-1.4224171702879462	-0.48299273377819846	-0.7434472175940914	-0.2931469408779298	-0.6345869538071944	-0.2931469408779298	-0.44655457533709186	-0.4333131830876534	-0.011366734402947344	-0.11413810070844288	-0.15184108780668443	-0.07734147264034892	0.0076884887836870365	0.23690961945644282	0.09624866184008038	0.06631960732265682	-0.30981465565718613	-0.22524328962313958	-0.04893905090759745	-0.23362004750382373	-0.18788372396374767	-0.30981465565718613	-0.1607252770797374	0.18465298175888176	-0.5366686222760707	-0.020621150000689318	-0.18788372396374767
emrA	4.356173927201551	4.126166180451291	3.7887481777253957	4.367109636448824	4.116824650975304	3.1903292212454724	2.9119657692430865	4.306404013984533	3.6187370281500324	-0.22139460350155563	0.01796541098273976	0.07234699962763023	0.19466133863021742	-0.8117111188464977	-0.6405717028973144	-0.8912092551897063	-0.27128546289068767	-0.2662610015874707	-0.0826408302116448	-0.02142623657019189	0.06614354463431962	-0.5589470081431803	-1.063035167937954	-0.0853006179376212	-0.9468701023149753	0.08538688242216134	-0.5301622521761523	-0.14603776378361294	-0.574486663680792	-0.6751836977786596	0.2637504113262381	-0.1719379950480867	-0.1167150572404568	-0.1214098947258622	0.6197162959888552	0.2659965393399454	-0.18704869254831785	0.046712117707136014	-0.21378074399383984	0.02022434343948668	-0.0019370641662562593	-0.03567222627065405	-0.18198304292692616	-0.23649657027344909	-0.09735926202477034	0.13189247271214694	-0.03567222627065405	-0.0424500715708449	-0.09256168068761204
ompF	-0.01583556706050099	-0.2781481804567776	-0.3943985975955436	-0.7506049981920812	-0.21209960973316694	-0.19986110230785542	0.11420820812376459	-0.08607417642459453	0.06596362896515637	-9.85294871372461	-5.628503672377043	-7.445482304175002	-6.298672347296275	-5.809636749477807	-1.252385112733097	-1.3260128965608562	-0.5869585557998043	-2.085128555447729	-0.776883857535153	-0.8945776486601138	-1.8924313550602327	-1.280806366659717	-1.8037029427439848	-0.9968497205070828	-1.280806366659717	-0.30688902195295537	-0.699398658149845	-0.08607417642459453	-0.8236143102689225	-0.6510631657517234	-0.662766257374542	-1.0897801050443037	-2.3487723980329185	-2.942111144136465	-1.2389026523361715	-0.6868208993016288	-0.662766257374542	0.06596362896515637	-0.42227488656400786	-0.42227488656400786	-0.32113709613430863	-0.21209960973316694	-0.30688902195295537	-0.6003784476080071	-0.2920854375120735	-2.009666416513865	-0.734818928009467	-2.7057685760021206	-0.46163867818113236
ompC	-0.0028183791513493868	-0.09398712033150822	0.41831397420338745	-0.5266316944480696	-0.5005205468300408	-0.280386972133068	-0.411814832782125	-0.49098240630740625	-0.411814832782125	-4.770726216078229	-3.630043340000398	-1.8785543719739055	-4.848880978172766	-3.6744594913516613	-1.150819321290701	-0.31921133968019116	-0.59716968664175	0.41831397420338745	-0.25195696487409175	-0.04510705954826407	0.33925223977289504	0.10525355893266525	0.41831397420338745	-0.38816200492390696	-0.3411439879156638	-0.3411439879156638	0.38414384963441867	0.6680792146221087	0.06169754515899801	-0.0574541576059986	0.24467073869258907	0.7464658556266911	0.4364511444608917	0.8073118242918366	0.4731917556405609	0.4917506037670993	0.6496928607467461	-0.016438077307211262	-0.09398712033150822	0.39982699546904543	0.2581184163258462	0.32398141171149647	0.24467073869258907	0.2838924242172457	0.41831397420338745	-0.280386972133068	0.0758194284634696	-0.48007996918355506	0.5844262341827777
yibD	0.1833646965102359	0.26453394889995224	0.13105936661890097	0.4237262076239416	0.34295784532998863	-0.038082756960307065	0.04906604232366546	0.030285021992322515	-0.23717433072764746	4.755545351164528	-0.09501187434112572	0.21152681645292104	0.7700564226269504	0.6907335107432461	11.874677183159378	11.990303894187438	0.5769945256660051	1.3750121350236397	1.1135647405506333	0.959092834405187	0.4526182196158644	1.3710053707699748	0.6907335107432461	1.6495518745469706	1.9345567378036823	1.1809657659880026	0.17986341472107656	0.33189727223264787	0.7894821875291118	0.17986341472107656	-0.3342741713731962	0.30001120330575476	-0.24949859890533085	-0.0911672553502453	5.425149834772878	-0.07971778148783198	0.2292759323950526	0.0823486186837381	0.5567614548919264	-0.08713257377635499	0.004072462230245118	0.019264561063223506	-0.07580341772222841	0.30001120330575476	0.37509690143472524	-0.24575437755001983	0.04906604232366546	-0.216693933522432	0.12747326291616287
yjbA	0.6179265747443559	0.013870030243580491	0.2824192074578402	0.491426541202198	0.6565654511909983	0.17945025218009267	0.6499217148677046	0.30012710356036426	0.3199686944026384	-0.7747742002956524	0.3645579230488961	-0.22609675257333245	0.9821165518674909	1.8346722448953128	2.9932656461967686	4.048243422586008	-0.22323189032827345	0.2600391101434579	-0.18223427200908096	-0.3226657068252474	-0.16924288217326364	-0.26244737947839275	0.2044033197741542	0.15341799445955562	0.7790824928342633	0.6543018203652009	0.11131556947541342	0.1236229751289051	-0.5267710399211483	0.1559207270426032	0.7400111787899566	0.47035382231050105	0.7869481498750245	0.6075068425385136	-0.20396806185586663	0.6844042218844554	0.3394847568758637	0.5221390822328559	0.3875123609238831	0.25021875833647095	0.000941554908501796	0.4823753038404228	0.9243943727867703	0.5749491322887486	0.17682717392229502	-0.49965912480468827	0.43218714339307696	0.16385823135686697	1.0304316328329926
ycfJ	-0.38598910024576905	1.275467424712414	1.0113096783624844	0.8457269863874328	0.3712864806767631	0.7127904673479019	0.8991278359719638	0.47031429255481516	0.40830314576129323	4.429845342424462	3.2772532306065405	3.4861115080905334	3.6813299997091002	5.678538194854425	2.522240278303059	0.959767511932261	2.807175800860492	2.5471292211217564	2.737807878746909	2.138877862996975	3.555499103792962	4.615880384743739	4.959527733403007	5.578603269973042	4.5252155134059695	5.043200856952067	2.5961994139568687	3.8479089706400633	5.148656717508585	3.676597332119481	1.3634477555991236	1.1340315324719974	1.3771190685165529	1.2881696082418104	0.6639205665390822	0.020305465875451362	0.6329495993257395	0.5906480667586882	-0.1220783765754018	0.5233728756250328	0.14953721600050238	0.269702426923595	-0.04261919123198859	0.9276672006384905	-0.10317386117158742	1.320731456805171	2.16219561462819	0.647553875948809	0.6564664784082175
osmB	-0.7805252874956058	0.55548246136003	0.587935333506967	0.6926461451558927	0.5897781928548409	0.5682108962465503	0.15300547934731276	-0.2565169342078627	0.09775505672935024	3.7556287275160773	3.0667897957301378	3.5472371223358015	2.996672758139183	4.71835161274538	0.7768770698922123	0.947423251229539	2.861070097216295	1.9884260025902902	2.5880725773792967	1.651523243386324	3.454195752287702	5.131500130535088	5.366381356928789	6.382971921492502	3.137342095143319	3.7185129495684315	1.4622116176548292	2.360782462170682	3.9331957279959	3.472629944863125	1.5128449323841997	1.3356172274279594	1.9884260025902902	1.7866831703953066	1.4954568895539155	1.1850797047192496	1.120230558392201	0.6531857388997511	0.14400726672734515	1.1306066501147478	0.6471657717709595	0.6651484331978511	0.47926397644277585	1.4309758482556865	0.6511985804416932	1.5004342408999611	2.2299573559164187	1.0129644625948413	1.1124389491089
acrR	-0.0583994380954759	-0.033536596993638035	-0.07825851477251132	-0.06055675468899993	0.12032434410759972	-0.033536596993638035	-0.19220194778015723	0.09385138844918331	0.06937389363366094	2.4874023583239664	0.9058672070910201	1.086670483253027	-0.05077774853439536	-0.12407395333482804	-0.2504171245211182	0.03608064993991387	0.23311036823469844	-0.05077774853439536	0.06684826101159881	0.11552676277044142	-0.35898220661081637	-0.12142463511301875	-0.2688641407586448	0.05665615421536358	-0.5324453349648489	-0.06055675468899993	-0.18502354779332028	0.30476191192335245	0.05665615421536358	-0.2770794195918355	-0.11372956678403527	0.20221485537583486	1.7185265456723309	1.099363204880735	2.1543297183119026	2.4094036316495817	2.0260146954268077	2.1158841067284335	2.2865489722646384	1.3078726207906197	2.5314362601394915	2.6191549891693304	2.280819151802188	2.693683715762155	2.4742843334425566	2.397274970902663	2.7559378493194266	1.6361215963864435	2.1792391882279483
acrB	0.05594314477359257	-0.2356017044358198	0.09405737016828773	-0.4267653427794521	-0.019570615962512052	-0.10065693139738345	-0.12808307504019933	0.023113511177675336	-0.05063021574306493	0.7967970231234005	1.1687853254879854	2.0977950128797014	-0.11314003005143734	-0.17121576289531462	0.21478988415822275	0.3159897245123286	-0.07290364340165284	-0.016970534015839006	0.13323158704063776	0.09931405257491785	-0.07804644767925756	0.14408559401290896	0.09694386132642398	0.0858198233619986	-0.35732704818366506	-0.36667202680976285	-0.19734799998799982	0.11681619043759292	0.0019550404015871332	-0.2547841384469283	1.0643130274447985	0.5990229367959167	2.009101917625079	1.4507060149395867	1.0643130274447985	0.7967970231234005	1.0035322397147546	1.0684784832837806	0.709879163422979	1.675102836493521	0.8755522204892889	0.9274442579669953	0.9008797335859647	1.1988175391481077	1.3786628323148555	1.7291441135545154	1.6329134014850506	1.2082706682152347	1.740987523234646
ugd	-0.15478609423859344	0.3513656379727536	1.0270115604010477	1.7554975678813876	3.285254091136528	2.6407111227528035	0.3897694497405643	2.1041192358189775	1.266790178073186	2.4951150817707153	4.155128150388672	2.810821485831989	1.9679959714174378	4.151279539172917	5.339378693027723	5.327967507644393	8.430663268677344	9.680004465918959	9.738489313975533	8.953340805844787	3.958311453460621	7.720072905312126	8.30092742028027	9.092424834718974	0.7279543663940945	2.395715210485938	4.608263298380751	0.8413695819824767	0.2483491797341661	6.572665342996671	2.1530840092523156	2.069205228193495	1.8265910917637416	3.611665270502883	2.2822747044658658	1.90606713177069	0.6606226152405283	1.065443577915648	0.20703785221475313	1.9007935613492726	1.0527893480710093	0.7966246638532024	0.6950047300279003	2.668837046246483	1.1354071138901005	3.574263405083277	6.804324905343965	1.4750206030759103	3.213217235039889
yjbE	-0.3238288165725513	1.4683050769880708	1.2912470288075162	0.545267342185554	2.765711795699839	2.0892372961739936	0.06862164266792467	1.477001176264157	0.6045250305480977	3.6577048766715157	4.14427396265064	3.665366849691049	2.6927226469642513	4.670173185715154	-0.14944410979115727	1.7201295698564885	8.561548180422472	10.56918213756683	10.302870251356731	9.203992596968604	3.7003001197569363	8.523629359360836	9.104262086405326	10.128323420914791	1.4439411381931646	2.9368795910792804	3.372402949079325	1.5836583184872348	1.441512634895949	7.177411380974904	2.9824690422148303	2.4408975347776845	1.6527516193141434	3.6944496649899223	0.43621504116516224	0.7279918343369508	0.6480891537869299	0.5573474733334525	0.2674161834269676	1.4461732526134772	0.5509223527620376	0.433245109634716	0.6539710736273743	2.813003104295697	0.6905873425518756	3.367393084214528	6.323202278393535	1.3437414383287531	3.3002830613324425
ilvN	-0.5597300655916528	-1.4362172319135316	-0.02545997477397918	-0.4957567654281338	-0.5094113161436095	-0.42207814576983654	-0.15440735263016872	-0.09879965859766231	-0.30482880340865726	-0.10591725425177484	-0.644186134581929	-0.4664686000819153	-0.4725910155905389	-0.6589569333769555	-0.6064592932813084	-1.1776108809423331	-0.3760147323497558	-0.705483015044799	-0.06790044963188421	0.41731395963127	-0.38855696049101696	-0.5750818946534771	-0.8657154936333751	-0.6102524114314365	-1.0756385205860315	-0.46284029063345883	-0.363986689434423	-0.565327733547859	-0.6401772963043639	-0.37201592878149237	-1.0172212700419707	-0.6821504306112135	-0.272711596126958	-1.1945808746054658	0.3405252726283676	-0.5386682384914089	-0.27706720180488803	-0.0031197827721696453	-0.4375247905555265	-0.8238955624926582	-0.44354385587004236	-0.5480615486396688	-0.22091839117854967	-0.45486719483643934	-0.35552513432537913	-2.039448851621726	-0.8319032717973484	-0.4375247905555265	-0.5236063021143015
ilvB	-0.4616246424346842	-1.4310183873663265	-0.13076696268782112	-0.5484497043657919	-0.49955403188784203	-0.36196795602128207	-0.20310218926617324	-0.14664423021225048	-0.20310218926617324	0.26429413919089123	-0.6746359285762482	-0.479777780866925	-0.6818296218718429	-0.4887697469209563	-0.5209848192721718	-1.2060781638236426	-0.3857984152083982	-0.6675145692440809	-0.02552085137746961	0.44692407172078036	-0.22855443196890016	-0.5710393250382839	-1.024770835237727	-0.5821250687871636	-1.0352442200999268	-0.5764880857927971	-0.45094064963701774	-0.6041702995755233	-0.7700317209637597	-0.394914752020678	-0.7918934676631583	-0.6799894101957136	-0.2947854996771027	-1.0503813952843335	0.3496161559800655	-0.5783681064821136	-0.24443265872595252	0.08778152405747701	-0.3509851195408936	-0.8261395407165308	-0.29107299886675053	-0.5821250687871636	-0.2701529995776345	-0.5191353609071668	-0.4421596272498813	-2.023252331014598	-0.8546101765299512	-0.33531626109102547	-0.3916521152939549
yahA	0.8252584381037508	1.44730065551402	0.3222627330488306	-0.8578145536463829	-1.0313116223177912	-0.467201138729087	0.8587360818819005	0.5234013658416848	0.1988678666385432	-2.916507740146898	-1.611915853314875	-1.1269481790604958	-2.094153505630925	-1.896081373323277	-1.3358828558782982	0.3506065081305499	-1.6381472854079466	-1.2394916992498959	-0.5940244563050333	-1.123197203279009	-1.8833668906318823	-0.7124574856957921	0.041022788409154035	-0.06578960067769574	1.606595905646122	1.5971899005901544	-2.3147971415040907	-1.3238809297731995	-1.3581964064538934	-1.1211029671224673	-2.7709314445336157	-2.263601696472198	-2.6535790698613155	-2.457871816425903	0.8368031826300887	-0.0674687699233009	-3.0689603262783463	0.38559829158097214	-1.2280879261588744	-2.481704334117985	-2.1153963053324043	-1.9037764416522605	-1.5843530061528641	-2.2745381015609434	-2.053984821398771	-2.944588385782911	0.32014075663372527	-2.184603048367636	-3.050734457777469
tnaA	0.2518466352779795	0.5337845702238535	0.8017981855421557	-0.20394570211645174	-0.25976814738029236	0.014099941344370858	-0.04930311942497086	0.3149943372450557	-0.08617238721842271	0.8751621591640569	-0.3232800281947231	-1.4304610410191914	-0.27454336429866233	-0.6797897774150857	-0.7092329410120165	-0.22174689208544565	-0.34275873544628344	-0.776559878847588	-1.2407554898123325	-0.11577449441031738	0.22611368913799373	-0.29468856045309233	-0.23111626561741863	-0.06776261339065483	-0.0986304012172469	0.8859268165305718	-0.14247196468295173	0.24758670148640582	1.1319341372092349	0.031878986988801525	-0.5604663516913185	-0.06290872604776314	-0.3566252035322839	-0.28506822582676256	-0.33337399354239966	-0.5154187780288967	-0.4122658349183809	0.08593597435325802	-0.16737824005280022	-0.598471967659013	-0.1766827513051141	-0.46628446499270504	0.5824953181590163	-0.44642913631184805	-0.25976814738029236	-0.8242714873192392	-1.133240819039026	-0.40165321584633173	-0.5839236472691701
ryeA	-0.3262367940205179	-0.791525874972026	-0.12833592940719757	-0.28360211341921987	-0.24958813719494352	-0.37119040800019815	-0.3386924644012354	-0.06738075064947957	-0.0024511961252978395	-0.6480491898358008	-0.8392833326359708	-0.23954862960036757	-0.43491990352521603	-0.8392833326359708	-0.5574949365891921	-1.6873244385583288	-0.8823126273152601	-0.8247419316452413	-0.8028862457546447	-0.791525874972026	-0.6400125806195044	-0.7994144185485655	-0.8317680481662225	-0.6400125806195044	-0.7087643119750956	-0.5531201140859892	-0.9736755237991505	-0.5616248874047842	-0.7470481486038182	-0.3262367940205179	-0.0024511961252978395	-0.7169964346910266	-0.35815073751911247	-0.5791796607743819	-0.31674584483325086	-0.8927514203415349	-0.8613715983448691	-0.10611366842851556	-0.3755251829873479	-0.49202348391929557	-0.19840461236634593	-0.11182131733446794	-0.3435712578426304	-0.8613715983448691	-0.6804310529164088	-2.370612174731918	-0.4523994940941456	0.012791582218233935	0.1876773337182251
yecI	-2.119648601783729	-2.0272013511013527	-1.896923639994924	-1.157772356610716	-1.6639323712558294	-1.7806275184922693	-1.4318651760959102	-1.4865972524277284	-1.6935036801404346	-0.7054546751870339	-0.599929713809926	-0.25300675174372406	-1.3307602373268703	-0.6652143667086834	-0.9440024092560666	-1.3087102617682875	-0.7763839278292609	-1.5437222338125218	-1.55409105912926	-1.306075569186723	-0.15062567773880187	-0.06868961655095099	-0.1758187484356136	-1.0992568965340446	-0.14856326809928683	-0.7995129913053989	-0.2689597435311964	0.04792310204661085	-0.23515070027642346	0.12905083129650075	-0.06082893385626719	-0.5457132676273075	-0.08199989782317398	-0.07626281708303893	0.9865399788251478	-0.17940080328611574	0.08172444456337483	-0.09181715649996168	-0.002407445475054562	-0.19925178803032545	-0.025066046688976707	-0.14240386232016858	-0.10540603780219304	-0.33904361245054176	-0.23933584543938236	-0.599929713809926	-1.567024159564388	-0.19518972186014055	0.08744076516760849
yhdV	-1.3146031570840215	-0.8284165501363513	0.028486875541057697	-0.10420136169438036	-0.9987330713135142	-1.2319816908182835	-1.0460580797477972	-1.4240141802532058	-1.6688459735754326	0.558057445163666	-0.09785689918259216	0.09411660206125712	-1.2909940081512186	-0.9182048807940107	0.7735417068415089	0.700474632824692	0.11947483477359953	0.5775642199921072	0.3813378057181072	0.7054423028946473	1.227983378947853	1.8917634733818012	0.8061000935934686	0.022858254851924796	1.3575628120257337	-1.526545126625268	1.2743331257909127	0.7222684135795214	1.1805357848224625	0.2448610498118969	0.2821851926705368	0.6368562779357265	1.1856176180050042	0.8413689481103589	1.28571296457763	0.39682158907027126	1.1937381204951794	0.047639031783333084	0.2101195347036612	0.822530140879358	0.4673711650408612	0.4437819182308997	0.42463767580385964	0.5500994908130712	0.34104081185578433	-0.28753467087681767	0.6061790564743783	0.2448610498118969	0.6147844709694095
rygB	0.5379436086372873	1.6356361388481633	1.628916303749172	0.699769458502703	0.3015765592780498	0.3118385876146712	0.06102399055597605	0.19913468755466013	0.011497843967921478	-0.731738646797875	-0.8238925526904157	-0.3377095844321558	-0.4999272920971866	-0.6361103808229835	0.7100047835768296	0.6928994897875503	0.4685750420663997	0.5272255755117624	0.4685750420663997	0.3696335068356238	0.3118385876146712	1.704717013292197	0.8552676909008762	0.1427516352798789	0.9681066724721599	0.4091351483093897	2.7256792957510507	2.121929980708947	1.2435793605519412	0.7893276954605339	0.23750106876046695	1.086645010481219	1.1867745201510056	0.5379436086372873	1.5365124066174922	0.5686592074282927	1.6459155202021256	0.45016780562304565	0.1762857719922703	0.9579389827602508	0.5237406041226416	0.7362995414895742	0.5893444923305604	0.7893276954605339	0.686021203904539	-0.34158630488750447	0.4290650719357471	-0.5044430708207281	0.6787096325753105
prlF	0.45612974707002	0.21051318056527552	0.09484580082242501	3.2085852212007135	0.16878989934313807	0.21236413197332746	0.098566914842259	-0.07549878572030347	0.16305695172049803	0.24994791378948228	0.04464837456593441	0.11271453100112817	0.17091763441518185	0.4116741962403433	-0.14476305777086887	-0.09333381772941107	0.5997432779657644	0.364680807603703	0.2874527813463872	0.3553418312030908	3.0633542537226255	-0.187806818467642	-0.037213175259747384	0.10488008937739222	0.457965590059645	0.3590687075946917	-0.0034041320049744304	0.032494780241123594	0.09484580082242501	0.08934270595128045	0.05786108948705742	-0.17150532668635413	0.23307736163694412	-0.05270590501702825	-0.24536656499770235	0.2780668915382685	0.14974667044827505	0.4116741962403433	0.05995532564359915	-0.06961028149910033	0.27426740324058846	0.10262421693391245	0.1439294386244051	-0.19567137442087354	-0.06393997973445525	-0.2732053356911594	0.21618433125815845	0.11271453100112817	0.002250130036359223
yhaV	0.1875017892274285	-0.1747167570410487	-0.40712826637288985	2.6030982129921316	-0.09169648201633653	0.04403796036748863	0.01009470330044157	-0.15678547171138826	0.030684797720782555	0.7204915677165217	0.04967809359535107	-0.12702119876415294	-0.40149787314428453	0.0551451396327123	-0.3871042833549528	-0.39261387439749895	-0.08814703897983835	0.1802382979057757	0.02126018104679524	0.14370047357115542	2.8546087940691853	-0.3978401634851244	-0.21530444106719573	-0.1382025072902091	0.5121967342506365	0.0551451396327123	-0.6564360981338507	-0.1747167570410487	-0.28029228461438377	-0.15678547171138826	-0.16239491877006246	-0.3464089416780134	-0.3523227251377983	-0.35416392067393315	-0.42850336856741716	-0.09169648201633653	-0.23728668147611012	0.023050153276326483	-0.36262457696079275	-0.35930802663943	0.004544159386539491	-0.37321769037504005	-0.23151426167167402	-0.41918721710979895	-0.42850336856741716	-0.5211714211296034	-0.19935823895080917	-0.22792155325041574	-0.1711861262723514
[truncated: 70 more columns]
