# Supplementary material for: High-throughput laboratory evolution reveals evolutionary constraints in Escherichia coli
Source: Nat Commun. 2020 Nov 24;11:5970. doi: 10.1038/s41467-020-19713-w (PMC7686311; doi:10.1038/s41467-020-19713-w)
Supplement: Supplementary file 10 — Source Data [file 41467_2020_19713_MOESM10_ESM.zip › Source Data/fig3d.csv]

	PHEN	TET	EM	RFP	PUR	ATP	PMZ	CP	NFLX	CBPC	CMZ	AZT	KM	PLM	ABU	LVAL	B-Cl-Ala	3-AT	PS	HSE	DCS	DVAL	NIT	H2O2	BZ	SXZ	SDC	VCM	6-MP	GAH	NQO	SHX	FTD	NMNO	NVA	EDTA	BSD	CCCP	AF	MMC	5-FU	NiCl	SS	5-FOA	KTe	FOS	MEC
PHEN		0.8497664421444882	0.6574096079033088	0.6071264010764189	0.8205721974173663	0.8038432517986142	0.827122939477168	0.8356060901938869	0.48435085217456414	0.4973437851495064	0.5419621057593631	0.4894239767946067	-0.2444884761005926	-0.0992089227909745	0.2088036685072635	-0.11279431901747522	-0.10290594875180474	0.01657880669374217	-0.03292899411770552	-0.06707694138464822	-0.1664020034332573	-0.0027544454623919484	0.39872386652131786	0.2191567832891704	0.41164592789826476	0.16839781907543838	0.23838026275259694	-0.01370947812237583	0.015781706733191514	0.1695392921686009	0.5258645643427239	0.24177474298418908	0.619972093191799	0.4802458579942127	0.32716815041873776	0.47799354425342083	-0.010479174861105037	0.1875554469501093	0.7404324696636785	0.6455704242863471	0.052303140361096276	0.3902537664848942	0.12726060036478118	0.342706267701198	0.36861244877073296	0.15395362144145544	0.13023943073884936
TET	0.6763032466977462		0.5578391487458029	0.433341269527647	0.7052448559694372	0.6762413947479977	0.7068854897081219	0.7823382254673913	0.5767732136714755	0.6262181491068597	0.6724184328866536	0.6815412758670263	-0.2655157186582322	-0.09880341643226091	0.21033906351428525	-0.09597784073423761	-0.18574618499077064	0.0774841263790279	-0.06684475310282036	-0.019883967117182533	-0.23180107541115014	0.03643206167404847	0.37700029579689737	0.14700019515871154	0.35870797088747763	0.10528256192988655	0.1362156098635337	-0.12302239093937843	-0.054533337259421485	0.028680160520416813	0.47296618569370913	0.09142599469885493	0.7066953531566861	0.4537157359429569	0.27852556859599864	0.39840914516829923	-0.0835833994441187	0.10148892443466084	0.5840163436422243	0.48281159435784654	-0.05234200825693515	0.3372243682763958	0.1846755658194783	0.3264233007348886	0.32849608407345854	0.14392521525392055	0.07755583890008044
EM	0.5498718287120195	0.7031459594909092		0.5531439170832759	0.6353354229959081	0.6975117126152011	0.7236909460017357	0.585132159480649	0.16758135617692696	0.230603287823064	0.2755260200154529	0.25746753066826045	-0.18263284678154404	-0.14895476976883554	0.15193745405432102	-0.034239873453105106	-0.0450089028122286	-0.07293336481586925	-0.12284755926086151	-0.015125747569554957	-0.05836732653479245	-0.07485191341654436	0.1908112599263101	0.236256929993907	0.27530587293856085	0.12512914114849308	0.27838200897681575	0.15315659026744857	-0.011910788838484374	0.2528190889777351	0.2165157224697737	0.325993679844953	0.28152979913486964	0.6283933357512559	0.42445133865858364	0.5939772817878979	0.08433773115772822	0.28780154534214625	0.5888815752059717	0.44301071872827646	0.16070575378545013	0.34967211227552414	0.22397793954617717	0.43577841595303785	0.32179437436190483	0.13946122804806935	0.062401494319512765
RFP	0.3980892049925935	0.539923945923325	0.5315208379156842		0.5587283022656034	0.6304069142968114	0.6120043969474841	0.4933871035924522	0.07493553769400187	0.13106013031577615	0.1862880548783171	0.10398653907920592	-0.11480733111405099	-0.12642027271818237	0.2631777355734673	-0.06625114593634336	-0.03752203511289903	0.02650002834888748	-0.020082494670401862	-0.023582718171866603	0.026894298446168235	-0.04680674980067944	0.19613143211778847	0.22185899804476145	0.32659051099094105	0.14681146967992892	0.1946501706320942	0.14009521500111788	0.04253298752636208	0.2875542722494546	0.41482885434248823	0.32299904927875195	0.22312176411572068	0.44703092412861467	0.34910777021288847	0.35334527424817863	0.05625004736242279	0.2365429478230007	0.5233864392878387	0.3678141509362448	0.1826133362238927	0.28051776848767745	0.04956772395552747	0.27419046562798766	0.3344538656224788	0.05711272748372189	0.13218055938660228
PUR	0.5065641046216615	0.6725886362094231	0.5553143914256166	0.32065770078160305		0.8692485206882506	0.8681270698392348	0.7559364217676416	0.41173228393135336	0.4516188692124886	0.4747329234849371	0.3515520105661684	-0.358613676617362	-0.1744016915578274	0.07930609296051522	-0.10778287725362809	-0.07325931771337656	-0.03911617375322059	-0.18645124333561025	-0.11447412140191884	-0.11789152111033345	0.003261244591548228	0.3064985645501771	0.18625719921563041	0.20855583979889192	0.14356498752584249	0.21872489968818828	0.026292971326629437	-0.03718048150582402	0.22869607755821605	0.3572822563730008	0.2290695007020914	0.4462775947726906	0.48168042750520496	0.26734670906153146	0.4637983476367225	-0.10096805978159261	0.24186875995207266	0.6946570731530142	0.6340586126042104	-0.0028239224911756947	0.2824305100720599	0.06894252933582506	0.25813884142748256	0.25470049930354466	0.15447666839514457	0.0033401434629976236
ATP	0.44680993438422123	0.5928365477789215	0.6614150758918164	0.5838281490904849	0.6605315776477247		0.9650047318766082	0.6757532914118802	0.23325593763842362	0.33567271079575445	0.35384252598387606	0.2296871416875081	-0.2997576523405488	-0.21757814483906282	0.1207674465285235	-0.043760400567691815	-0.1093252344896879	-0.07823230995131945	-0.23319523767549605	-0.10166512039028149	-0.15160193185856483	-0.1220585004216197	0.2588706796590462	0.20002307788643597	0.3172873695819686	0.020217505137856466	0.21768491593274758	0.05846925952482147	-0.0971803508722098	0.26558462621807477	0.3943790232913184	0.23889203285458338	0.35049551150743274	0.6459737942862956	0.35924460102007233	0.5444063792626709	-0.04127595388956277	0.23142143069795432	0.6780528500171934	0.5831246554447077	0.026352460232603153	0.26477192211411854	0.11600255596464132	0.2991444447531551	0.3844151459151305	0.12734519191203744	0.04239391901081824
PMZ	0.5843592404354241	0.6073221070506267	0.6171453819212874	0.4915015689148575	0.7455010360070011	0.8742414975715976		0.6923481847660923	0.25575283269922566	0.32330665672177644	0.3725471484701345	0.27587340862109244	-0.3012659065524273	-0.24073276847529318	0.13414156143874698	-0.034509101496305844	-0.08799720858306623	-0.04677025681954513	-0.19949076858121864	-0.07556924550629812	-0.12169851973739396	-0.09846321256077402	0.2911226199380738	0.25386711631020803	0.33649866478114776	0.07643391667051244	0.2482461004519774	-0.00479423742958648	-0.06440223766895649	0.2550942132882126	0.3915777024928206	0.2701874880368596	0.3923815214513204	0.6377587829350411	0.352734762902621	0.5526177750585627	-0.04372100839431859	0.2439860070937291	0.6916161834700127	0.5860500962527749	0.03736529250400946	0.2983742739241922	0.11601077006255586	0.3026145694790011	0.39525951469945814	0.1402971102777172	0.02711435275291374
CP	0.34870473302730237	0.5564809776506213	0.5643029788977131	0.2553098742813557	0.3751474450440809	0.372239861626849	0.3473109877572364		0.5892507319453182	0.6014931873314306	0.60392726618256	0.5572510601954461	-0.318733305137584	-0.13640979615847	0.0893768480727783	-0.10138989330895856	-0.10022176618733374	0.01837355950336675	-0.0993677377051624	-0.12046800857191205	-0.1711701451428605	0.0005395391042046192	0.3332752754046343	0.20687443466533312	0.32906971634859955	0.25988801020351066	0.15370896456958746	0.000891621208355346	-0.10186194799988885	0.14677112019900732	0.3458018931433668	0.15435606296431817	0.5489672253845734	0.3953726438889897	0.2318506344950827	0.39453475495270357	0.007383870684366983	0.07668991444003916	0.636159306764859	0.5492463343602075	0.0849495447825774	0.32960421079524144	0.19254825714452892	0.3908122293744556	0.28051171120383206	0.2254895712300146	-0.01122628303410379
NFLX	0.4596486581636436	0.6105575473288399	0.26953265508461915	0.23142315577605868	0.31946676168999555	0.10303458259395575	0.2339022932518678	0.35440402304322033		0.7840253563902485	0.7847023647482769	0.7374341397909507	-0.20474630639511773	0.07833728125280535	-0.02258862432585954	-0.03221141259482815	-0.0860104820883046	-0.015960945886061107	-0.10015923310909867	-0.0854683047130369	-0.13387690538785005	0.15215926331816831	0.2442738040459792	0.019449428728571812	0.026468791081840828	0.2637752667367629	0.15568447372171715	-0.12548701946282192	-0.10214245946188391	0.009978682680825104	0.08012857164394503	-0.14793436560967257	0.5816306722887611	0.0437546402000077	-0.02575771217066477	0.15982620205241724	-0.13071645171668672	-0.09595138381994424	0.3904594357540582	0.43490413985535675	-0.13273588667341316	0.16016937625711242	0.12096186423125005	0.05288405625406774	0.06536641681999503	0.18558048314004763	-0.000364247740133044
CBPC	0.43703296602690744	0.70116002471779	0.4666609577918877	0.35497906761117837	0.373752440766354	0.3202751262151829	0.317977764350597	0.5262682290406251	0.7573048325612969		0.8734150419467691	0.821724801245982	-0.2842566513870688	0.012165981207297569	-0.036697599906138856	-0.09870315818161456	-0.21216729104627802	-0.10420127512923484	-0.2604470412063778	-0.158285624254731	-0.06991610704792198	0.037343344859701866	0.2487055072048076	-0.11046622797562038	-0.08290381114081832	0.10315582696059242	0.012898651672522044	-0.14347278267265298	-0.2669878211442263	-0.0650986282758868	-0.004823532549455023	-0.2402186274797624	0.5250762184251387	0.06962350958573159	-0.023383700568587112	0.1420502081428656	-0.2203058284863386	-0.029827824088486964	0.2722574373146792	0.21573110443277357	-0.17484571940653137	0.1106985270787169	0.25799794021219763	0.15742395094038575	0.08356612269413159	0.20672802019166361	-0.06550210620576545
CMZ	0.5075717083689096	0.7461943784197842	0.47458025656059827	0.3733806510425439	0.35730473655206724	0.2354128846368077	0.2727107942939123	0.5590223741093204	0.7650518768538745	0.8810318617846161		0.8398122557881352	-0.2369863868781242	0.02772205963980866	0.05090179902028358	-0.007593665988647875	-0.09787909727253938	-0.01706682248502294	-0.18800664018892368	-0.08880881037392731	-0.07625359183767699	0.026568555752191903	0.3146912972683388	-0.04277796158580456	-0.0706777884837845	0.20080111695143874	0.10134874459705338	-0.17428007868989456	-0.15291708913605856	0.001747820100975881	0.10180737487627474	-0.10910325759868619	0.6173564627735741	0.07878513913449214	0.0037960065460081378	0.16510141370472897	-0.22511719710275682	-0.02521707975329564	0.36602457094245794	0.27034329555990705	-0.1388468294742686	0.13166209455532263	0.21259433500420166	0.11997787554893675	0.18526722066005674	0.11637243937747285	-0.07656255409129349
AZT	0.47038742540105205	0.7387058930904926	0.43998382417669535	0.3992891915983108	0.3861289464209725	0.23653505330637964	0.2806362030345597	0.47633368748613913	0.8040072257894891	0.904268729463712	0.9489059519831432		-0.150821322469893	0.11037278275969045	0.12181562964773135	-0.06453936539970509	-0.0846041891288835	-0.04154554350732753	-0.07375719463919396	0.026593715145191724	-0.07184567722878933	0.1362609287612754	0.3194265599197654	-0.03629701936535355	0.01112449150966149	0.18095683337395285	0.03458744982562782	-0.19199555207405464	-0.16105279800136932	-0.019826432003008355	0.08431551372850729	-0.13390520076575335	0.647300182423777	0.12402278944236253	0.06998612560956782	0.14104247141584403	-0.15511974283453842	-0.004134269226200386	0.3017112262241787	0.20798866545724692	-0.10740105381151809	0.1979970500125794	0.2289161983079337	0.14426889750855293	0.14696775592680797	0.19573076473216378	0.006009052112083926
KM	-0.33548837878686166	-0.3719918338074564	-0.3570826943437027	-0.23455107738864486	-0.16274467357517902	-0.3782095524773431	-0.31600501324141034	-0.33069896108560504	-0.11902090553285952	-0.29939948205511296	-0.1948870332226633	-0.17087554869249266		0.6871639736523303	0.08098713800077842	-0.01280466031783178	0.2826849302745239	-0.10869583132570203	0.07123541663134125	0.040837334398334826	0.069364442699534	-0.15908466076679798	-0.05568153668971032	-0.03106765954700275	-0.02523425628671233	-0.13372743472916007	-0.06611898900557059	0.15195627117760097	0.12415237367400501	-0.10251210553234086	-0.2625171804771204	0.2268016437142473	-0.1998161296179212	-0.14362381196731916	-0.07068159102924616	-0.10663737157863687	0.3298070041020974	0.018412378256767333	-0.018296035209275714	-0.06371789358155885	-0.11684479585568605	-0.04795771292842675	-0.21395890363902076	-0.06359036637578112	0.03183822119005205	0.011208515050538617	0.10945399586712341
PLM	-0.2544806771361551	-0.1631487547715767	-0.276575811580385	-0.014097552712305797	-0.0968568275445007	-0.2071935835757863	-0.08713629236491928	-0.3696431994036431	0.051022403948797444	-0.16604508348459043	-0.13411108151463097	-0.11129058450969509	0.5546292578320129		0.08043082601239362	0.02113482515291574	0.22476741915830992	-0.20793910785261258	-0.04227553906467215	0.014975435876929582	0.06955602044781073	-0.09610898529488511	0.029746920157465533	-0.08654513095090431	-0.06637495121748066	-0.17663690354526762	-0.06319249446582453	0.21502427248961486	0.06579975475388299	-0.09236117124832868	-0.19557782886487365	0.15050058046736584	-0.040920341091348865	-0.2278541489087072	-0.05036992922893647	-0.0924869212843821	0.2907925058703952	-0.050057073578699776	0.16747353657456293	0.15489801410292708	-0.1544431411315635	0.033422757583329375	-0.1660479097563826	-0.07879697651645123	-0.05211774478892116	0.09062271931021268	0.13943106407158368
ABU	-0.060198664795435966	-0.070565973010326	-0.049588107216496646	-0.25232699664465763	-0.03689009974185677	-0.11449584656312893	-0.17212585721689047	-0.13728587211446275	-0.04545507887473099	-0.17947084601563318	-0.07487691529638778	-0.1337357426299405	-0.0023719053844678427	0.015905932670488357		0.052913918473994674	0.24934624516410814	0.259042124124235	0.2966206877150048	0.44839598356468974	0.16706402342288662	0.3799653167843582	0.017363015204853616	0.060610569930994666	0.23887001897036447	0.14640000569019812	0.1290045852835376	-0.02763211602435812	0.28368859466725116	-0.04407399636876017	0.42547875657339157	0.2687223294477342	0.2062281033902168	0.24322658333411307	0.4249647145721338	0.04961955426478027	0.024189465026787267	0.13173774295185395	0.1825482972400488	0.1424366160409551	0.15466044015950695	0.3801627409666886	-0.12656627247240598	0.06438012061319774	0.22946624305997448	0.07585023013510091	0.246313596374928
LVAL	-0.2004524533569245	-0.3685718335579712	-0.22163909048436028	-0.25119771787327344	-0.3481910969879213	-0.3676928892804303	-0.3705892442259311	-0.16118353723198475	-0.23983314036057332	-0.39306000482534537	-0.27855381920497385	-0.31287749442407375	0.04971100730684089	-0.04971572662951729	0.5575250139095262		0.3810650657327143	0.06320559784341478	-0.09163402098497779	0.12507897833252143	0.07130878981609515	0.08019054821652437	-0.0654892138416522	0.007289878028715769	-0.0059237974751491975	-0.030573880233702458	-0.057069666098612956	-0.031509439696306575	-0.060266928327304604	-0.041602779273565	-0.012783235647657851	-0.12154622003116985	-0.07127969382233616	0.13461285857458677	0.09153073627945138	-0.041480056744236146	-0.12446514499820586	-0.16593473664666142	-0.0350371556454754	-0.11019895857593234	0.11589554477066805	-0.01915792685029449	0.12024318277338668	-0.05757450641370771	0.08355542785446193	0.0007360351350455466	-0.11517735690414982
B-Cl-Ala	-0.2821740988397146	-0.3159114627324711	-0.24118323476214348	-0.2365439767083864	-0.20842109680674667	-0.30024552921666586	-0.27147738482894673	-0.21016579789029055	-0.20525450232407547	-0.26432250072090835	-0.2646284111396318	-0.19315799416962404	0.10641426966297694	-0.06553500752950842	0.2643238172885748	0.5761660413446016		0.046445831801419875	-0.006910035876001816	0.24699047329985718	0.14950707116097145	0.07832298417230237	-0.04353751823323997	0.10877175040700432	0.02343728799293851	0.100033117994846	0.07076111545920764	0.015891897928671392	0.1400333078092319	-0.03612971082137803	0.001614408115286396	0.22023790187954034	-0.0423974499190406	0.0025735277418656283	0.2623975013660351	0.013643343932505514	0.12776704332966718	0.07746217763276525	0.07335223064589089	0.014033252662760273	-0.03536237152032363	0.037934364702253344	-0.31485733857602555	-0.24533975968278057	0.1395035858735985	0.05162521615173572	-0.10719281897155548
3-AT	-0.062356649626143665	-0.19547117220762633	-0.2899933290376101	-0.14686763127305055	-0.0821744705520911	-0.15042130675718343	-0.1049723893654845	-0.17536980525900747	-0.05140715323989241	-0.32461836511245057	-0.2572702547268349	-0.29447465338074363	-0.06290707487542935	0.024009279483876527	0.2586704901485251	0.3296017462316682	0.11441026281685487		0.4166116571949735	0.1745294959826441	-0.07755093832794434	0.37138229540371615	-0.05321151694210916	0.15867361693974033	0.17473435388242395	0.12594938293848668	0.08066127690560154	-0.0739909161884571	0.2395086856601244	-0.044557524727268774	0.4675513094676669	0.05604722346310691	0.10082159408844701	0.16602477735807966	0.07247038378760638	0.02030189746342348	-0.07236813899935675	-0.1571012274925281	-0.13854712100213906	-0.06201925819091931	0.12547164401680147	0.3844997502295046	0.08322551163386976	-0.0263005118047289	0.04816300364948109	-0.12200624409220392	0.03322125505486149
PS	0.06255141114369561	-0.14542001468550964	-0.13085918614403053	-0.05822961543542003	0.00701124015051275	0.0065246450132537695	0.010024605189966002	-0.204653348709332	-0.11852060598140902	-0.24743953012782613	-0.1648648209196592	-0.1987236777127783	-0.03736477213470553	-0.06684293298431282	0.21514767781870148	0.09798517940675183	-0.0062535783017439095	0.4206937348690986		0.30300171129727044	-0.005921072379778082	0.2567213133443539	-0.014377425604567975	0.047318267912905075	0.17518098350689085	0.133692216064991	-0.03169448276334667	-0.11693319422083773	0.36080292920179574	0.013506187636148465	0.385019324140811	0.0095234011838293	0.09623269383049875	-0.029529173952326924	0.18753362284350744	-0.21612243339658732	0.1396840493525312	-0.07647983322817824	-0.0615580845637521	-0.03804968754733766	0.21107527022048475	0.2656405844255741	-0.09723862029779201	-0.06882994097529992	-0.029974682283435278	-0.03135590462414059	0.21240243504408743
HSE	-0.08231724688797362	-0.20205822806357354	-0.2246711876520708	-0.19107082805902234	-0.09234766969709408	-0.15744596940092584	-0.053969992169020334	-0.254700174082474	-0.0820004628600611	-0.2721280029806833	-0.22579491102515076	-0.2378434300104577	0.1427452866055358	0.21683116921181997	0.22405174883879397	0.21151905781335198	0.17774082557189635	0.3895322267504214	0.5147030079418797		0.4304017078594856	0.23876482485017675	0.025267116579306418	0.04841289949778853	0.1253025520785246	-0.02379553956069079	-0.009799543864330181	-0.09728074017146296	0.2071533340925557	0.033527409151678865	0.22826572996660816	0.14752310012297007	0.06235588072476519	0.09861977032178476	0.5291299520104062	-0.007529127786714668	-0.012373984903431563	-0.032798329864588964	-0.04072356370438857	-0.04860759973634427	0.03478684924172086	0.15765357377433645	-0.079357298076439	-0.09029466789684587	0.07837063951260739	0.13530192626933604	0.19530447133036175
DCS	-0.08157713106271837	-0.0734378670120363	-0.07339030786889136	-0.0411025520076449	-0.07731821814627175	-0.09842133208189344	-0.08570193931692785	-0.07868894551423933	-0.11129428962541899	-0.07133989127185181	-0.06717953563937955	-0.08903891675833546	0.12119573169240647	0.052679445461081324	0.28445754890989133	0.04527290398976773	0.09296368605166344	0.07578023802259978	0.048456252768502406	0.41570994834230296		0.14797336953262893	-0.09388629281565958	-0.10142046227124231	-0.16498196782149993	-0.06115085058578317	0.0124677908322607	0.056482324052140064	0.01225166629421605	-0.048158776623016104	-0.16023508876989367	0.03489310184920478	-0.16890140821548466	-0.06155960163662173	0.18083367421727187	-0.033484375449967775	-0.03546649903896653	0.030464657493574573	-0.1213261528757813	-0.10834258416534881	0.03055634122946639	-0.06671648398749279	-0.06064851523538161	-0.028847910398109813	0.0025278116272431698	0.10032804799787966	0.06850087140302809
DVAL	-0.2054694681316995	-0.11295839146847676	-0.03454207859056028	-0.16719012192388746	0.11228867987444335	-0.03258894369928358	-0.04679980628311576	0.061928759000262394	0.03853890000797415	-0.12749598990502756	-0.17163053407402576	-0.17615700096591447	0.22967932946307867	0.2285537296016162	0.35075212269789596	0.26881814110828534	0.02387742582926105	0.2336559645732769	0.17537168785010337	0.14531771754027356	0.05471549683927869		-0.15834226478258898	-0.12096554924684733	0.06110960366928699	0.21512158694071568	0.001557167199834959	-0.07466937091966372	0.17531969437682415	-0.16785284372025122	0.22508912942646406	-0.16789436777009709	0.09801688540932382	0.13301770934804602	0.12335166107506257	-0.04369232812485035	-0.19277943114609922	0.05671966436048351	-0.14254377667771845	-0.026155248935446726	0.027494347113294793	0.14414354433789037	-0.09331918123826007	-0.13684048677872368	-0.17306242639233407	0.01426985570001569	0.14229337034737544
NIT	0.18774780244819894	0.07861200079442711	-0.06038045181855417	0.09913822588111963	0.16738287714104053	0.10958792268496764	0.253103913734129	-0.15131460029992339	-0.06890512810976976	-0.10973862822710946	-0.0880804487914737	-0.0723032079227194	-0.21108949901905794	-0.06434856220133257	0.0503911987656205	0.15117035338602774	0.05545360572186133	0.20358796281243735	0.2641133934580873	0.2721122674188731	-0.09305660535842827	-0.18271907046995836		0.27042781698849194	0.25312540784264886	0.13234384328267604	0.10951710211015825	-0.13776700819738882	0.16641484014912472	0.2954556603046688	0.3093929377747755	0.2456532399879887	0.6394109625513047	-0.009125599795599269	0.07482969258977798	0.20153037088470735	0.0725214497770511	0.18300824001344895	0.28301558915686414	0.30740378154267317	-0.07316733753809122	0.19668376390553846	0.3252734070140319	0.15374794270374706	0.1952271217957296	0.18304052564259102	0.01772122029112702
H2O2	0.10912103979739528	-0.031767295194715266	-0.12435469442434365	0.09811270784376791	-0.09778516703729583	-0.019997791087825633	-0.041840315204998924	-0.43567841332627977	-0.05422170279726255	-0.1577988860519561	-0.1348236433658443	-0.049635756152642756	-0.11300000472595814	-0.07367868885113087	0.168571770548356	0.18420227155233554	0.11047437040830732	0.1752465896645546	0.24571808481332033	0.134003583215398	-0.039286818187822904	-0.11318936797258962	0.39691636948177766		0.531346866898111	0.05662949191943453	0.09594423080071368	-0.0729089003533351	0.11846495940413009	0.35788962482448633	0.2332027963431378	0.3513581060841181	0.18469517135705854	0.18347932369032383	0.16204339583659694	0.21797413664339854	0.17622356890059063	0.07032435413777167	0.23607032978710418	0.258904271375106	0.0897439806470574	0.28695097062746244	0.12774919584571445	0.18685956265059925	0.11351673255878776	0.1006118999714826	0.07488397021721124
BZ	0.3827446632499604	0.11217643980807929	0.17853906985418777	0.16434548563891688	-0.0328233129227522	0.05446836562212976	0.0453117281313583	-0.0780410457980337	0.03217733683972943	-0.04913395418420175	0.03821173393259259	0.05067982321835613	-0.20685769883103441	-0.2794644198070774	0.1547243844320535	0.13521467703005843	0.09816229434259434	-0.0498764535405031	0.1967422432053476	0.018840028887480858	-0.07423480710549354	-0.15181813936630534	0.2736974856221819	0.7356555894120494		0.08348248864732656	0.1756496601667461	0.027891037885547736	0.18805079582190695	0.15769312652919756	0.5699131967216663	0.22314650760429447	0.33788511684474587	0.3581964780186385	0.26712422133640856	0.20757524489094334	0.18614599656232203	0.0431032073035371	0.27581977787823564	0.3484916165657001	0.1555252150645447	0.3242917323196131	0.032715637654717064	0.27132302986097406	0.2874743855595097	-0.0030608287845714844	0.24234762489788866
SXZ	0.1686593730940957	0.001909605193355099	-0.05688940020017081	-0.19851256815006604	-0.0727373873445479	-0.2576140280798998	-0.09352227184229327	0.035896082720589376	0.29605899878454744	0.029099702738916357	0.08184017686690946	0.13785491594706992	0.04607552531105801	0.00843386863223339	-0.017533373753429785	-0.03049843352572667	0.0518457367103358	0.008661983973701654	0.09848367857633626	-0.009973571781332997	-0.11122321223589217	-0.05157805081379886	0.0654100358602991	-0.027747333611497147	0.1814581325464044		0.3333731323020816	-0.0345375226750677	0.1068752084210982	0.18159393148661382	0.14060272411469815	0.23865864090228817	0.22616503081522984	0.0035044824023913314	-0.005519614649681936	0.14041247900332474	0.05396823308632127	0.13022778454960482	0.05678881032991762	0.1541066663023214	0.1017920242264774	0.09444636187579833	-0.05300262123820265	0.06510696131570583	0.14181132403228527	-0.01762590470794755	-0.08956629305393982
SDC	0.26006618309468227	0.08687664187157862	0.24940752310322895	-0.04192829601141199	-0.038930325887560256	-0.10500979890386794	-0.0010651171232606027	0.13219190045709925	0.32243595391864344	0.17492158759869034	0.17577187042823011	0.16315597500291035	-0.16727389606535312	-0.14380130432934826	0.1374469654163549	0.18073953155047465	-0.040829128171754256	-0.06913707988154062	-0.08577313965399366	-0.10857039215137662	-0.06288013101245754	0.14686835798579312	-0.11458701971008868	0.05270360641915575	0.27043420012074293	0.31038918185711106		0.17113398555274598	0.04955895506660294	0.21659736407483976	0.15145595694968675	0.1669539599403423	0.11788882534730162	0.19327960926385965	0.1425761716601038	0.24050741578524082	0.04752080969129568	0.02764882213127076	0.2768113459896596	0.3481189057668642	-0.05263194926985952	0.2043591587209721	0.06652291613616235	-0.018418243048351737	0.2338782559183492	-0.04206427013638744	0.06580924553121473
VCM	0.11381124177905172	0.08999251715053005	-0.042211032544928855	-0.016145437876938926	-0.004976006011143763	-0.10823522347888975	-0.056001378164771236	-0.005784730983901175	0.2155496949183288	0.01622737952675534	0.01774467808095414	0.11350693727430562	-0.00826263651977382	-0.02009241660844478	0.1324961345702813	0.16912453663333551	-0.01638880798713326	0.034617569170839115	-0.10018526125556733	0.04866950695383237	-0.040546240965120973	0.026657431221821563	0.2057310917026444	0.2823972923215565	0.2528732676271615	0.06716290998015907	0.26707274701474465		0.04348687692979049	0.2441826123683328	-0.06463999851928191	0.15091508034093698	-0.23350686708646354	0.044504946061361426	0.0676632844476592	0.24877985728095606	0.15789780914844007	0.0412038880345611	0.15115020459962775	0.1624316789412874	0.02683703401564591	0.08548821611280345	-0.025514464716950822	0.0742042578589812	0.05817928506836071	0.08346520210306423	0.028969991422888638
6-MP	0.177095630651969	-0.09882795332023087	0.01891442608195368	-0.0226888227682391	0.024742065679297605	-0.015326655798438091	0.06611327130629344	-0.2872984891422259	-0.019543842889129547	-0.31961937634003745	-0.2289525519195657	-0.21484902957704408	-0.12604870023553216	-0.08142649875284544	0.30399526134227617	0.38206701875327065	0.30531751043048616	0.2916034377259602	0.24343247888979208	0.16748091298702142	-0.0024177217582339113	0.028138720383038034	0.3689902121943277	0.4918082967276785	0.43312950573333425	0.1222122975455065	0.18609982556174662	0.1841273481114322		0.0606736202458266	0.28212150668594826	0.277519345986008	0.061063123333500884	-0.07404426838824292	0.12255444779761808	0.0005899939057932362	0.12896952041200668	0.12079661920048897	0.006271833924343632	0.13554564952311457	0.0768224082628413	0.26242369288739675	-0.12415563568673366	-0.06499797231441515	-0.05391547298765852	-0.1338216721203471	0.1155525053458167
GAH	0.28284604892397225	0.05368959157986362	0.13779586332549457	0.18705723197178506	0.003273158848847363	0.06741941988810898	0.08979209419241897	0.0592233067265598	0.02733354370628067	-0.09019485565454816	0.050013801439954673	0.026842959677468456	-0.3359403199745118	-0.36216748491716405	0.22498402727324995	0.4731528375916576	0.16315445389515654	0.12765439017642619	0.12211222639315178	-0.07587835547013552	-0.09920892859773114	-0.006496780688819557	0.25060297940937737	0.15493636794987384	0.27179242914757523	0.11515352614189174	0.3768632042947759	0.22537422545087968	0.5250975994408213		0.13789566019169938	0.33197029259760835	0.03234138089991276	0.131589164688516	0.17650565654717898	0.3463363151364686	0.1279946009217832	0.14517507195951035	0.2510291235572565	0.2620559832395747	0.036001893480795286	0.21204343780043192	0.16384096854332167	0.03556263212684217	0.10212404701138968	0.17757473227526635	0.12039485335362393
NQO	0.33132314076372016	0.0836756444827663	0.04308341625256774	0.09894068234285068	0.07363574293286117	0.06714913027872065	0.13563976741021275	-0.13954923527481033	0.07377023276296465	-0.13495025177418563	0.014484836435013072	0.003787344373177886	-0.20061411589126907	-0.0970637748920021	0.07624452156649549	0.10282862295079168	0.1199017058242938	0.25579417762889806	0.26663973725114326	0.2682240020867338	0.057008366692653516	-0.2088019494416006	0.13942111668028173	0.1601678657096895	0.22364892216230337	0.1007798460070939	-0.014197070274328271	0.01129815670205434	0.29908686309177024	0.2717455765966588		0.2013155714833799	0.5367604420155055	0.337460006897995	0.32246259842929115	0.16119026887274945	-0.039643319760369396	0.08489670169164075	0.3247641750162128	0.33443232262233696	0.14882294296277085	0.4110038897676742	-0.0004040234378899123	0.10081333518299362	0.2743108825374692	-0.03696613913800867	0.2818450713723735
SHX	0.08108313056628859	0.02383769943452937	0.0042392381710920635	0.015402444972021043	0.02047960830730425	0.044141230888251705	-0.02022142652083404	-0.027581792443978237	0.030017092972312816	-0.10440964738805755	0.011261219854980973	0.020979628483773997	0.004196227630771296	-0.06412670044802452	0.3020627930276097	0.23618116352851692	0.2833218353192574	0.013968653855490504	-0.005097610543589373	-0.16982116226858077	-0.08921179650031888	0.032568350066737396	-0.06954214907191539	0.08492359244417759	0.1475597856042948	0.1495130891790883	0.028704796634392515	0.16229882304546606	0.3634069159419613	0.40927923114141046	0.24824303633343922		0.06490534971705769	0.1849121482482129	0.28021284267401686	0.349336783911287	0.2571111998471062	0.21946579635329508	0.3070391511760354	0.363106783223099	-0.0019608089416071513	0.2218184448749491	-0.20885192318868595	0.08062647016407958	0.22330723885240628	0.1137098101397168	-0.007340941117895415
FTD	0.42466614542722725	0.3905323692686704	0.2264000260880985	0.31526399434316577	0.20291378047569644	0.1218973391599508	0.2792161402262281	0.17806810575525003	0.3775628612145497	0.39037168398652333	0.42157514787511907	0.4240749441557743	-0.36189740429598205	-0.07507518063012024	0.08124585595107489	0.134742794790584	0.01849505090456182	0.001675579786496915	0.14574319444593228	0.14860099465968796	-0.0118505949832958	-0.15353956634992655	0.641215614608373	0.24154305798084028	0.2741641536726766	0.06483269575338117	0.2545985999687757	0.35030093591370404	0.22157517868506768	0.41161039166151764	0.15212412458986413	0.020598315663646765		0.10788194569982532	0.17093633963227015	0.13214153718444546	-0.07521207969507171	0.13509018164130934	0.40901117022786954	0.41571350740064134	-0.039790899809980594	0.2851932959262344	0.1702912507087502	0.1138675215837884	0.18702425281089596	0.09914337775964455	0.15245425802079846
NMNO	0.242634469595945	0.3015714952334412	0.37023222266173306	0.1805479292356853	0.349070055305687	0.24286702711646707	0.39500445260945094	-0.16372621828223458	0.04839316321775512	0.1556132467641957	0.15199539422341954	0.23910427456804106	0.015730416645704823	0.11514881703533625	0.010909984327542288	-0.11994001216121193	0.08446880750248707	-0.11551245217021133	0.024822710012523768	0.018418650233285306	-0.07963762786354033	-0.0295012949334041	0.1834899445482808	0.13104892257075024	0.11243250051634907	-0.00900812381708765	0.025157032698499802	-0.02756030233289763	0.04585284679102255	0.0313605250649917	0.2877975584631294	0.08075632614340875	0.19883989690961956		0.4424035305148976	0.4504223939246487	-0.018185247397886715	0.09386507186669579	0.3800108774806826	0.31170592332458835	0.11389237887036124	0.32559154295592646	0.13800491191553896	0.21596683252990964	0.3977072675503837	0.08286777591666282	0.058408310922647755
NVA	0.3178944572768291	0.22857920736385692	0.3536016529282177	-0.016386022047363454	0.39886725286652286	0.23026520199756856	0.35652678588778236	0.06044182397662818	0.09285770671713678	0.05295427945864375	0.06246260265484906	0.09311196618058286	-0.20100882489422042	-0.09178431559401307	0.11381175745960083	-0.0960149229585742	-0.06511278718782797	0.1107991569976699	0.36451445267562615	0.34154925011472814	-0.06787136134552273	0.07616966230001265	0.240297597348152	0.1944572690059465	0.13506586638461301	0.022311924796058875	0.1329809019329212	0.13060632207389605	0.20049150323223722	-0.018807400508775978	0.16271588648672508	-0.2006964312460968	0.2665429873377891	0.35073669528843865		0.2655596554494384	0.1085805578253238	0.15558568746033447	0.38775120067392804	0.25702705842456636	0.1325126108414418	0.32375226311788285	0.02068953020955126	0.1612081603821099	0.29276285419452963	0.11725089831311927	0.1324481703640018
EDTA	0.3056191746649035	0.3657184564181127	0.6434835235432066	0.2920941996009146	0.47625780992941347	0.4730179699407471	0.5614175877675637	0.13372012351122653	0.07954678195338746	0.06022958818858645	0.05993438014594986	0.10277129738587862	-0.10960614410424567	0.023241810337701	0.0451076497478181	-0.03204367357878344	-0.07553543426069557	-0.008708326168108526	0.17009063023157267	0.15251843781107097	-0.0528305194261561	0.17298951788353586	0.2823647359834687	0.19144057006021786	0.2525870677330151	0.04938372229769606	0.1357010201282659	0.07607943866486384	0.26691259156056873	0.08740302224023815	0.04889797727289938	-0.05010037434708299	0.238190204057626	0.5588979895493353	0.5191867457984342		0.000227001820251018	0.17367979527681596	0.4023363041527028	0.38560552698760026	-0.15137341726186554	0.1716680388239667	0.051375429820385364	0.15986131005302445	0.22557886252503928	0.21313757000335515	-0.029047414728430438
BSD	0.021302268275913666	0.11433530126624794	0.0802005532756078	-0.04342166001005488	-0.015550959298641231	0.010117718221254492	0.05909148414823103	0.04808740898594017	-0.06696011913387505	-0.03217614482923523	0.020870654646944074	0.004293786397213914	0.10163057790311184	0.041798285922264755	-0.052002935143152636	0.07194719131164964	0.009783882184732093	0.07939183510716481	0.12569227811861056	0.11696774493713777	0.051232871216785054	0.12930694243581972	0.06256035240522127	-0.09298755081857668	-0.11663924780589367	0.0006192788411989031	-0.043272409585524606	-0.08520776360867423	0.05857681864464056	0.0922178343668631	-0.0679404619912071	-0.019975227363688938	0.08250235912713573	0.1076447531597886	0.039980140409168106	0.11101484774598983		-0.010924295448125308	0.10774805806884245	0.11544061128486482	0.19798949479414882	0.11714218892911864	-0.006195394860119473	0.12545676167446906	0.1501624505875952	0.014070043600836466	0.15056098874594445
CCCP	-0.09193170534366937	0.11181488467201443	0.16962247593454283	0.15438340396677025	0.0994657811758368	0.15939535206587352	0.09842206881489403	0.4269331606174381	-0.14242672802592798	-0.13026076166690378	-0.04134923096891987	-0.07315814014879875	-0.14173329527191253	-0.05532731049461008	0.037470834849314454	0.18275686063586838	0.20658239017047625	0.05432420163589211	-0.0018473780064464037	0.09653857392038596	0.09284971926959966	0.1930035339166997	0.03266304669391789	-0.14481762314377936	-0.002252827931542769	0.12846837094463237	-0.17520173978532225	-0.12658214843541457	0.09561888503714798	0.2352233217544576	-0.0944505419580529	0.12210209311360656	0.034558172318720555	-0.20762674991022823	-0.053616437423911326	0.154550580301377	0.12596331002946717		0.1415149964856813	0.1110915896134897	-0.03556271842516416	0.0612908019914985	0.020779142854384234	0.12487415371223114	0.13167739285724364	0.021695244449970202	-0.028546797342640307
AF	0.24256775518071683	0.21032210764403428	0.23844579591409137	0.4383093298406338	0.21625224342727176	0.3862870038922242	0.3623670118532699	0.02907775255850075	-0.11660593704481557	-0.007336317899432553	-0.04836862285686488	-0.032071928321145325	-0.0329016248391898	0.08843505105162405	-0.039336996853161964	-0.1501919767903754	-0.18951036073571123	-0.1798062390132369	0.09227938427909366	-0.13526547505587824	-0.017809968173298295	0.011443042190564414	0.08611839268527657	0.12426528465648069	0.029488234127393393	0.0005900702076217124	-0.23330248497828052	-0.21993671266892115	-0.006676231934765792	0.044169521636823486	-0.052856925910998775	0.11374647737984574	0.02165649334849469	0.07636396907340728	0.0919634538253469	0.15679458755287762	0.16297535929072066	0.25184023504489794		0.7139270420076693	0.04119963185969018	0.2983004676626766	-0.05073315747568477	0.2607336811370957	0.3156182094279351	0.14842323439354793	0.1336644072500285
MMC	0.10752356661649409	0.05439676391616255	0.05224102949641325	0.2292481076855609	0.13761553038239488	0.14657740591492738	0.1454496967719423	0.06845651888205803	0.03690904791160782	0.02841342170527597	0.0005778407135863568	0.051639523558485646	-0.11362588468865086	-0.06975453468109388	-0.12864709766198174	0.05296337076447569	0.00410428540157413	-0.11898353980713271	-0.09626756992411896	-0.0035137430033051766	-0.027274946476301985	-0.11095802590553147	0.11458151576797973	0.019108004887026856	0.022415922851692756	0.05560306367015771	0.016575091949941164	0.024460477001407015	0.018599038940303698	0.20070680521282472	-0.01396963260920002	-0.2858275269098113	0.0662247145187772	-0.12048214364519212	-0.0657037481002674	0.059024620014593666	0.017572868912397697	0.1536362511656012	0.10944218703942638		-0.0022378450639207598	0.3267924286468697	-0.06128777839040602	0.09357678644330202	0.17854420280287026	0.08042727459691056	0.1363528243241126
5-FU	0.19933950002802864	0.07850346655955101	0.15855384040434292	-0.007318413331081792	0.05633814712829509	0.04527379128168218	0.12964630327333931	0.12300934689182842	0.05816313426119764	0.06861412889036017	0.10046636216740348	0.07300097903286994	-0.14740001672318628	-0.20221812328979125	0.10965570406718697	0.07288395722912416	-0.015632099060998904	-0.05454801094665122	0.03945703570991661	-0.045736433956334935	0.00027980813965714906	0.013798698437980834	0.008489914967795772	-0.09804645285354913	0.09879709347395822	0.10270201887805107	0.19721782185028935	0.04289239106967683	0.07261160813160453	0.21626103724278176	0.015007125707699269	0.05659283355054603	0.08758124183423055	0.15242967784871184	0.003134337691377512	0.0985748247586122	-0.018475232675871762	-0.07423058644579872	-0.02286751785034068	0.06060903366151088		0.14656722111389597	0.14041724806646652	0.3859981870959953	0.10603069904111338	-0.1374162043439332	0.22048510848246752
NiCl	0.2934677402380769	0.18447624756127137	0.05758441399123756	-0.1575207545899205	0.1767125158131832	-0.01381171122714046	0.2133471785725263	0.027764671010426734	0.14238237685559918	0.08874012319085922	0.12767249419603874	0.0879688268929161	-0.10822148380915278	0.029082870867503434	0.05918076720093853	0.047482498597200704	-0.1594602520898426	0.14421154952651224	-0.009455595342030111	0.05208714756141707	-0.06319326995714748	0.04090135096085506	0.19509809853198465	0.07259454927930786	0.008198708184977537	0.00908491675220685	0.1314953556266248	0.049159202360918766	0.22170897603111678	0.11186217531267195	0.06525214581227469	-0.023835314974761723	0.13869357790825265	0.2458496569872422	0.20904207822584456	0.18323815626016135	0.05765563164790988	-0.17985053332279455	-0.15764742540146626	-0.003112586481956401	0.07807492480595069		0.19925477040151585	0.17006711765866736	0.18631656139114328	0.20192625720922533	0.15964082180158606
SS	0.3764571214240851	0.3096584629156174	0.3275798937967423	0.18120409613886232	0.151720511746408	0.19930356053672188	0.3031531164935256	0.20956921046995275	0.10302327462347552	0.18425556593922046	0.20855852071697648	0.1332996575671611	-0.2639076348715964	-0.12193585310241319	-0.03823131621449046	-0.04433443591950898	-0.2525378896631514	0.12926494859216967	0.0520264843459438	0.0005945852634434476	-0.06036433173495446	0.06006366442588379	0.22482008456618163	0.07827893149007407	0.15702354895753615	0.017904426487979026	0.23258989333634547	0.11768031525704661	-0.038531260352881125	0.21815470922703284	-0.02783858867308502	-0.14406031833376448	0.3172052359621121	0.2567981797270149	0.2270879396215438	0.29002493481840624	0.041561807695519704	-0.11142681846047621	-0.012092349625083517	-0.1269675983022031	0.2637295526401084	0.3397918774102383		0.2888674431953207	0.08682752297976212	0.16943399962842598	0.1383402408791998
5-FOA	0.29893994102070315	0.2660176747762817	0.33768037424668534	0.2298941120724081	0.21092979879332008	0.18179448035391885	0.27027062551711634	0.21558635899046885	-0.03783454541500738	0.06363821390001238	0.12226241678417833	0.09445105110943917	0.026861100173757996	-0.028567508238428047	-0.1289431648569607	-0.10862251441414138	-0.10282250572171504	0.015777219120090724	0.026267736117961828	0.09342835727533473	0.0014039112436314734	0.04560643874145413	0.02504551419460982	-0.04847766642620639	0.06846708658837258	-0.0933689035042846	0.011208212975788997	0.007246579970565017	0.017274830035400774	0.10807120424892179	-0.011706697500043285	-0.14162225594733246	0.16134377772913244	0.18316685817336317	0.17433787426892275	0.32038505807997186	0.19737247053473414	0.08242491025754134	0.19103826923834125	-0.03182095377863073	0.15073780667762607	0.20269541999596363	0.3490260487927923		0.2912621320558972	0.18262128392305962	0.0687154526330868
KTe	0.36122726055067034	0.22374333306060284	0.33096883341358313	0.317974617852297	0.1526178469454668	0.10314025640717989	0.20768907030989192	0.20314000218134706	0.05461963338142889	0.22567611244434668	0.28110409677358367	0.29219453178727695	0.03560769755462463	0.03913963901724037	-0.3087364804912097	-0.12416891663275352	-0.18117792164774632	-0.22429870353241996	-0.10632434524013856	-0.17204410440096177	0.12083142304175509	-0.13191906185580513	-0.18403251597999765	-0.2217178513481869	-0.13320702990971667	-0.05812579440418398	0.004729833042192128	-0.19797283269649063	-0.23221203341535554	0.12458910696415777	0.2328241123597855	-0.05686128081408168	0.06457328434185909	0.3736512215448322	-0.028282001870889334	0.16897222043605872	0.08442149075511797	-0.06686046422130208	0.18451661500443675	0.053981546742686404	0.11038324155623162	0.09687446164122589	0.18964206733674482	0.3056663086901701		0.07193821834300461	-0.036098851507962396
FOS	0.11043662631383412	0.05068570144613369	-0.018477922030283075	-0.24057953115452752	0.2328688494524157	0.04323848768665406	0.18090625906280172	0.04784911821573913	-0.17129309372354895	0.06237589127365774	0.05934398244056549	0.08349575375768319	0.10917847487907047	0.020631497193077716	-0.23450517056559805	-0.18768780905723662	-0.009839811948979989	-0.27559103370819965	-0.09690511961911615	-0.038205801499131595	-0.04631024151094288	-0.08328330939545613	0.12928094627174366	-0.01925314274787585	0.06326561753566225	0.10881053377174998	-0.2901965019930818	-0.09562706618829366	-0.17878461337131554	-0.15091923811990285	-0.050811557235526626	-0.03821076955489727	-0.029564259329415973	0.314597544694955	0.04140732309072041	0.13448927354164558	0.09597778648879104	0.09824065272922662	0.01825736349011195	0.04134816641964312	0.002764156374569812	0.3618632379043239	0.117699428829361	0.20690571167296457	0.21400421935393246		-0.009186341289458097
MEC	-0.013731306258377719	0.1302228461695542	0.02746027763775541	-0.07107709217482504	0.11792945222417647	-0.06450361223299914	-0.07473960181773298	0.01991407626244941	0.11096357208727657	0.20980881077011493	0.2113851649065846	0.2576367518393707	0.30217527307992714	0.11539653739320127	-0.0753388335303071	-0.10365707511211063	0.0336289827365504	-0.1425135717317638	-0.000582860057694096	0.08326980257351486	0.007020586059388068	0.06621077437361293	0.06245568737785293	-0.0795044871576236	-0.047190572894782734	0.021378339358942414	-0.07566297582670956	0.14781412946982903	-0.2583322371474487	-0.18630339826423215	0.027317693644147243	-0.06708506421321803	0.19231128208954026	0.33788720795810157	0.14401620442180024	0.18052552302721014	0.03281200787507209	-0.1007988368025884	-0.27062644285323206	-0.13151204099504513	-0.0448317573114198	-0.06833923413150507	0.1327622521088692	0.07345707451610209	0.07610750429894987	0.2510470822079834
