# Supplementary material for: High-throughput laboratory evolution reveals evolutionary constraints in Escherichia coli
Source: Nat Commun. 2020 Nov 24;11:5970. doi: 10.1038/s41467-020-19713-w (PMC7686311; doi:10.1038/s41467-020-19713-w)
Supplement: Supplementary file 10 — Source Data [file 41467_2020_19713_MOESM10_ESM.zip › Source Data/FigS8.csv]

	5-FOA_dctA	5-FOA_prlF	5-FOA_MDS42	5-FU_uraA	5-FU_MDS42	BSD_oppA	BSD_MDS42	CBPC_gyrA	CBPC_ompF	CBPC_prlF	CBPC_rob	CBPC_rssB	CBPC_MDS42	CP _gyrA	CP _ompF	CP _MDS42	DCS_dadA	DCS_MDS42	DVAL_prlF	DVAL_yhjE	DVAL_MDS42	EDTA_ycbZ	EDTA_MDS42	EM_acrR	EM_ycbZ	EM_MDS42	FOS_glpT	FOS_MDS42	FTD_ompF	FTD_MDS42	GAH_glnP	GAH_mprA	GAH_MDS42	KM_prlF	KM_MDS42	NFLX_gyrA	NFLX_MDS42	NVA_acrR	NVA_gyrA	NVA_ompF	NVA_ycbZ	NVA_yhjE	NVA_MDS42	TET_acrR	TET_gyrA	TET_mprA	TET_rob	TET_rssB	TET_MDS42
0	1.0	1.0	1.0	1.0	1.0	1.0	1.0	1.0	1.0	1.0	1.0	1.0	1.0	1.0	1.0	1.0	1.0	1.0	1.0	1.0	1.0	1.0	1.0	1.0	1.0	1.0	1.0	1.0	1.0	1.0	1.0	1.0	1.0	1.0	1.0	1.0	1.0	1.0	1.0	1.0	1.0	1.0	1.0	1.0	1.0	1.0	1.0	1.0	1.0
1	1.091374269	0.8874396133333334	1.1184265009999999	1.0157894736666668	0.9119262803333333	0.8755935423333333	0.8860583860000001	1.0902718573333334	1.0299564270000001	0.9239877766666668	1.0198592256666668	1.0922619050000002	0.8401795736666666	1.154078675	1.1668959983333334	0.8438634713333334	1.010879121	0.7885632886666666	0.9998782123333333	1.0618686866666665	0.9325529543333334	0.9531024533333333	1.2296296296666667	0.7676630433333335	1.0122094506666668	0.9269135803333333	1.0051851853333333	0.944088319	0.751461988	1.0354440463333334	0.8675595236666666	0.7815656566666666	0.9753086419999999	0.9277777776666666	1.182979798	1.0921568626666667	0.752059052	0.6969246033333333	0.777104377	0.7735643453333334	0.933760684	0.9312169313333333	0.5441309646666667	1.0175565176666668	1.1742521366666667	0.9503968253333334	0.898576097	1.026915114	1.0257597343333336
2	1.2844231793333334	1.0706924316666666	0.19768115933333333	0.8631578946666667	0.02072479166666667	0.9647944650000001	7.451099999999999e-05	0.7672634273333333	1.2440087143333332	0.5206264323333333	0.8621585386666667	0.9007936506666666	7.698266666666667e-05	1.1605383023333333	1.0070519436666667	9.263333333333333e-06	0.9905494506666668	0.0014233143333333333	1.0685056633333334	1.0454545453333333	0.4938684503333333	1.140692641	0.2044444443333333	0.7187088273333333	0.9636781609999999	3.8e-08	1.0019753086666665	0.00038758333333333337	0.895711501	0.05459795066666667	0.8720238096666667	0.626262626	0.06182008666666666	0.7317460320000001	0.09253535333333333	0.944117647	0.06454545466666667	0.6502976189999999	0.6776094276666668	0.711161963	0.9047751766666666	0.5271765273333333	0.30999651666666667	0.820827321	1.1742521366666667	0.6053312626666666	1.106967787	1.270673487	0.008300095
4	0.9604598620000001	5.5266666666666666e-06	9.55e-06	0.7087719296666667	0.002570441	1.4766666666666667e-05	4.386666666666666e-08	1.3103333333333334e-06	1.3970588236666668	1.2123333333333333e-05	1.1685101390000001	0.9652777779999999	1.1776666666666666e-07	5.163333333333333e-08	2.536666666666667e-05	3.1399999999999997e-08	1.0113919413333334	6.441099999999999e-05	0.3650834246666667	1.0606060603333332	0.014587513666666668	0.8953823953333334	0.023578703666666662	4.0099999999999995e-08	3.716666666666667e-08	3.8e-08	1.0155555556666667	6.140833333333333e-05	0.873294347	5.34e-06	0.500228938	0.5101010103333333	0.005511510666666666	1.0146666666666667e-05	8.35e-06	0.9303921566666666	0.012584082666666668	0.6751373626666667	0.465151515	0.7567832623333333	0.559596804	0.6160012826666666	0.09767676766666666	1.5766666666666669e-06	2.695e-05	2.7299999999999997e-06	1.032037815	1.0092558763333335	3.9066666666666666e-08
8	1.2553872053333333	8.556666666666667e-07	5.4e-08	1.1570175440000001	0.0002853976666666667	4.016666666666667e-08	4.8700000000000006e-08	5.2633333333333335e-08	1.1911764706666668	5.856666666666667e-06	0.9319591086666666	2.7859999999999998e-05	3.196666666666667e-08	4.87e-08	4.79e-08	5.816666666666667e-08	1.0326739926666668	2.0896666666666666e-05	0.024929363	0.75	5.759999999999999e-05	0.00018879266666666666	5.4799999999999994e-08	4.0099999999999995e-08	3.716666666666667e-08	3.8e-08	1.1042495126666667	1.8213333333333334e-05	0.916179337	2.425e-06	0.0012065020000000001	0.0020113636666666667	3.5499999999999996e-05	6.27e-08	4.24e-08	0.6777777776666666	0.011866828666666667	0.439331502	0.5190235689999999	0.5810177616666666	0.488805277	0.4735449733333333	0.007493208	6.373333333333333e-07	9.653333333333335e-07	1.199e-06	0.7311507936666667	0.017261632333333332	5.056666666666666e-08
