# Supplementary material for: High-throughput laboratory evolution reveals evolutionary constraints in Escherichia coli
Source: Nat Commun. 2020 Nov 24;11:5970. doi: 10.1038/s41467-020-19713-w (PMC7686311; doi:10.1038/s41467-020-19713-w)
Supplement: Supplementary file 10 — Source Data [file 41467_2020_19713_MOESM10_ESM.zip › Source Data/FigS11.csv]

	Area size	standard deviation
Parent	2.2763050427695712	0.7386980912579529
VCME6	1.5718506164693617	0.37672587226920834
VCME5	2.005415055295474	0.6485350836530444
VCME4	1.5364375388164326	0.4305361736512748
VCME2	1.6163454760989366	0.3928640474323005
TETE6	1.7558890071865845	0.44681753485564724
TETE4	2.233223072565849	0.7301130032729392
TETE2	1.729358071829137	0.4706738197015904
TETE1	1.7149431027717337	0.6112347157353337
SXZE5	1.821606934497465	0.488649154183764
SXZE4	1.4020649109316927	0.27450659311646564
SXZE2	1.75976487408689	0.49083418057812783
SXZE1	1.6837832944395277	0.4939039506470759
SSE6	1.6504316056835746	0.4800223983054213
SSE4	2.046327796483935	0.7319654691017017
SSE2	1.6476986014994226	0.45384763277951284
SSE1	1.7333947645554384	0.49184209532280565
SHXE5	1.5602923154555939	0.42984016348183796
SHXE4	1.7500665424540853	0.48251977197751167
SHXE3	1.6439273940895909	0.43365142074559965
SHXE1	1.5200634915453408	0.3702064941485097
SDCE6	1.635770692253806	0.40236125988381394
SDCE3	1.7340203798054656	0.5415233757388827
SDCE2	1.6926561646330358	0.4220358362395789
SDCE1	1.5708748897482874	0.38132443366122
RFPE4	1.5045841197441547	0.32762477169234877
RFPE3	1.8286942804803588	0.506349838947221
RFPE2	1.8528607710052354	0.5032639214708272
RFPE1	1.7008591538219568	0.44168154661391296
PURE5	1.6353420643223093	0.38389240855174595
PURE3	1.7203396942622533	0.45500196742269516
PURE2	1.7339133617247815	0.41457842973297343
PURE1	1.6047680113202962	0.395555874896653
PSE6	1.907871972318339	0.564447761861642
PSE5	1.8109599748630656	0.6052879092706371
PSE4	1.7240148486579105	0.4289629998445009
PSE2	1.7463886688623	0.45506451654663954
PMZE6	1.755242655323652	0.44628612772764253
PMZE4	1.821524064171123	0.5115270275775793
PMZE2	1.9586840154018261	0.536409019173368
PMZE1	1.840050088319984	0.4902311351257857
PLME6	1.8049204976108089	0.4266658183836328
PLME5	1.7648369508231108	0.5319192542209898
PLME3	2.365955573405833	0.8016898620876768
PLME1	1.9372349459870033	0.5902640808681565
PHENE6	1.714503586361016	0.38542536826710955
PHENE5	1.6833958815724441	0.4870008113650459
PHENE2	1.7801881397402661	0.5918407176490753
PHENE1	1.681032707200529	0.4340171390597037
NiClE6	1.524283665924065	0.3168903090370604
NiClE3	2.0330521914648227	0.6907038251455361
NiClE2	1.7003062087134315	0.42980321488385453
NiClE1	1.7444050675298592	0.5961940923945485
NVAE6	1.9695950275535052	0.41116446566146386
NVAE5	1.8195531707149952	0.5110888836347295
NVAE2	1.7609761295822672	0.38699751210141087
NVAE1	1.8011033492198214	0.49552301791616793
NQOE6	1.4606068671812615	0.33159629794902495
NQOE5	1.6411324591756207	0.4126048027117418
NQOE4	1.7497199671723895	0.48364002888807023
NQOE3	1.6512105035512656	0.41938773776149724
NMNOE6	1.6536328514456637	0.4650563451186438
NMNOE5	1.8245621458301988	0.4934881418879986
NMNOE4	2.118184061719648	0.6398014541180721
NMNOE1	1.5853016398375215	0.422197597326612
NITE6	1.9569378453752007	0.5267794992227438
NITE5	1.5889216939972926	0.3602251197542512
NITE3	1.5025675476698812	0.3322164631202136
NITE2	1.4734014122148147	0.3233834761061068
NFLXE6	2.0264703228819494	0.582815778445378
NFLXE5	1.7090483891766421	0.5018023425303821
NFLXE4	1.8768458809548776	0.5411399595584854
NFLXE1	2.429869006426101	0.8310215146926931
MMCE6	1.9288647302812545	0.5234700813910973
MMCE5	2.4414282194392967	0.6135691754604645
MMCE4	1.9065137752962142	0.4859062907376146
MMCE1	1.9379147321624113	0.5870361890536508
MECE6	1.6207708573625537	0.3516942933860371
MECE5	2.045022230903748	0.7100163736180012
MECE3	1.6148711460001035	0.5062060591233092
MECE2	1.7116076306683667	0.45227663432292214
M9E4	1.6829215545615672	0.4206610116777453
M9E3	1.7049444996402763	0.4125783897090373
M9E2	1.7046889601697273	0.46430962175659946
M9E1	1.7100544261822384	0.35823924897549525
LVALE6	2.5502367042707506	0.7587140624507516
LVALE5	2.1284315462542214	0.6335316179401957
LVALE4	2.0763948961937717	0.5989833494817701
LVALE3	2.125447702300735	0.6050500194638647
KTeE6	1.6116293064540397	0.395862070081105
KTeE5	1.8650091685141832	0.49004910448975303
KTeE3	1.7196827372619465	0.4393726047019725
KTeE2	1.6864353207346292	0.3926789945114499
KME6	1.7872132513135983	0.5779857266054448
KME5	1.544478085351788	0.4187309849704287
KME4	1.758405568109597	0.506251980409046
KME1	1.9038721178410893	0.6362298898230504
HSEE4	1.9837156465020087	0.6329467512889154
HSEE3	1.7856407268789865	0.5114227432174503
HSEE2	1.6270243632650765	0.48342744246158115
HSEE1	1.7382955856139262	0.40348221318428246
H2O2E6	1.688154000083378	0.40118146010934774
H2O2E5	1.7674000058647588	0.45060022045941744
H2O2E3	1.6073468414515124	0.30827894813677237
H2O2E2	1.653023590199196	0.44478283284887365
GAHE4	1.8757561073965197	0.4457713605587362
GAHE3	1.6050183690033748	0.40280680376604217
GAHE2	1.7927887267438944	0.41870719474864265
GAHE1	1.785408556805075	0.5233858434376428
FTDE4	2.0975963914977758	0.6099966795681376
FTDE3	1.7471225305538036	0.4653053734440682
FTDE2	2.1629301230296045	0.5714671869551228
FTDE1	2.151924202516827	0.7238611587588731
FOSE6	1.895601894008378	0.5262308896435646
FOSE5	1.6524204543836407	0.46353014058334174
FOSE3	1.4799113832656745	0.32914737878203154
FOSE1	1.70562120519684	0.40209117517345627
EME6	1.7302519315542495	0.419232128015163
EME3	1.8701484367823134	0.49411294366228803
EME2	1.7781005101412815	0.45435770785815266
EME1	1.71703791810842	0.4175394662051163
EDTAE6	1.6453911699942647	0.5152649475000531
EDTAE3	1.6740642335365525	0.42169761039454323
EDTAE2	1.7697983983818448	0.5252897727541432
EDTAE1	1.7217016973721135	0.46346729364236927
DVALE6	1.90952404309207	0.5670090877888818
DVALE5	1.8799568239581104	0.5269495943076631
DVALE3	1.9026854717009887	0.49394146341312156
DVALE2	1.7351759533407054	0.452070364590167
DCSE5	1.901657493231977	0.5392515904139195
DCSE4	1.8335197856232275	0.6197077331060749
DCSE3	1.6848608787406363	0.4240188508808849
DCSE2	1.7064500432525953	0.41641295918153665
CPE6	1.8641213169759885	0.5155254144353659
CPE5	1.8493280933062881	0.40808491270690533
CPE3	1.5610895892884011	0.31886758768367934
CPE2	1.9685938100730491	0.6614829940921578
CMZE6	1.9899009695790084	0.5438953137687874
CMZE4	1.8146291242263266	0.5740377023407536
CMZE3	1.8074829357462174	0.5272655222118637
CMZE1	2.2042088894381284	0.736411707919891
CCCPE6	1.7025560224089633	0.37605042778260317
CCCPE5	1.5927440494914535	0.3793332463765197
CCCPE4	1.6529240496040498	0.539726143641268
CCCPE1	1.6387702847732373	0.3680691220314009
CBPCE5	2.10735718919921	0.6645745770331246
CBPCE3	1.816193106201756	0.585377740655154
CBPCE2	1.4982853962705354	0.43462833867789885
CBPCE1	1.7124016352271454	0.5372655405850233
BZE6	1.8658841049450317	0.5730458698462494
BZE4	1.6759766239383453	0.5252675505245257
BZE2	1.7762540425628155	0.47737167020982135
BZE1	2.16954041678591	0.6597874909275455
BSDE6	1.8879624289803068	0.5324963391629189
BSDE5	1.7168770081562044	0.4499790000756533
BSDE4	1.6587160278160376	0.4421454478181135
BSDE2	1.7933074223890055	0.47051639944006785
B-Cl-AlaE6	1.559856785851596	0.3482906498804429
B-Cl-AlaE4	1.4339847192073762	0.3092560839836678
B-Cl-AlaE2	1.7583882000512614	0.5456231385088173
B-Cl-AlaE1	1.5403473987200293	0.3787947281692683
AZTE6	1.9488932186398487	0.7651651022690421
AZTE5	2.0227222068906965	0.6296858505432217
AZTE4	2.1981918557118214	0.9579028219488428
AZTE3	2.071232904926677	0.8950875866199883
ATPE6	1.9408973404683354	0.4941290216093069
ATPE5	2.1371168835966454	0.6640755651204556
ATPE3	2.0625665424540873	0.61350403815591
ATPE1	2.0343949510210044	0.5081951363122745
AFE6	1.5629753032434697	0.39561337298394533
AFE4	1.5550718369189107	0.370414875102688
AFE3	1.859861591695502	0.491414687100051
AFE2	1.7465397923875434	0.43663571141804214
ABUE6	1.9115129493647491	0.5475403352917092
ABUE5	1.9213319918760334	0.5181251758967402
ABUE4	1.8839454230890225	0.5329374480637958
ABUE3	1.781284176273375	0.502644862656392
6-MPE6	1.5959419899631064	0.5336415477193299
6-MPE5	1.5878828135532281	0.4205579312262317
6-MPE4	1.6108242490124627	0.5517564999386624
6-MPE3	1.5645471495280017	0.38044884012367913
5-FUE4	1.483343551583968	0.3853219433141457
5-FUE3	2.2074474139501	0.8529446747388824
5-FUE2	1.4881786393099081	0.2867636316569444
5-FUE1	1.6568016273005364	0.43600649780900547
5-FOAE6	1.8056691311634954	0.41860700270574847
5-FOAE4	1.7845608154252408	0.43633589022752667
5-FOAE3	1.8637269254254807	0.5819631802313636
5-FOAE2	1.434187536400699	0.29900349932395714
3-ATE5	2.286649954099286	0.6597593873540724
3-ATE4	1.7961525425443656	0.5341441509904244
3-ATE3	1.959902122099354	0.6285625602845828
3-ATE1	2.3092260912160727	0.8769587335835656
