# Supplementary material for: High-throughput laboratory evolution reveals evolutionary constraints in Escherichia coli
Source: Nat Commun. 2020 Nov 24;11:5970. doi: 10.1038/s41467-020-19713-w (PMC7686311; doi:10.1038/s41467-020-19713-w)
Supplement: Supplementary file 10 — Source Data [file 41467_2020_19713_MOESM10_ESM.zip › Source Data/fig4abc.csv]

	Relative resistance	strain_name	Stress	ompF/ompR/envZ
0	5.232599461	CPE6	CBPC	Mut. in ompF/ompR/envZ
1	2.395252683	CPE2	CBPC	Other evolved strains
2	2.294858793	CPE5	CBPC	Mut. in ompF/ompR/envZ
3	2.00793245	CPE3	CBPC	Other evolved strains
4	-0.098715325	RFPE4	CBPC	Other evolved strains
5	0.370492392	RFPE1	CBPC	Other evolved strains
6	0.627465734	RFPE3	CBPC	Other evolved strains
7	1.504699024	RFPE2	CBPC	Other evolved strains
8	-0.069413762	5-FUE4	CBPC	Other evolved strains
9	-0.00269212	5-FUE3	CBPC	Other evolved strains
10	-0.157228667	5-FUE1	CBPC	Other evolved strains
11	0.55020477	5-FUE2	CBPC	Other evolved strains
12	-0.180842626	H2O2E3	CBPC	Other evolved strains
13	-0.0045729	H2O2E2	CBPC	Other evolved strains
14	0.619718754	H2O2E5	CBPC	Other evolved strains
15	0.073948596	H2O2E6	CBPC	Other evolved strains
16	4.100625151	CMZE4	CBPC	Mut. in ompF/ompR/envZ
17	1.11403948	CMZE1	CBPC	Other evolved strains
18	0.840759597	CMZE3	CBPC	Other evolved strains
19	0.808354526	CMZE6	CBPC	Other evolved strains
20	1.730462	LVALE6	CBPC	Other evolved strains
21	-0.120113938	LVALE3	CBPC	Other evolved strains
22	0.109515761	LVALE4	CBPC	Other evolved strains
23	-0.072400677	LVALE5	CBPC	Other evolved strains
24	0.17507383	B-Cl-AlaE4	CBPC	Other evolved strains
25	-0.707895921	B-Cl-AlaE1	CBPC	Other evolved strains
26	-0.125290801	B-Cl-AlaE2	CBPC	Other evolved strains
27	1.179680917	B-Cl-AlaE6	CBPC	Other evolved strains
28	6.069129271	AZTE3	CBPC	Other evolved strains
29	5.070398359	AZTE6	CBPC	Other evolved strains
30	4.797703916	AZTE5	CBPC	Other evolved strains
31	1.272890423	AZTE4	CBPC	Other evolved strains
32	-0.435215533	KME1	CBPC	Other evolved strains
33	0.171302011	KME5	CBPC	Other evolved strains
34	-0.092525091	KME6	CBPC	Other evolved strains
35	0.499745624	KME4	CBPC	Other evolved strains
36	-0.051257937	6-MPE6	CBPC	Other evolved strains
37	0.121396054	6-MPE3	CBPC	Other evolved strains
38	-0.217918246	6-MPE4	CBPC	Other evolved strains
39	-0.050551987	6-MPE5	CBPC	Other evolved strains
40	5.017916154	AFE3	CBPC	Mut. in ompF/ompR/envZ
41	1.546442875	AFE2	CBPC	Other evolved strains
42	2.638549432	AFE4	CBPC	Other evolved strains
43	-0.289631277	AFE6	CBPC	Other evolved strains
44	-0.166208538	NiClE1	CBPC	Other evolved strains
45	0.688265987	NiClE6	CBPC	Other evolved strains
46	-0.29457406	NiClE2	CBPC	Other evolved strains
47	0.743718876	NiClE3	CBPC	Other evolved strains
48	3.068595684	CBPCE5	CBPC	Selected in presented stress
49	3.605559092	CBPCE1	CBPC	Selected in presented stress
50	2.786468779	CBPCE3	CBPC	Selected in presented stress
51	2.743964611	CBPCE2	CBPC	Selected in presented stress
52	4.388767693	NFLXE1	CBPC	Mut. in ompF/ompR/envZ
53	4.19041774	NFLXE6	CBPC	Mut. in ompF/ompR/envZ
54	5.174948533	NFLXE5	CBPC	Mut. in ompF/ompR/envZ
55	4.763630182	NFLXE4	CBPC	Mut. in ompF/ompR/envZ
56	-0.017677578	SDCE1	CBPC	Other evolved strains
57	-0.452286887	SDCE6	CBPC	Other evolved strains
58	0.684264713	SDCE2	CBPC	Other evolved strains
59	0.078096132	SDCE3	CBPC	Other evolved strains
60	1.230528196	SXZE2	CBPC	Other evolved strains
61	2.965865751	SXZE4	CBPC	Mut. in ompF/ompR/envZ
62	0.376648343	SXZE1	CBPC	Other evolved strains
63	0.827147877	SXZE5	CBPC	Other evolved strains
64	-0.070435203	FOSE3	CBPC	Other evolved strains
65	1.253540129	FOSE6	CBPC	Other evolved strains
66	0.246659641	FOSE5	CBPC	Other evolved strains
67	0.246407292	FOSE1	CBPC	Other evolved strains
68	0.896598944	KTeE5	CBPC	Other evolved strains
69	0.498083722	KTeE2	CBPC	Other evolved strains
70	-0.099675556	KTeE3	CBPC	Other evolved strains
71	0.402018254	KTeE6	CBPC	Other evolved strains
72	0.223484669	PSE5	CBPC	Other evolved strains
73	-0.528614074	PSE6	CBPC	Other evolved strains
74	-0.606317527	PSE2	CBPC	Other evolved strains
75	-0.561860595	PSE4	CBPC	Other evolved strains
76	-0.576860968	BZE1	CBPC	Other evolved strains
77	0.641510204	BZE2	CBPC	Other evolved strains
78	0.832987526	BZE6	CBPC	Other evolved strains
79	0.27852992	BZE4	CBPC	Other evolved strains
80	1.205143091	DCSE4	CBPC	Other evolved strains
81	0.673879046	DCSE2	CBPC	Other evolved strains
82	0.751931158	DCSE3	CBPC	Other evolved strains
83	0.533779627	DCSE5	CBPC	Other evolved strains
84	1.357863434	MMCE6	CBPC	Other evolved strains
85	4.826949565	MMCE4	CBPC	Mut. in ompF/ompR/envZ
86	0.785821118	MMCE1	CBPC	Other evolved strains
87	0.561427127	MMCE5	CBPC	Mut. in ompF/ompR/envZ
88	0.984625799	VCME6	CBPC	Other evolved strains
89	-0.906652956	VCME2	CBPC	Other evolved strains
90	2.451028123	VCME4	CBPC	Mut. in ompF/ompR/envZ
91	-0.655011071	VCME5	CBPC	Other evolved strains
92	1.361390678	ATPE3	CBPC	Other evolved strains
93	1.013600644	ATPE1	CBPC	Other evolved strains
94	0.844335131	ATPE5	CBPC	Other evolved strains
95	2.330941581	ATPE6	CBPC	Other evolved strains
96	0.089915129	PLME3	CBPC	Other evolved strains
97	0.752248538	PLME5	CBPC	Other evolved strains
98	0.008184855	PLME6	CBPC	Other evolved strains
99	1.197471597	PLME1	CBPC	Other evolved strains
100	1.825644002	PHENE2	CBPC	Other evolved strains
101	2.264947532	PHENE5	CBPC	Other evolved strains
102	1.354348425	PHENE6	CBPC	Other evolved strains
103	0.905139345	PHENE1	CBPC	Other evolved strains
104	-0.76215491	3-ATE1	CBPC	Other evolved strains
105	1.172890915	3-ATE5	CBPC	Other evolved strains
106	-0.115480497	3-ATE3	CBPC	Other evolved strains
107	0.30122474	3-ATE4	CBPC	Other evolved strains
108	0.288424188	NVAE1	CBPC	Other evolved strains
109	0.342144608	NVAE2	CBPC	Other evolved strains
110	0.283719735	NVAE5	CBPC	Other evolved strains
111	0.349290279	NVAE6	CBPC	Other evolved strains
112	0.891492845	MECE5	CBPC	Other evolved strains
113	2.141631016	MECE6	CBPC	Mut. in ompF/ompR/envZ
114	0.370577111	MECE3	CBPC	Other evolved strains
115	0.08748825	MECE2	CBPC	Other evolved strains
116	4.747374947	TETE4	CBPC	Mut. in ompF/ompR/envZ
117	5.050190669	TETE1	CBPC	Mut. in ompF/ompR/envZ
118	4.800866369	TETE2	CBPC	Mut. in ompF/ompR/envZ
119	4.852027527	TETE6	CBPC	Other evolved strains
120	0.083314291	M9E1	CBPC	Other evolved strains
121	-0.062501397	M9E2	CBPC	Other evolved strains
122	0.310148673	M9E3	CBPC	Other evolved strains
123	0.002056743	M9E4	CBPC	Other evolved strains
124	0.85462649	NQOE5	CBPC	Other evolved strains
125	0.483068595	NQOE6	CBPC	Other evolved strains
126	2.216668314	NQOE4	CBPC	Other evolved strains
127	1.330314705	NQOE3	CBPC	Other evolved strains
128	-0.061045477	EDTAE1	CBPC	Other evolved strains
129	-0.162220318	EDTAE2	CBPC	Other evolved strains
130	0.441920391	EDTAE6	CBPC	Other evolved strains
131	0.895492383	EDTAE3	CBPC	Other evolved strains
132	0.204576632	SHXE3	CBPC	Other evolved strains
133	-0.316831086	SHXE1	CBPC	Other evolved strains
134	-0.209088396	SHXE5	CBPC	Other evolved strains
135	-0.04486314	SHXE4	CBPC	Other evolved strains
136	0.821995787	PMZE1	CBPC	Other evolved strains
137	0.92463283	PMZE4	CBPC	Other evolved strains
138	0.386528975	PMZE6	CBPC	Other evolved strains
139	1.27778804	PMZE2	CBPC	Other evolved strains
140	-0.002144794	NITE3	CBPC	Other evolved strains
141	0.085486367	NITE2	CBPC	Other evolved strains
142	0.356389036	NITE1	CBPC	Other evolved strains
143	0.545283815	NITE5	CBPC	Other evolved strains
144	-0.105532243	SSE2	CBPC	Other evolved strains
145	0.567587801	SSE6	CBPC	Other evolved strains
146	0.040825464	SSE1	CBPC	Other evolved strains
147	0.030368777	SSE4	CBPC	Other evolved strains
148	0.018660138	BSDE5	CBPC	Other evolved strains
149	-0.035467823	BSDE4	CBPC	Other evolved strains
150	-0.258028439	BSDE2	CBPC	Other evolved strains
151	-0.31590109	BSDE6	CBPC	Other evolved strains
152	-0.161716286	GAHE3	CBPC	Other evolved strains
153	-0.005885688	GAHE2	CBPC	Other evolved strains
154	-0.185143217	GAHE1	CBPC	Other evolved strains
155	-0.163853201	GAHE4	CBPC	Mut. in ompF/ompR/envZ
156	5.031468576	FTDE4	CBPC	Other evolved strains
157	2.741793515	FTDE1	CBPC	Mut. in ompF/ompR/envZ
158	4.277611501	FTDE2	CBPC	Mut. in ompF/ompR/envZ
159	4.616252457	FTDE3	CBPC	Mut. in ompF/ompR/envZ
160	1.329926259	EME3	CBPC	Other evolved strains
161	0.990132805	EME6	CBPC	Other evolved strains
162	0.599867569	EME1	CBPC	Other evolved strains
163	1.302561067	EME2	CBPC	Other evolved strains
164	-0.363527432	HSEE4	CBPC	Other evolved strains
165	-0.093584766	HSEE2	CBPC	Other evolved strains
166	0.416369095	HSEE3	CBPC	Other evolved strains
167	0.829168057	HSEE1	CBPC	Other evolved strains
168	-0.086602831	CCCPE4	CBPC	Other evolved strains
169	0.53383573	CCCPE5	CBPC	Other evolved strains
170	0.245608009	CCCPE6	CBPC	Other evolved strains
171	0.525526657	CCCPE3	CBPC	Other evolved strains
172	-0.161971752	ABUE5	CBPC	Other evolved strains
173	1.829507659	ABUE6	CBPC	Other evolved strains
174	0.542798159	ABUE4	CBPC	Other evolved strains
175	0.334108698	ABUE3	CBPC	Other evolved strains
176	1.336053182	PURE2	CBPC	Other evolved strains
177	1.777731927	PURE3	CBPC	Other evolved strains
178	1.012243873	PURE1	CBPC	Other evolved strains
179	0.579699477	PURE5	CBPC	Other evolved strains
180	-0.175042446	DVALE6	CBPC	Other evolved strains
181	0.136646384	DVALE2	CBPC	Other evolved strains
182	0.75171316	DVALE1	CBPC	Other evolved strains
183	0.472902068	DVALE5	CBPC	Other evolved strains
184	1.276914375	5-FOAE4	CBPC	Other evolved strains
185	0.004987939	5-FOAE6	CBPC	Other evolved strains
186	0.794150955	5-FOAE3	CBPC	Other evolved strains
187	0.714331673	5-FOAE2	CBPC	Other evolved strains
188	1.33254613	NMNOE5	CBPC	Other evolved strains
189	0.261185034	NMNOE6	CBPC	Other evolved strains
190	0.194833448	NMNOE1	CBPC	Other evolved strains
191	-0.070050189	NMNOE4	CBPC	Other evolved strains
0	4.520657813	ompF	CBPC	ompF mutant
0	2.831488912	CPE6	CMZ	Mut. in ompF/ompR/envZ
1	0.80214828	CPE2	CMZ	Other evolved strains
2	0.961492546	CPE5	CMZ	Mut. in ompF/ompR/envZ
3	0.672648718	CPE3	CMZ	Other evolved strains
4	-0.105328411	RFPE4	CMZ	Other evolved strains
5	0.102977078	RFPE1	CMZ	Other evolved strains
6	0.071503141	RFPE3	CMZ	Other evolved strains
7	0.456640808	RFPE2	CMZ	Other evolved strains
8	-0.091193492	5-FUE4	CMZ	Other evolved strains
9	-0.121336351	5-FUE3	CMZ	Other evolved strains
10	-0.16580719	5-FUE1	CMZ	Other evolved strains
11	-0.115646997	5-FUE2	CMZ	Other evolved strains
12	-0.368218587	H2O2E3	CMZ	Other evolved strains
13	-0.245657952	H2O2E2	CMZ	Other evolved strains
14	0.279974848	H2O2E5	CMZ	Other evolved strains
15	0.03333952	H2O2E6	CMZ	Other evolved strains
16	0.689295183	CMZE4	CMZ	Selected in presented stress + mut. in ompF/ompR/envZ
17	0.7140031	CMZE1	CMZ	Selected in presented stress
18	0.734484256	CMZE3	CMZ	Selected in presented stress
19	1.309809946	CMZE6	CMZ	Selected in presented stress
20	0.941027831	LVALE6	CMZ	Other evolved strains
21	-0.145789666	LVALE3	CMZ	Other evolved strains
22	0.130713149	LVALE4	CMZ	Other evolved strains
23	0.151353268	LVALE5	CMZ	Other evolved strains
24	-0.660659365	B-Cl-AlaE4	CMZ	Other evolved strains
25	-0.355727392	B-Cl-AlaE1	CMZ	Other evolved strains
26	-0.134524637	B-Cl-AlaE2	CMZ	Other evolved strains
27	0.355189442	B-Cl-AlaE6	CMZ	Other evolved strains
28	1.215111209	AZTE3	CMZ	Other evolved strains
29	1.172379994	AZTE6	CMZ	Other evolved strains
30	0.881048124	AZTE5	CMZ	Other evolved strains
31	0.512009834	AZTE4	CMZ	Other evolved strains
32	-0.435104035	KME1	CMZ	Other evolved strains
33	0.086461567	KME5	CMZ	Other evolved strains
34	-0.001985105	KME6	CMZ	Other evolved strains
35	-0.094679293	KME4	CMZ	Other evolved strains
36	-0.162049292	6-MPE6	CMZ	Other evolved strains
37	-0.171786802	6-MPE3	CMZ	Other evolved strains
38	-0.035639569	6-MPE4	CMZ	Other evolved strains
39	0.076279638	6-MPE5	CMZ	Other evolved strains
40	2.831488913	AFE3	CMZ	Mut. in ompF/ompR/envZ
41	0.928357457	AFE2	CMZ	Other evolved strains
42	1.432398284	AFE4	CMZ	Other evolved strains
43	0.397751595	AFE6	CMZ	Other evolved strains
44	-0.137100004	NiClE1	CMZ	Other evolved strains
45	0.413466451	NiClE6	CMZ	Other evolved strains
46	-0.267273052	NiClE2	CMZ	Other evolved strains
47	-0.06793315	NiClE3	CMZ	Other evolved strains
48	1.507283533	CBPCE5	CMZ	Mut. in ompF/ompR/envZ
49	0.573466625	CBPCE1	CMZ	Other evolved strains
50	1.437229907	CBPCE3	CMZ	Other evolved strains
51	0.454270993	CBPCE2	CMZ	Other evolved strains
52	2.831488913	NFLXE1	CMZ	Mut. in ompF/ompR/envZ
53	2.831488913	NFLXE6	CMZ	Mut. in ompF/ompR/envZ
54	2.831422559	NFLXE5	CMZ	Mut. in ompF/ompR/envZ
55	2.597601308	NFLXE4	CMZ	Mut. in ompF/ompR/envZ
56	0.120843166	SDCE1	CMZ	Other evolved strains
57	-0.045216614	SDCE6	CMZ	Other evolved strains
58	0.316517528	SDCE2	CMZ	Other evolved strains
59	0.25595348	SDCE3	CMZ	Other evolved strains
60	0.652885987	SXZE2	CMZ	Other evolved strains
61	2.831488913	SXZE4	CMZ	Mut. in ompF/ompR/envZ
62	-0.52704287	SXZE1	CMZ	Other evolved strains
63	0.217424384	SXZE5	CMZ	Other evolved strains
64	-0.147935417	FOSE3	CMZ	Other evolved strains
65	0.360678045	FOSE6	CMZ	Other evolved strains
66	-0.030564532	FOSE5	CMZ	Other evolved strains
67	0.074281272	FOSE1	CMZ	Other evolved strains
68	0.413043757	KTeE5	CMZ	Other evolved strains
69	0.204049218	KTeE2	CMZ	Other evolved strains
70	0.06702344	KTeE3	CMZ	Other evolved strains
71	0.111493193	KTeE6	CMZ	Other evolved strains
72	0.197914086	PSE5	CMZ	Other evolved strains
73	-0.382504156	PSE6	CMZ	Other evolved strains
74	-0.261970828	PSE2	CMZ	Other evolved strains
75	-0.108578235	PSE4	CMZ	Other evolved strains
76	-1.439676212	BZE1	CMZ	Other evolved strains
77	-0.48055048	BZE2	CMZ	Other evolved strains
78	0.171327348	BZE6	CMZ	Other evolved strains
79	0.088098142	BZE4	CMZ	Other evolved strains
80	0.126138462	DCSE4	CMZ	Other evolved strains
81	0.128424002	DCSE2	CMZ	Other evolved strains
82	0.283271036	DCSE3	CMZ	Other evolved strains
83	0.085121475	DCSE5	CMZ	Other evolved strains
84	0.668653265	MMCE6	CMZ	Other evolved strains
85	2.831487075	MMCE4	CMZ	Mut. in ompF/ompR/envZ
86	0.331475234	MMCE1	CMZ	Other evolved strains
87	0.245489721	MMCE5	CMZ	Mut. in ompF/ompR/envZ
88	-0.375955765	VCME6	CMZ	Other evolved strains
89	-0.91452308	VCME2	CMZ	Other evolved strains
90	0.375358519	VCME4	CMZ	Mut. in ompF/ompR/envZ
91	-0.522230698	VCME5	CMZ	Other evolved strains
92	0.365365531	ATPE3	CMZ	Other evolved strains
93	0.409584565	ATPE1	CMZ	Other evolved strains
94	0.251750892	ATPE5	CMZ	Other evolved strains
95	0.633252652	ATPE6	CMZ	Other evolved strains
96	0.272734889	PLME3	CMZ	Other evolved strains
97	0.305292428	PLME5	CMZ	Other evolved strains
98	-0.030013657	PLME6	CMZ	Other evolved strains
99	0.803359255	PLME1	CMZ	Other evolved strains
100	0.581777547	PHENE2	CMZ	Other evolved strains
101	0.643745254	PHENE5	CMZ	Other evolved strains
102	0.31319048	PHENE6	CMZ	Other evolved strains
103	0.179806054	PHENE1	CMZ	Other evolved strains
104	-0.163832807	3-ATE1	CMZ	Other evolved strains
105	0.373027102	3-ATE5	CMZ	Other evolved strains
106	0.004964119	3-ATE3	CMZ	Other evolved strains
107	0.084717887	3-ATE4	CMZ	Other evolved strains
108	0.018562464	NVAE1	CMZ	Other evolved strains
109	0.045526999	NVAE2	CMZ	Other evolved strains
110	-0.041391429	NVAE5	CMZ	Other evolved strains
111	-0.101092639	NVAE6	CMZ	Other evolved strains
112	0.090211723	MECE5	CMZ	Other evolved strains
113	0.648177638	MECE6	CMZ	Mut. in ompF/ompR/envZ
114	0.071613961	MECE3	CMZ	Other evolved strains
115	-0.083418262	MECE2	CMZ	Other evolved strains
116	2.803190352	TETE4	CMZ	Mut. in ompF/ompR/envZ
117	2.631460483	TETE1	CMZ	Mut. in ompF/ompR/envZ
118	2.817268285	TETE2	CMZ	Mut. in ompF/ompR/envZ
119	1.509214558	TETE6	CMZ	Other evolved strains
120	-0.110879685	M9E1	CMZ	Other evolved strains
121	-0.067385049	M9E2	CMZ	Other evolved strains
122	0.073080931	M9E3	CMZ	Other evolved strains
123	-0.033838539	M9E4	CMZ	Other evolved strains
124	0.382452419	NQOE5	CMZ	Other evolved strains
125	-0.279225109	NQOE6	CMZ	Other evolved strains
126	2.087694083	NQOE4	CMZ	Other evolved strains
127	0.637193149	NQOE3	CMZ	Other evolved strains
128	-0.052972281	EDTAE1	CMZ	Other evolved strains
129	-0.081191193	EDTAE2	CMZ	Other evolved strains
130	0.212519596	EDTAE6	CMZ	Other evolved strains
131	0.222966387	EDTAE3	CMZ	Other evolved strains
132	-0.254360061	SHXE3	CMZ	Other evolved strains
133	-0.005898623	SHXE1	CMZ	Other evolved strains
134	-0.038546481	SHXE5	CMZ	Other evolved strains
135	0.131691732	SHXE4	CMZ	Other evolved strains
136	0.301097302	PMZE1	CMZ	Other evolved strains
137	0.560397691	PMZE4	CMZ	Other evolved strains
138	0.135730376	PMZE6	CMZ	Other evolved strains
139	0.328537774	PMZE2	CMZ	Other evolved strains
140	-0.047299406	NITE3	CMZ	Other evolved strains
141	-0.177062464	NITE2	CMZ	Other evolved strains
142	0.039208061	NITE1	CMZ	Other evolved strains
143	-0.248401772	NITE5	CMZ	Other evolved strains
144	-0.195005674	SSE2	CMZ	Other evolved strains
145	0.853844748	SSE6	CMZ	Other evolved strains
146	-0.017214375	SSE1	CMZ	Other evolved strains
147	0.089297527	SSE4	CMZ	Other evolved strains
148	0.140676387	BSDE5	CMZ	Other evolved strains
149	0.040030327	BSDE4	CMZ	Other evolved strains
150	0.128909772	BSDE2	CMZ	Other evolved strains
151	-0.000372473	BSDE6	CMZ	Other evolved strains
152	0.121825322	GAHE3	CMZ	Other evolved strains
153	0.092969463	GAHE2	CMZ	Other evolved strains
154	0.096925874	GAHE1	CMZ	Other evolved strains
155	-0.020849486	GAHE4	CMZ	Mut. in ompF/ompR/envZ
156	2.829223986	FTDE4	CMZ	Other evolved strains
157	1.291398156	FTDE1	CMZ	Mut. in ompF/ompR/envZ
158	2.831488913	FTDE2	CMZ	Mut. in ompF/ompR/envZ
159	2.831488913	FTDE3	CMZ	Mut. in ompF/ompR/envZ
160	0.660048078	EME3	CMZ	Other evolved strains
161	0.204484836	EME6	CMZ	Other evolved strains
162	0.056576321	EME1	CMZ	Other evolved strains
163	0.446924308	EME2	CMZ	Other evolved strains
164	-0.122276709	HSEE4	CMZ	Other evolved strains
165	0.258587458	HSEE2	CMZ	Other evolved strains
166	0.08685442	HSEE3	CMZ	Other evolved strains
167	0.067062458	HSEE1	CMZ	Other evolved strains
168	-0.078940431	CCCPE4	CMZ	Other evolved strains
169	0.108491941	CCCPE5	CMZ	Other evolved strains
170	-0.002635468	CCCPE6	CMZ	Other evolved strains
171	-0.128589082	CCCPE3	CMZ	Other evolved strains
172	0.076798571	ABUE5	CMZ	Other evolved strains
173	0.642709413	ABUE6	CMZ	Other evolved strains
174	0.440642249	ABUE4	CMZ	Other evolved strains
175	0.099417417	ABUE3	CMZ	Other evolved strains
176	0.693219646	PURE2	CMZ	Other evolved strains
177	0.543103501	PURE3	CMZ	Other evolved strains
178	0.324902894	PURE1	CMZ	Other evolved strains
179	0.177845971	PURE5	CMZ	Other evolved strains
180	-0.209537761	DVALE6	CMZ	Other evolved strains
181	-0.211385415	DVALE2	CMZ	Other evolved strains
182	-0.150529738	DVALE1	CMZ	Other evolved strains
183	-0.372020119	DVALE5	CMZ	Other evolved strains
184	0.429755729	5-FOAE4	CMZ	Other evolved strains
185	-0.13606316	5-FOAE6	CMZ	Other evolved strains
186	0.457867844	5-FOAE3	CMZ	Other evolved strains
187	-0.482343568	5-FOAE2	CMZ	Other evolved strains
188	-0.01556653	NMNOE5	CMZ	Other evolved strains
189	0.295069665	NMNOE6	CMZ	Other evolved strains
190	-0.281571694	NMNOE1	CMZ	Other evolved strains
191	0.102191362	NMNOE4	CMZ	Other evolved strains
0	2.335533806	ompF	CMZ	ompF mutant
