# Supplementary material for: High-throughput laboratory evolution reveals evolutionary constraints in Escherichia coli
Source: Nat Commun. 2020 Nov 24;11:5970. doi: 10.1038/s41467-020-19713-w (PMC7686311; doi:10.1038/s41467-020-19713-w)
Supplement: Supplementary file 10 — Source Data [file 41467_2020_19713_MOESM10_ESM.zip › Source Data/FigS4ef.csv]

	tSNE1	tSNE2
CPE6	31.87358	-3.6653833
CPE2	29.680159	-3.9404209
CPE5	28.717035	-2.666093
CPE3	44.595047	33.065395
RFPE4	3.014805	-8.722305
RFPE1	-7.7591295	15.335695
RFPE3	-33.563633	-21.559793
RFPE2	27.588589	-4.011305
5-FUE4	-27.390564	-13.303541
5-FUE3	-17.34092	-8.441509
5-FUE1	-26.10057	-9.781732
5-FUE2	8.919171	-20.40541
H2O2E3	-38.28075	-22.175083
H2O2E2	-36.336838	-22.457922
H2O2E5	3.997355	3.4185457
H2O2E6	-15.975026	-8.493052
CMZE4	52.84919	4.4899607
CMZE1	-16.99177	24.83085
CMZE3	-1.2086446	-22.096115
CMZE6	-3.0636444	41.465744
LVALE6	13.391522	-26.325127
LVALE3	16.326775	-28.834194
LVALE4	14.448578	-29.008259
LVALE5	15.293439	-27.99755
B-Cl-AlaE4	-25.842997	2.2957413
B-Cl-AlaE1	-26.322422	0.20783934
B-Cl-AlaE2	-20.726639	-3.804493
B-Cl-AlaE6	-4.9936557	46.693016
AZTE3	7.1547217	18.289894
AZTE6	30.118975	1.4588838
AZTE5	28.854807	-0.23220034
AZTE4	-1.3471967	43.377407
KME1	-3.5692298	10.281244
KME5	-27.829594	-1.4483032
KME6	-18.397501	-12.902548
KME4	18.2795	-7.8473544
6-MPE6	-30.986103	-9.898723
6-MPE3	-14.44098	-6.848095
6-MPE4	-30.747044	-11.090792
6-MPE5	-19.62143	-9.883571
AFE3	30.064272	18.468283
AFE2	42.706944	23.117434
AFE4	52.61627	23.211523
AFE6	44.70074	23.084185
NiClE1	-6.0800714	-9.699772
NiClE6	-12.689216	-20.372673
NiClE2	-7.445819	-11.20159
NiClE3	-8.031352	17.322903
CBPCE5	-1.8318588	46.05484
CBPCE1	-2.6231368	49.397392
CBPCE3	-13.985875	25.381104
CBPCE2	-3.3662415	48.329437
NFLXE1	29.339148	20.736658
NFLXE6	6.515893	15.551409
NFLXE5	-5.9858646	17.59632
NFLXE4	-13.317909	19.150711
SDCE1	-13.863303	-1.4425162
SDCE6	-15.212641	-2.9202013
SDCE2	-0.8930915	-24.285522
SDCE3	-0.72077405	-25.30789
SXZE2	-19.578821	-68.80511
SXZE4	27.761892	18.624239
SXZE1	-17.378986	18.266975
SXZE5	3.731091	43.338104
FOSE3	3.881674	-11.824771
FOSE6	-19.855347	-20.947601
FOSE5	15.139047	-9.870043
FOSE1	16.109524	-9.27044
KTeE5	10.344	-23.166622
KTeE2	0.23540454	-14.745336
KTeE3	-1.1934474	-11.817896
KTeE6	-1.0508976	-13.826904
PSE5	-16.200272	17.996855
PSE6	-26.807344	-15.668269
PSE2	-9.586021	-10.424569
PSE4	-14.384875	-10.009152
BZE1	-3.5072563	-36.69325
BZE2	-4.0124593	-37.541424
BZE6	-34.685646	-22.487553
BZE4	-22.853258	-15.410014
DCSE4	-29.914047	-15.183564
DCSE2	2.209716	46.61002
DCSE3	-21.884735	-18.849268
DCSE5	1.7615088	44.601315
MMCE6	35.721817	31.208525
MMCE4	41.152287	14.376959
MMCE1	47.53011	28.127052
MMCE5	51.976303	18.226292
VCME6	-13.110035	24.039406
VCME2	-23.429523	-9.954245
VCME4	51.09658	4.6077676
VCME5	-26.57175	-18.61149
ATPE3	49.25983	17.555634
ATPE1	42.031445	24.948317
ATPE5	44.12899	30.368332
ATPE6	35.603382	8.142789
PLME3	16.219543	7.4118676
PLME5	19.784946	-7.26565
PLME6	-14.338812	20.249527
PLME1	16.033665	8.391293
PHENE2	44.544155	17.479292
PHENE5	47.403465	19.458416
PHENE6	44.554073	20.165863
PHENE1	43.027054	26.381378
3-ATE1	-13.226356	-12.940136
3-ATE5	8.325111	15.886753
3-ATE3	-6.409364	25.144047
3-ATE4	-14.012758	-15.142721
NVAE1	-2.725734	0.8379302
NVAE2	-1.7886713	0.4236519
NVAE5	5.9211125	10.199056
NVAE6	-4.1254587	-0.45844585
MECE5	0.7069439	43.542923
MECE6	-24.777927	-11.771167
MECE3	-22.247509	-13.6117115
MECE2	-24.505041	-14.062341
TETE4	31.36511	18.343052
TETE1	40.69174	20.176682
TETE2	50.81546	6.226461
TETE6	39.25838	14.661196
M9E1	-20.12698	-17.11327
M9E2	-20.880678	-15.972534
M9E3	4.4547687	4.6569133
M9E4	-19.15319	-15.090231
NQOE5	41.580055	27.602266
NQOE6	38.636837	30.624584
NQOE4	38.790497	25.799477
NQOE3	40.48445	29.01466
EDTAE1	1.9265119	-10.738968
EDTAE2	-15.863198	-16.230698
EDTAE6	7.052837	-3.2572997
EDTAE3	-20.420946	5.8084097
SHXE3	-19.680256	-5.724678
SHXE1	-14.662176	-29.974384
SHXE5	-12.806844	-29.89873
SHXE4	2.0370076	-14.91651
PMZE1	50.256878	20.653463
PMZE4	49.11736	20.613253
PMZE6	44.583088	26.994965
PMZE2	-10.2618065	7.9398866
NITE3	-23.095568	-65.69791
NITE2	12.206078	-1.450821
NITE1	-23.468811	-69.19457
NITE5	-20.797293	-27.081274
SSE2	1.994208	-0.6786434
SSE6	-12.72006	26.364092
SSE1	-19.008183	-33.46964
SSE4	-20.101	-31.95191
BSDE5	-22.172043	-30.309212
BSDE4	-21.370747	-29.56797
BSDE2	-28.633892	-33.472675
BSDE6	-33.29617	-25.2216
GAHE3	-17.564423	-65.44422
GAHE2	-19.760336	-65.83045
GAHE1	-13.9303875	14.193246
GAHE4	-22.07337	-67.512024
FTDE4	34.5294	6.245695
FTDE1	38.775555	19.191944
FTDE2	28.494764	16.610691
FTDE3	50.30202	7.6400943
EME3	10.15151	15.920491
EME6	5.9885426	2.7035031
EME1	-6.403404	8.893389
EME2	7.0789332	-0.45692682
HSEE4	-2.7182207	3.6614995
HSEE2	10.3692875	-0.94449806
HSEE3	-5.20036	9.000058
HSEE1	1.8183246	1.2497159
CCCPE4	-21.123003	-66.48774
CCCPE5	-25.07988	-65.92522
CCCPE6	-21.751583	-64.76672
CCCPE3	-24.314981	-28.163998
ABUE5	-14.146926	-19.045988
ABUE6	8.055653	3.58159
ABUE4	-11.64638	9.09395
ABUE3	-21.489985	5.874269
PURE2	37.618137	11.599845
PURE3	36.816406	10.011947
PURE1	48.01147	24.554007
PURE5	46.83454	24.806284
DVALE6	-17.702099	-22.233902
DVALE2	-11.878182	11.431018
DVALE1	0.80235344	47.94744
DVALE5	0.9471612	41.972458
5-FOAE4	26.517155	-4.7434487
5-FOAE6	9.372711	-21.431211
5-FOAE3	-7.7823424	28.376251
5-FOAE2	-7.320316	-13.738021
NMNOE5	2.1795602	5.368253
NMNOE6	-6.697278	27.327589
NMNOE1	-19.97727	-1.319487
NMNOE4	-5.550035	27.93335
Parent	-17.540716	-17.033583
