# Supplementary material for: High-throughput laboratory evolution reveals evolutionary constraints in Escherichia coli
Source: Nat Commun. 2020 Nov 24;11:5970. doi: 10.1038/s41467-020-19713-w (PMC7686311; doi:10.1038/s41467-020-19713-w)
Supplement: Supplementary file 10 — Source Data [file 41467_2020_19713_MOESM10_ESM.zip › Source Data/FigS6b.csv]

	Expression	Supervised PCA	IC$_{50}$	Mutations	Random
W_15	7893.8744059303135	8022.87911662186	11087.85130910726	11663.1808971345	12042.998699632653
