# Supplementary material for: High-throughput laboratory evolution reveals evolutionary constraints in Escherichia coli
Source: Nat Commun. 2020 Nov 24;11:5970. doi: 10.1038/s41467-020-19713-w (PMC7686311; doi:10.1038/s41467-020-19713-w)
Supplement: Supplementary file 10 — Source Data [file 41467_2020_19713_MOESM10_ESM.zip › Source Data/FigS6a.csv]

	IC$_{50}$	Supervised PCA	Mutations	Expression	Random
W_15	9211.270743777768	10122.736796460673	12568.433991767535	11956.451980166401	13340.702893925785
