# Supplementary material for: High-throughput laboratory evolution reveals evolutionary constraints in Escherichia coli
Source: Nat Commun. 2020 Nov 24;11:5970. doi: 10.1038/s41467-020-19713-w (PMC7686311; doi:10.1038/s41467-020-19713-w)
Supplement: Supplementary file 10 — Source Data [file 41467_2020_19713_MOESM10_ESM.zip › Source Data/FigS3-2.csv]

stress_labels	0
GAH	108
GAH	222
GAH	223
GAH	73
MMC	30
MMC	25
MMC	22
MMC	31
NQO	30
NQO	24
NQO	17
NQO	22
PLM	17
PLM	18
PLM	14
PLM	18
FTD	13
FTD	5
FTD	6
FTD	4
SDC	7
SDC	7
SDC	5
SDC	6
SHX	4
SHX	5
SHX	7
SHX	7
NFLX	8
NFLX	5
NFLX	4
NFLX	6
KM	4
KM	6
KM	6
KM	4
AF	5
AF	5
AF	6
AF	4
NiCl	5
NiCl	4
NiCl	3
NiCl	4
NVA	3
NVA	9
NVA	2
NVA	2
VCM	4
VCM	4
VCM	3
VCM	5
BSD	3
BSD	3
BSD	5
BSD	4
DVAL	4
DVAL	3
DVAL	5
DVAL	3
DCS	2
DCS	4
DCS	5
DCS	4
NIT	3
NIT	2
NIT	5
NIT	5
CBPC	4
CBPC	4
CBPC	4
CBPC	3
HSE	4
HSE	4
HSE	2
HSE	4
TET	4
TET	3
TET	4
TET	3
BZ	2
BZ	8
BZ	2
BZ	1
SXZ	4
SXZ	3
SXZ	3
SXZ	3
AZT	4
AZT	3
AZT	4
AZT	1
ABU	3
ABU	4
ABU	3
ABU	2
LVAL	1
LVAL	8
LVAL	1
LVAL	2
ATP	4
ATP	3
ATP	3
ATP	2
CP	4
CP	3
CP	2
CP	2
NMNO	4
NMNO	2
NMNO	3
NMNO	2
6-MP	2
6-MP	2
6-MP	2
6-MP	5
PHEN	3
PHEN	3
PHEN	3
PHEN	1
5-FOA	3
5-FOA	2
5-FOA	3
5-FOA	2
PUR	3
PUR	3
PUR	3
PUR	1
CMZ	2
CMZ	3
CMZ	2
CMZ	3
PS	3
PS	2
PS	3
PS	2
PMZ	4
PMZ	3
PMZ	1
PMZ	2
EM	4
EM	3
EM	1
EM	2
SS	3
SS	3
SS	2
SS	2
B-Cl-Ala	1
B-Cl-Ala	3
B-Cl-Ala	2
B-Cl-Ala	3
3-AT	3
3-AT	2
3-AT	2
3-AT	2
FOS	3
FOS	2
FOS	3
FOS	1
CCCP	2
CCCP	2
CCCP	1
CCCP	2
H2O2	1
H2O2	1
H2O2	4
H2O2	1
RFP	3
RFP	2
RFP	2
RFP	0
5-FU	2
5-FU	1
5-FU	1
5-FU	2
KTe	2
KTe	2
KTe	0
KTe	1
EDTA	1
EDTA	0
EDTA	2
EDTA	2
MEC	2
MEC	1
MEC	1
MEC	0
M9	0
M9	0
M9	2
M9	1
