# Supplementary material for: High-throughput laboratory evolution reveals evolutionary constraints in Escherichia coli
Source: Nat Commun. 2020 Nov 24;11:5970. doi: 10.1038/s41467-020-19713-w (PMC7686311; doi:10.1038/s41467-020-19713-w)
Supplement: Supplementary file 10 — Source Data [file 41467_2020_19713_MOESM10_ESM.zip › Source Data/FigS9b.csv]

Strain name	Relative resistance	Stress
CPE6	-1.822075475	LVAL
CPE2	-0.861570266	LVAL
CPE5	-1.175082498	LVAL
CPE3	-0.321678813	LVAL
RFPE2	-0.182627209	LVAL
AZTE5	0.290772694	LVAL
ATPE6	-0.241911761	LVAL
FTDE4	-0.272272592	LVAL
5-FOAE4	0.026944245	LVAL
CPE6	-1.327297827	B.Cl.Ala
CPE2	-1.259716726	B.Cl.Ala
CPE5	-1.339600019	B.Cl.Ala
CPE3	-2.049281517	B.Cl.Ala
RFPE2	-1.063908453	B.Cl.Ala
AZTE5	0.217177806	B.Cl.Ala
ATPE6	-1.613476416	B.Cl.Ala
FTDE4	0.152052475	B.Cl.Ala
5-FOAE4	-0.516464911	B.Cl.Ala
CPE6	-2.227108655	6.MP
CPE2	-2.407689272	6.MP
CPE5	-3.763111218	6.MP
CPE3	-4.240865604	6.MP
RFPE2	-2.130246129	6.MP
AZTE5	-3.976313804	6.MP
ATPE6	-4.85532514	6.MP
FTDE4	0.077684723	6.MP
5-FOAE4	-0.482848816	6.MP
CPE6	-0.99424409	3.AT
CPE2	-1.151289795	3.AT
CPE5	-1.79147619	3.AT
CPE3	-0.560097402	3.AT
RFPE2	-0.964799278	3.AT
AZTE5	-1.481776162	3.AT
ATPE6	-0.245147736	3.AT
FTDE4	-1.11521803	3.AT
5-FOAE4	-0.712815634	3.AT
CPE6	-2.027298512	GAH
CPE2	-2.725619485	GAH
CPE5	-3.898329541	GAH
CPE3	1.673866383	GAH
RFPE2	-3.495126262	GAH
AZTE5	-2.678563028	GAH
ATPE6	1.025870959	GAH
FTDE4	-4.773891001	GAH
5-FOAE4	-3.408163992	GAH
rssB mutant	-1.487699145	LVAL
rssB mutant	-0.974649279	B.Cl.Ala
rssB mutant	-1.561144815	6.MP
rssB mutant	-1.665097968	3.AT
rssB mutant	-2.491825284	GAH
