# Supplementary material for: High-throughput laboratory evolution reveals evolutionary constraints in Escherichia coli
Source: Nat Commun. 2020 Nov 24;11:5970. doi: 10.1038/s41467-020-19713-w (PMC7686311; doi:10.1038/s41467-020-19713-w)
Supplement: Supplementary file 10 — Source Data [file 41467_2020_19713_MOESM10_ESM.zip › Source Data/FigS9c.csv]

Strain name	Relative resistance	Stress
B-Cl-AlaE6	-1.476132148	H2O2
AZTE4	-1.106803074	H2O2
CBPCE5	-2.059641179	H2O2
CBPCE1	-0.896446831	H2O2
CBPCE2	-0.577699278	H2O2
SXZE5	-1.42831507	H2O2
DCSE2	-0.839574397	H2O2
DCSE5	-0.279747824	H2O2
MECE5	-0.213362996	H2O2
DVALE1	-1.108656671	H2O2
DVALE5	-0.913215736	H2O2
B-Cl-AlaE6	-0.586259642	BZ
AZTE4	-0.201177144	BZ
CBPCE5	-0.711904492	BZ
CBPCE1	-0.587066549	BZ
CBPCE2	-0.447267174	BZ
SXZE5	-0.372745043	BZ
DCSE2	-0.480052588	BZ
DCSE5	-0.496909007	BZ
MECE5	-0.324660433	BZ
DVALE1	-0.484567762	BZ
DVALE5	-0.477380943	BZ
B-Cl-AlaE6	-0.972368594	NQO
AZTE4	-0.548897065	NQO
CBPCE5	-1.799305295	NQO
CBPCE1	-1.204028308	NQO
CBPCE2	-0.732082756	NQO
SXZE5	-0.267662472	NQO
DCSE2	-0.940656922	NQO
DCSE5	-0.541537608	NQO
MECE5	-0.43428644	NQO
DVALE1	-0.638866468	NQO
DVALE5	-0.09502614	NQO
sohA mutant	-1.072529363	H2O2
sohA mutant	-0.330883853	BZ
sohA mutant	-1.279114732	NQO
