# Supplementary material for: High-throughput laboratory evolution reveals evolutionary constraints in Escherichia coli
Source: Nat Commun. 2020 Nov 24;11:5970. doi: 10.1038/s41467-020-19713-w (PMC7686311; doi:10.1038/s41467-020-19713-w)
Supplement: Supplementary file 10 — Source Data [file 41467_2020_19713_MOESM10_ESM.zip › Source Data/FigS9a.csv]

	PHEN	TET	EM	RFP	PUR	ATP	PMZ	CP	NFLX	CBPC	CMZ	AZT	KM	PLM	ABU	LVAL	B-Cl-Ala	3-AT	PS	HSE	DCS	DVAL	NIT	H2O2	BZ	SXZ	SDC	VCM	6-MP	GAH	NQO	SHX	FTD	NMNO	NVA	EDTA	BSD	CCCP	AF	MMC	5-FU	NiCl	SS	5-FOA	KTe	FOS	MEC
No.1_ompF	0.32215969618322937	2.664772065064411	0.46305911600632843	0.4648012963631327	0.4997051250025395			1.065967238086225	2.3218257886604974	4.520657812903554	2.335533805507862	4.795648993375713		0.6298873354192898							-0.25917446146945033	-0.4682670785746179											1.8232416848663116	0.4201085313900732	1.2972351387406031		0.4921070142281384					0.3013260029669964	0.4712844414047117				4.167786490230158
No.2_rssB		1.9013787465172094	0.6134656564760927	0.3359072169791415	0.6108884877043215	0.4332622181947965	0.33903456526821163	0.9165851594091362	0.15493977941635872	1.9075845920531371	0.5792640667403954	1.3390229767454223		0.9516196885150019		-1.487699144545526	-0.974649278936814	-1.6650979684895617	-0.8902608447951446	-1.0600467259158215	-0.43886954153097146	-0.22934035370037265					0.3223039318126574			-2.4918252836570103	-1.4854526830134382	-0.3207442826782172		0.5333326374125074			0.6935348030643703		0.8572102933514083			-0.627018057740869	0.47842515501412475
No.3_baeS		0.5953342156742021			0.3709294821973055					0.5849168904560136	0.1230513783971654	0.4333623177618193		0.41879725248296407						-0.39963187138855005	-0.24466127870908083											-0.26574423611370523					0.4629594459627694					-0.29323195526002044
No.4_glpT			-0.437548539890642		0.31292134337572985			0.24483177155351366		0.26504425911252705	0.18073205070031473	0.16574021767111446		0.8678763839265118					-0.3964872697464239	-0.37654513077865737	-0.2730800231693852						0.20375239215240482									-0.8173335707834266	0.7086427764743534			0.40635241728035165		2.9892655394811722	0.3327510083677412			3.6657984880301857
No.5_cyaA		1.363300045144724	0.3297945552184629	0.40101111822765123	0.8148916283605017	0.567468256343501	0.4914924580626501	0.7083759444401255		1.0294194496649895	0.27876408124755137	0.8440738301919914		0.9714601576045219	-1.0640650410164447	-2.878439608183492	-1.666601849345751										-0.632071655124583	-0.5465108606765723		-4.407375060789369		-0.7937362879582954		0.45585152110677285	1.2614400632313307		0.6141119720229667		0.5989957441633997				0.6852440358963738	2.3856931368518106	1.5059518552257436	2.410885127015306	5.132777492267001
No.6_ycbZ		1.0898144193811465	1.3897499194561123		0.5478685570924702	0.449619082359094	0.37218695202136587	0.5162135469832433		0.5810856404833276		0.44847862722808607		0.47777948742533427							-0.36113825555313894				0.13849484293248482				1.881958163641628		-0.3817353825953792			1.0970919123155838	2.5148425552471725	2.72643366145903	1.0078940083375163					0.7423874357517488	0.39819881577726246	1.7108032440788792
No.7_cycA		0.9313509520698704	0.19966155376262051		0.4808109928218789		0.1466556770535128	0.1931951937459605		0.3875421616190131		0.11289242344931338			0.32782896101239345					0.6027398708655411	5.180396877053742									-0.7181197232134857		-0.18545158577302523			0.800427397477212		0.5016638234081799						0.39160996176899676
No.9_cyoE	-0.22482302425529155		-0.2522179794905597	-0.5631000842053329	0.43066633340435434					-0.03708575015759408			0.7214034446351514	1.7531300732145207		-1.429845640044008					0.33579392685609				-0.29750344116119987		-0.4521390531696957			-8.630061830489824		-0.8508498154160016			2.29033018733723						-1.114775114010917	-0.664947087757715	-0.5867463714486947		-1.5987257855317711
No.10_cyoA			-0.1914105164668829		0.17904781009697324			-0.17226148625950655	0.12886397080454515		0.08750573431248698		1.1151999948438682	1.8087326667562458							0.19450235857409004						-0.2871860356193966	-0.33169496622138084		-2.584190071807182												-0.08411932368043518
No.11_cyoB			-0.17502806363029233				0.08258158969231477	-0.1641927424220032	0.188339631866679	-0.021587232723530025	0.06216988015336522		0.933323348426434	1.905197880308859							0.3372129031175969					-0.5440889368693327	-0.28250150660933226	-0.32537357340987416		-2.283113148966474						-0.8883627030100796						-0.07474739867866287
No.12_nuoG		0.9261900519114732			0.4556213028674847		0.1569364745760593	-0.3715324067596425		0.35946565557808086	0.07281597245151827	0.5392016694509341		0.929597092179518						-0.3581209502597762							-0.3689473428431703				-0.5945504148986557			0.3865609451170009	0.8714648449833349		0.8587911804934562
No.13_oppA		0.8535269755307533	0.16165173952379952		0.2906647881197193		0.17730471855302188	0.18801042799950995		0.392598658359355	0.1620333670306051	0.29742515771674505		0.41919913955641785	-0.1933472982479696						-0.21359988084754222				-0.18750486142669054							-0.1736399992711588					5.193425358209866		0.5015765428812835			-0.31151899723818754
No.14_mipA		0.6536280119030986			0.7628541254248935		0.058566012055115024			0.24507632270641722		0.19741372857435557		0.4602990933495468		-0.836750305797971				-0.5213712806924411	-0.24207539247337972							-1.2026507221437805				-0.36540985301619155			0.7911004666695858				0.7487305006632758	0.505529199953709
No.15_folM			0.23322883406660821		0.2159836624605056		0.11908919522523398		0.5154911508723075	0.3380463570635661		0.12507051655836676		1.7897112690868973							-0.243258409513185			-0.5454750821505943		1.150022951947982	0.6377344735630615												0.3166967123836182	0.5583735984757039		-0.3128312267778637
No.16_mprA		1.1113198182156323	0.3956267078385798	0.2754411265763461	0.7361780432289784		0.29860443350427524	0.6292958789609059			0.17946968884846104	0.28736352014646727		0.710715504133911	0.28697278587781305														1.5454598911290167	3.6598847021642715		0.4810170717801947		0.5313497705324037	1.1317022833505206		0.7390611947464955	0.715858870863475		0.4339677148381864	0.5563269883903192			1.400029449247528
No.17_ptsP					0.35199877526944245		-0.07833371056449945					0.5156935614286251	0.5223130530760818	0.9301724668198674							-0.4107975675141059	-0.3162313526061311		0.4086974855037997							-0.3977869981278298				1.379984795554376			-0.6019965466971371
no.18_rfe				0.2533925563097368	0.20664519180501895		-0.10870759001891361			0.2615032147509302		0.1443914161208486		0.826137381650895	-0.24574435512995585					-0.6863800750536111	-0.29945700320860513	-0.37315372071156006									-0.46801162444923305							-0.46044572488454927		0.33649791506027027		0.3645588353497562					3.5246289925754666
No.19_purR					0.39865640650783263		0.1230079635446657			0.44040494584921763		0.14733070288214112		0.5078910713318785		-0.7464001138873295				-0.37170645482486364	-0.3992896058668415					-0.7232417766359562						-0.2730455723302052			0.5426830588571736	-0.8403016300133841		-0.5659939829724627				-0.23518506333099753	0.41023304337052746
No.20_uraA					0.32156033103299553		0.10880294160524606		0.050682865884384753	0.3886169824502925		0.09974667108004365			0.2921611405642679												-0.04293031401602099				-0.3861672199241918							-0.6317226846125688			3.11927769571618	-0.1687411959836842	0.46134881191013033
No.22_corA		1.2217875382388523		0.1790296375899505	0.3002289128760305		0.12203468182610777	0.31433747969873294		0.38368091788135317		0.13008167427878892		0.7203745110413986												-0.6790817973622452								0.3635842282513204	0.42826248874639905		0.619307855207272					3.0744852920783634	0.4869087233273257
No.24_rhlB		0.9538831595371324			0.2629409261787332		0.05877576139821716	0.3792156926645177		0.3410157599779642		0.2148948759597289		1.052534176081584																		-0.8696306049348754					0.7597430634903598			0.2794566028695529		-0.23548623392047796			0.7954111379405941
No.25_oxyR					-0.11056095675247501				-0.25246240910798434		-0.15065058884157922										-0.18963930942779583			1.9836230883279875	1.0667265161605446		0.46254610899095094				-0.3625661833642776				0.6320922510740692							-0.892371178219125			-1.51342025700001
No.26_apt					0.48423374738091773		0.10711756637486758			0.3409404974147212		0.1548679705188487						1.5367239930948795		-0.4091630226999676	-0.30128009523759214			0.4911870164158493											0.5186832526097467							-0.12327645547361454	0.45459644776700525
No.27_sstT					0.34074075588805464		0.12223344053600016			0.36459346582510266		0.07861172070054145									-0.23969083399549518											-0.39356290082461154			2.7958843221914202			-0.5415830105667125	0.2620650703291272				0.5221024951807509
No.28_gabP					0.2996416228257326		0.13917165162282785			0.38835042828373734		0.1339667716986641		0.4330931740692261							-0.2428503863201098						0.11247700438960162					0.97116283891937										-0.1708388645810599	0.37687353408537927
No.29_sdaA					0.3476582429067392		0.13551325710997908	0.1903626890115372		0.3859388311244474		0.10135686826969525		0.39223943420468643		-0.5829483024208748				-0.2794437543832995	-0.259829241980324													0.34662427117963457	0.682517843551647								0.4457001167160177
No.30_glnP					0.30168116461007255		0.12967686689860525	0.24968675105454363		0.4203480639545849		0.1739003665841361									-0.19429766718114372									3.0095777074406174												-0.15837562873257882	0.5393345450679954
No.31_metN				0.3838992071786089	0.2908972735431705		0.15661584730032985			0.16752224672988847		0.13882102102552096		0.6891954423683435	-0.5210435034841279						-0.23655898590212432	-0.24279843101934873								0.8442766032313864					0.6969918883778874				0.4245585897691617				0.3315143191411156
No.32_yhjE			0.12010784495467419		0.4845605345334123		0.11787284002999066	0.24603628409893796	0.5481768183114797	0.3054391535450143		0.07074783804120166		1.0641280513307745							-0.23469807092620731	1.412568308530446										-0.28684753493530035			1.1516785275378831				0.3861684886625536			-0.3227292188866482
No.33_nfsA			0.31949825236861695	0.23090126955050305	0.7809994077426632		0.28255643319604484	0.659879584535951		0.6590525082421528	0.18161050384533328	0.3604246272254308		0.7430438865148519							-0.3102744901990414		2.0909628182783973									-0.42492371442786503	1.9334503729553312	0.48562667575124596	1.3219132784242245								0.6455329089337463	1.00371578335614			3.919816465676632
No.34_ybjK		0.8232263029396611			0.3034333052119287			0.938499805600011		0.35415029044966584	0.3610298534543426	0.2580616545671628		0.4007132178618579			-0.9237676668556032				-0.2188838947486128						-0.11265924399790761					0.2997652722078774		-0.448702445718256					1.2859997195099138			-0.32144798530070573
No.35_ilvL					0.29298960125285856			0.5864882947115625		0.2673273491534114	0.09199755715534641				-0.16822980122953446		-2.3078723696975407				-0.22435186499126958	-0.2749156804202819				-0.47763109736172815					-0.5143116141217833	-0.3080174645523792		-0.6563957550281119					0.4662085613706468			-0.42023951580332986
No.36_dctA		0.6564371348149758	0.13075391723579965		0.24800235386245806			0.5641932309445631		0.33311914615666316	0.11910905939696015	0.09303432678063661		0.42623111189196383																				-0.5576197923587927		-0.8039752842796457			0.47770714133284153			-0.29160778882347627		5.024627587412632
No.37_ycfQ	0.2634891032276627	0.9291699429992473	0.23738800958534867		0.1805533387944207			1.5148588315658662	0.09168737064581478	0.8101020641182695	0.26706921162458874	0.4726922293764364												-0.6136228192549382		0.7393780010953974				-0.7031731294447887	-0.35652238302795725					-1.0368173886114633			0.6293255011187777				0.5600719032696153
No.38_gshA		1.2273834994179336	0.538640366189485	0.2429381070791603	0.6436198203859851	0.3929827776465453	0.25188152865744406	1.0949287437728303		0.5764150353807489	0.25768464096874477	0.27869753911586237		1.2525581675891684			-1.5109376114944042					2.583298651836513				-0.5943617341161431	0.07533295807733553			-1.539868593190381	-0.9515585445917173	-0.3625810930392417			1.160587903272532		0.941879979670527		0.8428652508271117			0.41623359631331436	0.953850439940978	1.4094062075262723
No.39_potA					0.23477374569458842			0.48190161147714206		0.25999391988741394	0.10490643555029555	0.1457494946869904		1.5457512582256636								-0.3849756001193789												-0.3198490370961631			0.7102515263658161		0.494811531197358			-0.3013077594125315
No.40_potH			0.19150989121483342		0.24426760246472679			0.4959587180199746	0.1949347976660789	0.3846224671190237		0.11358099174443836		1.0574853214188722												-0.4895246067591952					-0.373710928046333	-0.3107944308944619		-0.3249316605601065	1.4706203534309417				0.30668543619767075			-0.3112284142690702	0.3950788358089712
No.41_soxR		0.5852673336394847	0.14765005096831896		0.2817662532416447		0.10522078491139197	0.45141218186142995		0.371141222755337	0.08347890664294355	0.10667360937682258								-0.3194657557181708	-0.17356597704256316									-0.5218709576623688	-1.0406195945662686			-0.49706392054129633					0.3646835227170264
No.42_sulA			0.2058420840764832		0.3497126738134346			0.5197649683910034	0.14992435178947439		0.09516949223677873	0.18505710766414651		0.5777007136489636							-0.22263943192692304													-0.6856735017187185					0.7791371562226881	1.4797541303030564		-0.29988056358499016
No.43_dacA	-0.1951741060755845		-0.28396338675497645		0.19274229076714366			0.4467502363109298	0.2032872256849556		-0.4626341955277291			0.5151253100594739	-0.3237708904272836					-0.42188563865250295	-0.23403480536137244						-0.14441335857284188				-0.5975254416143784			-0.39286961564554357		-0.92255764466624			0.5596743936870081	0.6536496860854302
No.44_dadA					0.2422790033286617			0.4426545778121468		0.2761396314041953	0.11376641518273534	0.11027117049400736		0.668426340817295	0.31409581299623923	-0.8302585010533832				-0.3066924900055463	3.5729054223009333													-0.49776173543277213		-0.843077233809119			0.41418427706219774
No.45_frlA							0.07743886410840695	0.6248382984553392																			-0.11639559823762646	-0.6645037843032098									0.4951246194655291		0.5410962485289272			-0.3586378096588909
No.47_gadB					0.2561216400855004		0.09056971821351212	0.46652389326019794		0.2472653996289842	0.1055352019757072	0.13623154546360183		0.457801959383048						-0.3663002961174353												-0.30815649131584255		-0.42341377909943834			0.4925100209893428		0.42143207514546877	0.2993568899706909
No.48_glyT		0.7952928581846159	0.37767683640942096		0.45298509865077907		0.19575026534040152	0.6281922120927393		0.48002980717580224	0.1423103008383544	0.26620289756482407		1.0494759393693034												-0.45805598468078657									1.5624287529040641				0.457149716104869
No.49_gyrA	0.21135634082655042	1.1912364125129653	0.7963121664060031		0.5399034337675905		0.30997906914600115	1.3808460380349588	0.754122117370505	0.8404368378975549	0.432197428095217	0.3918468638292856			-0.24898182213129516		-1.2506999995117067	0.6082250998812508			-0.3014793486294519						0.8014480028931835			-1.3635476307535113		-0.9089954709130259			2.2153497343323636		0.45991360161731476		-0.37938022516616954		0.3580683171697734	1.4614409067749352	0.8672520342574579	1.4597421068098235		-0.9783196767878115
No.50_hisR			0.2835062758354798		0.3472705558356548			0.9947096550609774		0.3474815006155296	0.31842296228448963	0.21761942095880116								-0.5698604790407495														-0.30306142186710705								-0.45982967646857675
No.51_hisS		0.6378745138329902			0.22570922382574032			0.5720280772580774		0.14076461230092852	0.13734005251160708						-0.611124679062014			-0.6225815346447288	-0.3040420591327363										-0.44697152405720264	-0.2681234369236076		-0.7421597096462103								-0.29152980553411534
No.53_iscR			0.15122472116464625		0.2578581394880155			0.44318104184675644		0.3255395086366413	0.12974705859455216	0.0868902449505562				-0.5831531648295016				-0.46768032468908416	-0.2750949652404623						-0.08333154170042223				-0.362628952391402	-0.1868330858196945		-0.277075701397524		-0.7065304754102224				0.41713958017129826		-0.35027289533037465	0.39922152894472074
No.54_livM		0.6356622016341789						0.620574058178539		0.3054219452956022		0.1172656412080757				1.258632222182322	1.7429882026901744									-0.5277369761876356						-0.22739887851290774					0.739245419192394					-0.36447773151534335	0.5395701734285216
No.55_lon		1.2173991537017093	0.5791426516850979		0.30366220467281035		-0.08421866285296531	1.0358872079769978		0.4134392680999377	0.27865873886000525	0.22752960543552359		0.5420223292670978			-0.9070095079940095				0.2905309710187295			-0.5775122434438449			-0.2673217965986955			-1.3034233598456497	0.21072882736907073			0.38259405703331595	0.9124392223010904		1.1893634392400498		0.3525450477905303	-0.763753612811952		-0.4087595941051343	0.539777077298857	1.3155667968773659			5.119347614188095
No.56_msbA			-0.1024961798239854		0.2755795554670266	0.5071233178701675	0.45365072677499896	0.7543850542169893	0.22630908579430553	0.535952093517778		0.39191615336294827		1.0412606442858392													-0.05999382515966867				-0.3693299332089778				0.8649562360704977					0.3386087070342205
No.57_ogt_hrpA_int			0.2250829387540758		0.3010256082353777		0.08080007891958285	0.5049386676846364		0.24252583022675278	0.08766863037128725	0.13568712547037443														-0.6317431454867419					-0.41130642936459216	-0.19413705547671345		-0.4006901496310382						1.9007411679851167		-0.3370459637914043
No.59_rne			0.7484515655992157	0.554578049591496	0.20957651976413239	0.25924969674459586	0.1493740705657558	1.2563275260823725		1.6640188194734207	0.6088663837935944	1.1899803048978965						-1.1062432597359706		-0.694888228514829	0.24361054670788473	-0.42270632524303053		-1.287327034632962	-0.4004580117319323	-0.6120686071539545		-0.8606133127682201		-1.9173116144570477	-0.40644230685256344	-0.25903347982662783		0.3911713746548333					0.375195050126921	0.6647368361231993	0.42196331046895263	-0.7519452149718746			1.5687172847864974
No.60_rob	0.40554680958724987	3.1505968054374813	1.086673273440776	0.5143726936200763	1.2076893702545304	0.9203909239180508	0.6030114274097382	1.8409054942966292	1.8638219410524575	3.958070583268721	1.544403024391181	3.147186846071839				-1.9295014293694723	-2.030197957796818	-0.9444623490046054		-0.752283762879177	-0.3488798159728289	-0.3041774318279309					0.14865636071795574													0.5593421977054647		0.4180623124308953
No.61_rplM_yhcM_int		0.878591229998823	0.5176647253547957		0.42982064997524017	0.5057573709939334	0.18366787133236784	0.4987715655187809		0.9125187354381028	0.31079508803311695	0.5267858384837876		0.5010152021554344			-1.0300268669825572				-0.4517278072214441					-0.8617412828965278	0.2828567891480257					-0.30071345721645404			1.739066802131343												3.481642528533735
No.62_rpoB		0.8872444619403581			0.8703590812198927	0.4485227774366063	0.29008084489632324	0.9975246435594595		0.41044364067956884		0.17079642036681086					1.0019566220774672				-0.7165124193716456						-0.6398185492653711			-1.8841453178057357		0.3382375187669995						0.7891094427132068		0.4590418987486393
No.63_rpoC					0.49584564449737467			0.7233191146680952	0.2362946510079773	0.42554874326623526	-0.14820199628932107	0.11184602327231197		0.49461778833495873			1.5248409203690931				-0.19221771699910695	0.4652883873017899							1.3639044377682559		-0.42949287509990464	0.1200007188094574		-0.3472684279568403	0.8190957749418981		0.752175643005211	0.8339938073974844	0.33633735906375684			-0.6347134683665012	-0.5072581875699154		-0.9738068564448021		3.013318413585276
No.64_sdhA					0.2382070885360248		0.06310498724248781	0.49801988344782944			0.10945221047500131			0.7560794048463837			-0.6546717713211319				-0.24714649620667062	-0.46157690982843036									-0.4686972022784691	-0.33932639292330435		-0.4258141407907008									1.1072243476934434
No.65_serA		1.0447279153142348			0.5508493587626253		0.11242909379105548	0.6190516751379628	0.705044990742171	0.46642670378863915	0.15562444335348458	0.3336053384558548		1.3303381901070188		-1.0528124912611247	-1.1903840650086281				-0.273845411736258	1.0949026005310323			-0.2237261729657698		0.4725305452787823			-0.6161722545362602		0.5399862559193176		-0.2929266061684208	0.7388798797354692		0.6276088362492332					-0.17312812939036348				-0.9330847979717163
No.66_sohA	-0.17693978291082235			-0.3863946154923332	0.37707532789205		-0.1881787060580642	0.6690481990051055	0.1579865904171065	0.9807139133723828	0.20124817133348305	0.6123037636329505	1.3165548940585854	0.6906404115501841							0.6293077707946321	1.229382952293303		-1.072529363049138	-0.33088385261866016		0.3608408463802081			-1.3202049091990058	-1.2791147324078187	-0.3962172410000271										-0.4984833842208518		0.9143827528078966			4.905844091199951
No.67_ydhO_sodB_int		0.6384326843281654			0.29999641519715947					0.28266099000737555		0.7276396349612355								-0.36364415888734314	-0.30687306409806003										1.0005079368290146			0.5098229517009925											1.3389949097463254
No.68_yjcO		0.6260756889257142			0.2246533124495409					0.32462368509436423	0.08855887278096852	0.06026661639434394		0.3833901413624765		-0.5548894386561789				-0.394863890026258	-0.2711924637006832					-0.4004672635316764				-0.954152345515638	-0.4006216044176346	-0.18337628205843615										-0.31324540620206065
No.69_zupT	0.32406092608000314				0.17310425235407845		0.08983885116350265	0.2609500602491891	0.06672687700870039	0.3986403876810289	0.089556893381189	0.028201576542232765		0.5342910268363541		-0.5999515564450995									0.434853536184435		0.11999293345477102			-0.6237924122997311	0.37052594560560015	-0.11496391602925993				-0.6085300669082268
No.70_acrR2	0.5521901015979593	2.038000728528365	1.1071704747369964	0.5887711099539854	1.2943003935010466	1.0188633009806631	0.9409459580745709	0.6665227444939218	0.12091992213798708	0.9894905304016492	0.28269440317853567	0.5430969274726651								-0.4071804097268892	-0.492054735276913	-0.2978918146360172	0.9330548449155083				0.09617760066195914				0.3239997374932698		0.7124965240821088	0.5830986031855341	2.0804380585340256				1.3963261719635782	0.9294167590920392		0.2995864932493171	0.44956823110874655	1.2173444125686754
