# Supplementary material for: High-throughput laboratory evolution reveals evolutionary constraints in Escherichia coli
Source: Nat Commun. 2020 Nov 24;11:5970. doi: 10.1038/s41467-020-19713-w (PMC7686311; doi:10.1038/s41467-020-19713-w)
Supplement: Supplementary file 10 — Source Data [file 41467_2020_19713_MOESM10_ESM.zip › Source Data/FigS5b.csv]

gene/strain	AZTE6	NFLXE1	AFE3	TETE4	SXZE4	FTDE2	PURE2	PURE3	MMCE4	TETE6	MMCE6	ATPE5	NQOE4	NQOE6	NQOE3	MMCE1	PMZE6	PHENE1	NQOE5	AFE2	ATPE1	AFE4	MMCE5	FTDE1	PHENE2	TETE1	PHENE5	PHENE6	ATPE3	PURE1	PURE5	AFE6	PMZE1	PMZE4	KME1	EDTAE3	ABUE3	DVALE2	PMZE2	ABUE4	NFLXE5	RFPE1	NiClE3	NVAE6	NVAE1	NVAE2	SSE2	HSEE4	HSEE1
ompF	-7.186432095383245	-9.85294871372461	-5.628503672377043	-7.445482304175002	-6.298672347296275	-5.809636749477807	-0.662766257374542	-1.0897801050443037	-2.3487723980329185	-2.942111144136465	-1.2389026523361715	-0.6868208993016288	-0.662766257374542	0.06596362896515637	-0.42227488656400786	-0.42227488656400786	-0.32113709613430863	-0.21209960973316694	-0.30688902195295537	-0.6003784476080071	-0.2920854375120735	-2.009666416513865	-0.734818928009467	-2.7057685760021206	-0.46163867818113236	-2.861221710449676	-1.0568690365178883	-0.7506049981920812	-0.8583800309829202	-0.30688902195295537	-0.36496446712634795	-0.32113709613430863	-0.21209960973316694	-0.5518171645660193	-0.4480175539150129	-0.07039103058996772	-0.36496446712634795	-0.5869585557998043	-0.7894293657392043	-0.5518171645660193	-3.1473600647875086	-0.5153250856072772	-1.3855159256256833	-0.970738572889054	-0.47303640521036255	-0.5153250856072772	-0.3943985975955436	-0.08607417642459453	-0.08607417642459453
ompC	0.38414384963441867	-4.770726216078229	-3.630043340000398	-1.8785543719739055	-4.848880978172766	-3.6744594913516613	0.24467073869258907	0.7464658556266911	0.4364511444608917	0.8073118242918366	0.4731917556405609	0.4917506037670993	0.6496928607467461	-0.016438077307211262	-0.09398712033150822	0.39982699546904543	0.2581184163258462	0.32398141171149647	0.24467073869258907	0.2838924242172457	0.41831397420338745	-0.280386972133068	0.0758194284634696	-0.48007996918355506	0.5844262341827777	0.7464658556266911	0.516846745136082	0.6301044937893235	0.08997893784240514	0.14908092992470454	0.2190217063550471	0.24467073869258907	0.368427794535654	0.10525355893266525	-0.08159913850700605	0.3099265665726507	-0.04510705954826407	0.008579347877880828	0.6880625068216574	0.17813258854693967	0.03460576917524988	-0.0028183791513493868	0.008579347877880828	0.4917506037670993	0.41831397420338745	0.38414384963441867	0.41831397420338745	-0.04510705954826407	0.33925223977289504
acrR	-0.6913406624670556	2.4874023583239664	0.9058672070910201	1.086670483253027	-0.05077774853439536	-0.12407395333482804	-0.11372956678403527	0.20221485537583486	1.7185265456723309	1.099363204880735	2.1543297183119026	2.4094036316495817	2.0260146954268077	2.1158841067284335	2.2865489722646384	1.3078726207906197	2.5314362601394915	2.6191549891693304	2.280819151802188	2.693683715762155	2.4742843334425566	2.397274970902663	2.7559378493194266	1.6361215963864435	2.1792391882279483	2.6191549891693304	2.98296354905091	2.9008659505324963	2.419137259194226	2.003064357040972	2.256039388225374	2.9999534240829173	2.8080623197067665	2.780086337757602	0.0015810156939785505	0.23770397878926647	0.1561799405322606	-0.03869772204575466	-0.13173544157788378	-0.16461904175211528	0.6762653140352903	-0.23735932166692228	-0.14403231353058413	-0.06055675468899993	-0.11639633755125894	-0.12921402484501276	-0.10845734884628076	0.17950737461509345	0.1979988003863776
acrB	-0.7302379206637852	0.7967970231234005	1.1687853254879854	2.0977950128797014	-0.11314003005143734	-0.17121576289531462	1.0643130274447985	0.5990229367959167	2.009101917625079	1.4507060149395867	1.0643130274447985	0.7967970231234005	1.0035322397147546	1.0684784832837806	0.709879163422979	1.675102836493521	0.8755522204892889	0.9274442579669953	0.9008797335859647	1.1988175391481077	1.3786628323148555	1.7291441135545154	1.6329134014850506	1.2082706682152347	1.740987523234646	0.843002423254006	1.4971010357793497	0.8572621810303567	1.9631553273563442	1.675102836493521	1.1073572791537458	0.9684276369200896	1.5884728348000623	1.5217368509093165	-0.024502947465524547	-0.011420325682456331	0.053144852244757665	0.0858198233619986	0.7747468209257677	-0.11108482855503315	1.1427992155453381	-0.01415028637545636	-0.016970534015839006	0.06397930599421744	0.02843821981651489	-0.029589967646225887	0.17814165751250446	0.058600793077335844	0.20592056873654754
ugd	-0.24036312964016784	2.4951150817707153	4.155128150388672	2.810821485831989	1.9679959714174378	4.151279539172917	2.1530840092523156	2.069205228193495	1.8265910917637416	3.611665270502883	2.2822747044658658	1.90606713177069	0.6606226152405283	1.065443577915648	0.20703785221475313	1.9007935613492726	1.0527893480710093	0.7966246638532024	0.6950047300279003	2.668837046246483	1.1354071138901005	3.574263405083277	6.804324905343965	1.4750206030759103	3.213217235039889	1.649106853439565	1.8977540854560329	2.660898057541505	4.415125570762975	1.6094648939954883	1.2729443647207663	1.832685529251309	3.341374733606192	1.4498932568176124	1.0936406863358543	2.614945419797234	0.8938809052175262	5.368791086661132	1.8163717549693714	0.4007328953827703	5.220408563521604	1.7334257609150705	4.374153903495672	4.272123534957189	2.614945419797234	2.3929744157365738	5.44923575594489	2.7312363294416215	4.099543336887117
yjbE	2.117858979843302	3.6577048766715157	4.14427396265064	3.665366849691049	2.6927226469642513	4.670173185715154	2.9824690422148303	2.4408975347776845	1.6527516193141434	3.6944496649899223	0.43621504116516224	0.7279918343369508	0.6480891537869299	0.5573474733334525	0.2674161834269676	1.4461732526134772	0.5509223527620376	0.433245109634716	0.6539710736273743	2.813003104295697	0.6905873425518756	3.367393084214528	6.323202278393535	1.3437414383287531	3.3002830613324425	1.626603634514485	1.570141368743202	2.6144163971644896	4.435421724160233	0.741984390264438	0.5886780496561448	1.6501121993455357	2.4684425932806136	0.5204534782049672	1.0160860426765916	2.0313455510203395	-0.15339455379163122	4.67803125078021	1.4740598647064134	0.3264493505934997	4.471366410670349	0.9911588236838539	5.0180087825455875	4.487620249571326	2.54972553825852	2.306668512310859	6.506596479207011	2.126764011693303	3.830895721137587
ilvN	-1.7053744251402752	-0.10591725425177484	-0.644186134581929	-0.4664686000819153	-0.4725910155905389	-0.6589569333769555	-1.0172212700419707	-0.6821504306112135	-0.272711596126958	-1.1945808746054658	0.3405252726283676	-0.5386682384914089	-0.27706720180488803	-0.0031197827721696453	-0.4375247905555265	-0.8238955624926582	-0.44354385587004236	-0.5480615486396688	-0.22091839117854967	-0.45486719483643934	-0.35552513432537913	-2.039448851621726	-0.8319032717973484	-0.4375247905555265	-0.5236063021143015	-0.39250228136819565	-0.0007281244365230407	-0.9684058948131351	-0.9404749856757018	-0.45854664621236074	-0.4338288215090122	-0.7035011530423076	-0.6650500918180081	-0.7559588872137846	1.9068034695972762	-0.22091839117854967	-0.3699457433381518	-0.02545997477397918	-0.12279256886291089	0.17024105428023112	-0.7832572622048477	-0.053735398336483595	-0.09390211166227794	0.3879769245547032	-0.0799730616324669	-0.14942576092110646	1.5129473895047838	0.32590607796889626	-0.018081734183718855
ilvB	-1.328083852138145	0.26429413919089123	-0.6746359285762482	-0.479777780866925	-0.6818296218718429	-0.4887697469209563	-0.7918934676631583	-0.6799894101957136	-0.2947854996771027	-1.0503813952843335	0.3496161559800655	-0.5783681064821136	-0.24443265872595252	0.08778152405747701	-0.3509851195408936	-0.8261395407165308	-0.29107299886675053	-0.5821250687871636	-0.2701529995776345	-0.5191353609071668	-0.4421596272498813	-2.023252331014598	-0.8546101765299512	-0.33531626109102547	-0.3916521152939549	-0.509531806474973	0.022410741850045043	-1.0228203272089709	-0.8922634145811463	-0.2947854996771027	-0.4384961180729072	-0.7152851657746884	-0.6303767705007968	-0.6932088213066762	1.9660777138546865	-0.050423980795348024	-0.18895245892147516	0.08559905419754346	-0.35464314234317607	0.07772530038071691	-0.9761180983795124	-0.12465715769086634	-0.1012383520933021	0.4079951941758827	-0.04847332523045039	-0.13278533901703296	1.5418615382821534	0.5952516763972143	-0.004369142966987565
yahA	-5.073177209523671	-2.916507740146898	-1.611915853314875	-1.1269481790604958	-2.094153505630925	-1.896081373323277	-2.7709314445336157	-2.263601696472198	-2.6535790698613155	-2.457871816425903	0.8368031826300887	-0.0674687699233009	-3.0689603262783463	0.38559829158097214	-1.2280879261588744	-2.481704334117985	-2.1153963053324043	-1.9037764416522605	-1.5843530061528641	-2.2745381015609434	-2.053984821398771	-2.944588385782911	0.32014075663372527	-2.184603048367636	-3.050734457777469	-2.3428444126678203	-2.356587155884492	-2.056662396993423	-1.522753664036894	-2.146845832326963	-2.118063741528691	-1.8987481440905007	-1.8758027304591582	-1.934001905725929	0.46822645093733894	1.6538495709011038	0.8824365665485444	1.7445174596858393	0.6270518251103401	-0.09589283523690387	1.7207802608705187	0.5317422183307952	-0.4169336100708638	-2.53297603056322	-1.348448108556868	-1.2841268345310999	-1.6284537758078013	-0.03299720484232154	-1.2620553588697894
tnaA	-0.23111626561741863	0.8751621591640569	-0.3232800281947231	-1.4304610410191914	-0.27454336429866233	-0.6797897774150857	-0.5604663516913185	-0.06290872604776314	-0.3566252035322839	-0.28506822582676256	-0.33337399354239966	-0.5154187780288967	-0.4122658349183809	0.08593597435325802	-0.16737824005280022	-0.598471967659013	-0.1766827513051141	-0.46628446499270504	0.5824953181590163	-0.44642913631184805	-0.25976814738029236	-0.8242714873192392	-1.133240819039026	-0.40165321584633173	-0.5839236472691701	0.03648836713149333	-0.47034079791025996	-0.5100312039190642	-1.2747024973343335	-0.17196381927367677	-0.12940657295046654	-0.17196381927367677	-0.8760642820912412	-0.09056793918520485	0.467258636586814	-0.5347940018339147	-1.1193503590296392	0.2753870509520841	-0.5292145836774328	1.0284304772061206	-0.6298042487819379	-0.45155557056776613	0.009279200672824969	1.1454866538489	-0.2409003794381768	-0.21739891823996435	-0.04930311942497086	0.08122111394424478	-0.3806654895360986
ycfJ	1.23629241664492	4.429845342424462	3.2772532306065405	3.4861115080905334	3.6813299997091002	5.678538194854425	1.3634477555991236	1.1340315324719974	1.3771190685165529	1.2881696082418104	0.6639205665390822	0.020305465875451362	0.6329495993257395	0.5906480667586882	-0.1220783765754018	0.5233728756250328	0.14953721600050238	0.269702426923595	-0.04261919123198859	0.9276672006384905	-0.10317386117158742	1.320731456805171	2.16219561462819	0.647553875948809	0.6564664784082175	0.49163745455672797	0.96354664950189	0.8053080367730797	2.118514812440677	0.7092424325184957	0.6329495993257395	2.685716483252233	1.256143945818504	1.1913842573576277	1.0968245706534443	0.8329849088369488	0.48963834636169723	1.6890501365046016	1.7535376377377545	0.9708811621545987	1.6544479849306546	0.9615443885532372	2.255584371912344	0.8293669268675021	0.6253853310381186	0.4420610401837257	2.1502821759372654	0.9779381606995632	0.9276672006384905
osmB	4.352956830780113	3.7556287275160773	3.0667897957301378	3.5472371223358015	2.996672758139183	4.71835161274538	1.5128449323841997	1.3356172274279594	1.9884260025902902	1.7866831703953066	1.4954568895539155	1.1850797047192496	1.120230558392201	0.6531857388997511	0.14400726672734515	1.1306066501147478	0.6471657717709595	0.6651484331978511	0.47926397644277585	1.4309758482556865	0.6511985804416932	1.5004342408999611	2.2299573559164187	1.0129644625948413	1.1124389491089	0.9836814213497124	1.2786262057693134	1.2995445078834713	2.6717620202198797	0.8575318862351344	0.7116814920244393	2.065627402638954	1.7167542424825006	1.1512603875359035	1.1410031665500016	0.27556260781395114	0.3940871240883673	1.5776938310731015	1.8775562215192474	1.1429870622635316	1.8958254352290311	1.0054285124439777	2.554544103842025	1.5693323935456904	1.0971689380612852	0.8458988180701452	2.8297519582686097	1.0712575871493082	1.2582631552130155
prlF	-0.05063028988298435	0.24994791378948228	0.04464837456593441	0.11271453100112817	0.17091763441518185	0.4116741962403433	0.05786108948705742	-0.17150532668635413	0.23307736163694412	-0.05270590501702825	-0.24536656499770235	0.2780668915382685	0.14974667044827505	0.4116741962403433	0.05995532564359915	-0.06961028149910033	0.27426740324058846	0.10262421693391245	0.1439294386244051	-0.19567137442087354	-0.06393997973445525	-0.2732053356911594	0.21618433125815845	0.11271453100112817	0.002250130036359223	0.13226333378301042	-0.12888752432007036	0.08934270595128045	0.19751562020469277	0.0769274582363094	-0.013517020932199468	-0.02891295120194348	-0.17508655807719617	-0.11657437869207211	0.20847998127559877	0.05234576498533329	0.16482869872235892	0.3494070141071601	0.09113038605383171	0.06949561958643237	0.1477751365132534	-0.04322649941984514	-0.07549878572030347	-0.17150532668635413	0.08730597295587028	0.030587015871515705	-0.08309010283012913	-0.07339014743218271	0.09113038605383171
yhaV	-0.03828838393821416	0.7204915677165217	0.04967809359535107	-0.12702119876415294	-0.40149787314428453	0.0551451396327123	-0.16239491877006246	-0.3464089416780134	-0.3523227251377983	-0.35416392067393315	-0.42850336856741716	-0.09169648201633653	-0.23728668147611012	0.023050153276326483	-0.36262457696079275	-0.35930802663943	0.004544159386539491	-0.37321769037504005	-0.23151426167167402	-0.41918721710979895	-0.42850336856741716	-0.5211714211296034	-0.19935823895080917	-0.22792155325041574	-0.1711861262723514	-0.22060470455422623	-0.5740322526353069	-0.4154990927646791	-0.23151426167167402	-0.002926715025644833	-0.040192872672456685	-0.308633230109548	-0.4032819973749637	-0.2352376878142087	0.048060697924253215	-0.08645488067828024	-0.10495777994031531	0.19662961027120157	-0.09011171358874279	-0.09916205505957773	-0.30699544671785595	-0.4120346513711772	-0.36262457696079275	-0.6412302980745606	-0.2979207752999622	-0.3661887954555418	-0.11264546684997406	0.03238071573900835	-0.09720101666701507
yhdV	1.6125950394959607	0.558057445163666	-0.09785689918259216	0.09411660206125712	-1.2909940081512186	-0.9182048807940107	0.2821851926705368	0.6368562779357265	1.1856176180050042	0.8413689481103589	1.28571296457763	0.39682158907027126	1.1937381204951794	0.047639031783333084	0.2101195347036612	0.822530140879358	0.4673711650408612	0.4437819182308997	0.42463767580385964	0.5500994908130712	0.34104081185578433	-0.28753467087681767	0.6061790564743783	0.2448610498118969	0.6147844709694095	0.8200007859351236	0.5697032873688246	0.558057445163666	0.9727348963418586	0.37494031338883566	0.47976174309038344	0.4825517087934926	0.7029387676470857	0.555401631742468	0.32804841326928386	0.16357677371749207	0.007310697426001314	0.23477379422761155	1.745222421257022	0.7382783292394177	1.0765621606445972	-0.02189186155718512	1.2178456317316635	0.567243823867915	0.1886341470714127	0.1727831471257925	-1.01932242627113	0.3592789429907427	0.10349022340465547
rygB	0.6137548547599717	-0.731738646797875	-0.8238925526904157	-0.3377095844321558	-0.4999272920971866	-0.6361103808229835	0.23750106876046695	1.086645010481219	1.1867745201510056	0.5379436086372873	1.5365124066174922	0.5686592074282927	1.6459155202021256	0.45016780562304565	0.1762857719922703	0.9579389827602508	0.5237406041226416	0.7362995414895742	0.5893444923305604	0.7893276954605339	0.686021203904539	-0.34158630488750447	0.4290650719357471	-0.5044430708207281	0.6787096325753105	0.7731244691759988	0.7860048680090147	0.7627967316060356	1.1867745201510056	0.7293397486087371	0.8056718284606976	0.8756322751678707	0.7293397486087371	0.5199607878243758	0.03853583389680708	0.11632737632400839	-0.21010496793732175	0.5547127093352061	2.407649066719465	0.4185846399165191	1.1432473190129029	0.4922529972621984	1.4164198897860103	0.7560200782124713	0.6239337895379407	0.6574481967717628	0.26980386178539895	-0.16471546369759588	0.23392394425610144
ryeA	-3.699842773925966	-0.6480491898358008	-0.8392833326359708	-0.23954862960036757	-0.43491990352521603	-0.8392833326359708	-0.0024511961252978395	-0.7169964346910266	-0.35815073751911247	-0.5791796607743819	-0.31674584483325086	-0.8927514203415349	-0.8613715983448691	-0.10611366842851556	-0.3755251829873479	-0.49202348391929557	-0.19840461236634593	-0.11182131733446794	-0.3435712578426304	-0.8613715983448691	-0.6804310529164088	-2.370612174731918	-0.4523994940941456	0.012791582218233935	0.1876773337182251	-0.5441577277876735	-0.5791796607743819	-0.6480491898358008	-0.7805936499037119	-0.17396654596080957	-0.007666135409517956	-0.5885915092955205	-0.030213220350913506	0.2383651139417687	-1.1517711478841877	-0.1386823314672028	-0.6967619124197756	-0.6637916320456705	-0.6186784515332497	-0.7506053504952143	-0.9108695092598716	-0.7839887110820863	-0.8498129884677124	-0.4565882900913311	-0.44308190938468744	-0.6637916320456705	0.08652380823039732	-0.0508186891843343	0.30113172707925084
yecI	2.1722918549551746	-0.7054546751870339	-0.599929713809926	-0.25300675174372406	-1.3307602373268703	-0.6652143667086834	-0.06082893385626719	-0.5457132676273075	-0.08199989782317398	-0.07626281708303893	0.9865399788251478	-0.17940080328611574	0.08172444456337483	-0.09181715649996168	-0.002407445475054562	-0.19925178803032545	-0.025066046688976707	-0.14240386232016858	-0.10540603780219304	-0.33904361245054176	-0.23933584543938236	-0.599929713809926	-1.567024159564388	-0.19518972186014055	0.08744076516760849	-0.168063155394708	-0.27497306769129415	-0.5714695215479104	-0.8170317269202899	-0.055188450102550565	-0.023266586995850252	-0.10540603780219304	0.025429618374086565	0.11258618716723241	0.13293423933225398	0.507010224503627	0.19685545095437323	-1.354706346842216	0.5485170993938185	-0.09355925489816788	-0.881472840531217	-0.6626041288202575	0.10483594123937573	0.21909089742605245	-0.2727935497345948	-0.41326516725061824	-1.503424188752292	0.21909089742605245	-0.10540603780219304
mprA	0.6913420087366959	-0.05883306832018713	-0.1239961070165353	-0.23362004750382373	-0.3314174927353666	-0.4528772943490879	-0.011366734402947344	-0.11413810070844288	-0.15184108780668443	-0.07734147264034892	0.0076884887836870365	0.23690961945644282	0.09624866184008038	0.06631960732265682	-0.30981465565718613	-0.22524328962313958	-0.04893905090759745	-0.23362004750382373	-0.18788372396374767	-0.30981465565718613	-0.1607252770797374	0.18465298175888176	-0.5366686222760707	-0.020621150000689318	-0.18788372396374767	0.12492355023731927	-0.21547134338636847	-0.1797403960375573	-0.37827011687641154	0.029149501625518347	-0.05883306832018713	-0.23362004750382373	-0.0021380550403989865	0.22585347447519485	0.7065369127986809	0.4372556541760016	0.3410185517520965	-0.08668589425988714	0.01841940925774013	-0.37827011687641154	-0.4269742311428667	-0.44655457533709186	-0.5077548597267832	-0.20699428964378122	-0.41374718942162636	-0.3559135540154119	0.0753671516685513	0.05673731826900835	-0.19677780721200944
emrA	-0.8089603719339602	-0.22139460350155563	0.01796541098273976	0.07234699962763023	0.19466133863021742	-0.8117111188464977	0.2637504113262381	-0.1719379950480867	-0.1167150572404568	-0.1214098947258622	0.6197162959888552	0.2659965393399454	-0.18704869254831785	0.046712117707136014	-0.21378074399383984	0.02022434343948668	-0.0019370641662562593	-0.03567222627065405	-0.18198304292692616	-0.23649657027344909	-0.09735926202477034	0.13189247271214694	-0.03567222627065405	-0.0424500715708449	-0.09256168068761204	-0.058987994063771226	0.07656327684016184	-0.1719379950480867	-0.049936756701996064	0.17163630612415506	0.23152425708561383	-0.21378074399383984	0.3170068995942618	0.1780834300125321	0.21126937529013662	0.37896722432883984	0.011763022123831426	0.3299740824941341	0.4268314236499426	0.12347163627148088	-0.19687766967087722	-0.06143806206144233	-0.3421000496402245	0.15314393085853445	-0.19687766967087722	-0.2662610015874707	0.4832532898003887	0.14534956245174907	-0.02637748684515926
yibD	2.420150137613633	4.755545351164528	-0.09501187434112572	0.21152681645292104	0.7700564226269504	0.6907335107432461	-0.3342741713731962	0.30001120330575476	-0.24949859890533085	-0.0911672553502453	5.425149834772878	-0.07971778148783198	0.2292759323950526	0.0823486186837381	0.5567614548919264	-0.08713257377635499	0.004072462230245118	0.019264561063223506	-0.07580341772222841	0.30001120330575476	0.37509690143472524	-0.24575437755001983	0.04906604232366546	-0.216693933522432	0.12747326291616287	0.038156937275702976	0.019264561063223506	-0.20384925005370955	0.5602912707845857	-0.059675414406621954	0.25053258895181535	0.14608683246066506	0.015822685046698634	-0.21242672566424717	-0.4647336979625723	0.3642867726608625	0.24275046647399656	0.45940177779982655	0.24640960430374004	0.38614803488546995	-0.034482544212415055	0.02659266304808939	0.10520374466187733	-0.36549997718685734	0.2855554121368615	-0.29151822131988936	-0.12085536359919284	-0.6136588232937568	0.007718540124500114
yjbA	2.1420915833655236	-0.7747742002956524	0.3645579230488961	-0.22609675257333245	0.9821165518674909	1.8346722448953128	0.7400111787899566	0.47035382231050105	0.7869481498750245	0.6075068425385136	-0.20396806185586663	0.6844042218844554	0.3394847568758637	0.5221390822328559	0.3875123609238831	0.25021875833647095	0.000941554908501796	0.4823753038404228	0.9243943727867703	0.5749491322887486	0.17682717392229502	-0.49965912480468827	0.43218714339307696	0.16385823135686697	1.0304316328329926	0.5264760734953599	0.5947140114876579	0.7850077291112888	0.44880161721658196	0.2725875237263163	0.225193179044446	0.3519607541771396	0.2200199242627015	0.2373275340483889	-0.9361741816700234	-0.06898624061894866	-0.24575807623626833	-0.2152446349020126	-0.32001802959173387	-0.8142869482351835	0.4989132263333491	0.37777873608395957	-0.11009808588614438	-0.5839179835555977	-0.14455821403311617	-0.09073731580748272	0.3394847568758637	-0.5995107620170131	0.3875123609238831
[truncated: 143 more columns]
