# Supplementary material for: High-throughput laboratory evolution reveals evolutionary constraints in Escherichia coli
Source: Nat Commun. 2020 Nov 24;11:5970. doi: 10.1038/s41467-020-19713-w (PMC7686311; doi:10.1038/s41467-020-19713-w)
Supplement: Supplementary file 10 — Source Data [file 41467_2020_19713_MOESM10_ESM.zip › Source Data/FigS5c.csv]

	AZTE6	NFLXE1	AFE3	TETE4	SXZE4	FTDE2	PURE2	PURE3	MMCE4	TETE6	MMCE6	ATPE5	NQOE4	NQOE6	NQOE3	MMCE1	PMZE6	PHENE1	NQOE5	AFE2	ATPE1	AFE4	MMCE5	FTDE1	PHENE2	TETE1	PHENE5	PHENE6	ATPE3	PURE1	PURE5	AFE6	PMZE1	PMZE4	KME1	EDTAE3	ABUE3	DVALE2	PMZE2	ABUE4	NFLXE5	RFPE1	NiClE3	NVAE6	NVAE1	NVAE2	SSE2	HSEE4	HSEE1
PHEN	-0.049592248	0.498384166	1.2923657290000001	1.5791675490000001	-0.45517882	0.093514334	0.530367048	0.5931619	1.5791675490000001	1.5791675490000001	0.593839945	0.468117581	1.427084244	0.575605194	0.7053465090000001	0.833674699	0.481245256	0.23472135	0.9897169929999999	1.078204416	0.766273523	1.360714718	1.277677129	1.1799504490000001	1.424539081	0.826496989	1.476036647	0.605497857	0.993313362	0.747735459	0.545192397	0.339403369	1.0756269840000001	1.142909068	-0.708925567	-0.066551505	-0.0070578030000000005	0.104406469	0.286074457	-0.116944983	1.184009523	0.037210218999999996	0.11566433	0.041426486	0.008657555	0.084510092	-0.228446437	-0.047549716	0.030914696000000002
TET	0.703896932	2.3490955280000003	2.543663149	5.4317039860000005	-0.355156697	1.310961999	0.9249095829999999	1.682061756	4.449101583	3.009142145	0.411447031	0.876664917	2.902608437	-0.39028535200000003	0.810989007	1.608431254	0.494789145	0.37235779700000005	1.400659635	0.9877356629999999	0.861475973	2.4472434819999997	1.7087492430000002	2.307877753	2.163540111	2.571808506	1.4498036559999998	0.998259748	1.489916431	0.8993676620000001	1.5081267919999999	-0.312544167	1.4633441109999998	1.819268162	-0.313104215	-0.8684734590000001	-0.495590307	-0.358242574	0.094816626	-0.230668395	3.9211835219999998	-0.015902061000000002	-0.149676315	0.64699602	-0.17650397	-0.16170383900000002	0.241653864	-0.17358185199999998	-0.269400172
EM	-0.350810136	0.490971295	1.4105549430000002	2.922959352	-1.033251599	-0.753607445	0.8996136159999999	0.634733008	2.4563661690000003	2.181425654	0.137313249	2.461314416	-0.9995202790000001	0.85196239	0.411708774	1.3696733419999998	2.842217836	0.46168306299999995	-0.14321003599999999	0.348138065	1.696204967	2.050474356	2.619357543	1.870984919	1.92671965	1.334053218	2.1392187519999997	1.3476221030000002	2.792616172	2.0612724819999997	1.445095891	1.291063329	1.25962552	1.97232325	-1.7614003319999998	-0.7402656059999999	-0.197599587	0.308083569	-0.318596786	0.504121953	1.1306152	0.245055103	0.033487347	-0.413641104	0.421194753	0.568210268	0.181101017	0.285376319	-0.018384535
RFP	-0.318776803	-1.4824876880000002	1.3732848180000001	0.949548572	-0.626631491	-1.179068421	0.5754225270000001	0.777555708	1.086245893	1.220009408	-0.199449789	-0.77711448	2.021956694	0.181985664	0.601714515	0.465151604	0.246033425	0.848799965	0.23885307100000003	1.337842097	1.316947742	1.057103892	2.021956694	0.861776897	1.0648753420000001	0.93228789	1.267385749	0.812018198	1.684535445	0.743561038	0.7789026720000001	0.619978581	0.664397671	0.882240535	-2.9780434510000005	0.014447732	0.268502587	0.050719995	-0.432042969	0.11864389300000001	0.748986027	0.6319006420000001	0.312254128	0.332220908	0.20564665699999998	0.444721814	-0.996509632	0.17937913	0.530459071
PUR	-1.3668282840000001	0.738035688	1.3036780959999998	2.090806185	-0.438811295	0.015571807	1.724536048	1.900474194	2.513897894	1.796958659	1.459016364	1.2687943720000001	1.892233566	0.640356204	0.281088673	1.5253425530000002	0.8886230740000001	0.75982333	0.769242185	2.151325844	1.267417454	1.270198155	2.0989670730000003	1.759403475	2.527776008	1.412191006	2.289378222	1.01570079	2.020311187	2.266644414	1.3827659719999998	1.043557802	1.530729649	1.536478953	-1.765054159	-0.076148477	0.307248833	0.27456518	2.1038182780000003	0.4916616	2.139856811	0.20254133600000002	-0.44300468299999995	0.209766053	0.134091771	0.19244094	0.26861803	0.00033481300000000005	0.318843302
ATP	-0.5048669570000001	-0.302448663	0.602680896	1.217267767	-0.522709926	-0.210608794	1.297649311	1.287960096	1.6387460999999999	1.9106640019999999	0.811017364	1.157907257	1.561699867	0.47007859399999996	0.788825962	1.316577039	0.8931221579999999	0.98309349	1.07524671	1.850357755	1.1593059909999999	1.45590502	1.36599311	1.3485320509999998	1.945454658	1.190949105	2.0009693509999997	1.118440511	1.5593782040000002	1.4726973140000001	1.0098923	0.861218873	1.5825950569999998	1.67321782	-0.504612921	0.434791782	0.387241345	0.324097415	1.109791175	0.144956768	1.057589938	0.347434972	-0.149176752	0.34034226700000003	0.49837923700000003	0.41247970799999994	0.005802759	0.346380109	0.49176079100000003
PMZ	-0.913584257	0.191706442	0.42173806700000005	1.413800968	-0.444684886	0.157024781	1.092582577	1.109719342	1.615179603	1.896338565	0.734244094	0.9344542659999999	0.984985287	0.378681961	0.626506328	1.399729829	0.721609264	0.691499208	0.763919661	1.181873513	1.150978842	1.641326844	1.2986270009999998	1.243068329	1.8596399869999998	1.085552343	1.950791398	0.944051392	1.4764901240000001	1.4366018130000002	0.855712027	0.8606621309999999	1.45665767	1.44793186	-0.322991191	0.211430781	0.294061481	0.25490361699999997	1.000398805	0.033381971	1.083485295	0.35927073200000004	-0.14581127800000002	0.178417477	0.276976453	0.286676096	-0.08393417800000001	0.287121865	0.355898594
CP	0.26291797699999997	1.899943116	3.60713271	4.709253349	0.362357341	0.525708635	2.044433941	1.40197191	3.5034765930000002	2.225282554	1.973361425	1.009831743	3.118888867	1.025571032	1.844142722	1.7179774859999999	0.73649896	0.97284921	1.760731042	2.7588376830000003	1.7056337990000001	2.076007558	2.640422762	2.845644689	2.72621593	3.814393945	2.8704088839999997	1.5113762880000001	1.9048915640000001	1.194554553	1.92090192	0.14247257900000002	2.130956402	1.648378382	-2.625213784	0.023444641000000002	-0.586165327	0.273671287	1.162377411	-0.10700560699999999	3.582807013	1.405987848	0.044848525	0.282903959	-0.22393059399999998	0.052198900000000006	0.304945478	0.479461109	0.27807524100000003
NFLX	-0.11784103	6.117202897	4.418684899	3.9138067619999997	1.88092377	3.4352325460000004	1.446259872	0.55904636	4.562432959	2.433948342	2.368572302	0.474027429	1.261089522	0.507474348	0.380105911	1.406941517	-0.33058109	0.38348826399999997	0.500318437	0.420095228	0.45376957700000004	2.1539872680000003	2.359652116	2.612574041	1.3167145009999999	3.42981771	0.48261161700000005	0.028177652	0.409881139	0.051175227000000004	0.802527089	0.151807731	0.464786381	1.6016579219999998	-0.928555556	0.49442306799999997	0.41271244	-0.272899612	0.697818479	0.31110859999999996	5.028419321	0.476257337	0.570745839	0.23027703100000002	-0.5099844610000001	-0.769237737	-0.404993857	0.36532507700000005	1.303428557
CBPC	5.0703983589999995	4.388767693	5.017916154	4.747374947	2.9658657510000004	4.277611501	1.3360531820000001	1.7777319269999998	4.826949565	4.852027527	1.357863434	0.8443351309999999	2.216668314	0.483068595	1.330314705	0.785821118	0.386528975	0.905139345	0.85462649	1.546442875	1.013600644	2.638549432	0.5614271270000001	2.741793515	1.825644002	5.050190669	2.264947532	1.354348425	1.361390678	1.012243873	0.579699477	-0.289631277	0.821995787	0.92463283	-0.435215533	0.895492383	0.334108698	0.136646384	1.27778804	0.542798159	5.174948533	0.370492392	0.743718876	0.349290279	0.288424188	0.34214460799999996	-0.10553224300000001	-0.36352743200000004	0.8291680570000001
CMZ	1.1723799940000001	2.8314889130000003	2.8314889130000003	2.8031903519999997	2.8314889130000003	2.8314889130000003	0.693219646	0.543103501	2.831487075	1.509214558	0.668653265	0.251750892	2.087694083	-0.27922510899999997	0.637193149	0.331475234	0.13573037599999999	0.179806054	0.382452419	0.928357457	0.409584565	1.432398284	0.24548972100000002	1.2913981559999999	0.5817775470000001	2.631460483	0.6437452539999999	0.31319048	0.365365531	0.324902894	0.17784597100000002	0.397751595	0.301097302	0.560397691	-0.435104035	0.222966387	0.099417417	-0.211385415	0.328537774	0.440642249	2.831422559	0.10297707800000001	-0.06793315	-0.101092639	0.018562464	0.045526999000000005	-0.195005674	-0.122276709	0.06706245799999999
AZT	4.735337353	4.9567737460000005	4.93207499	5.24613463	4.467183137	4.996187307	0.7722303540000001	1.240170663	4.759016305	2.880047683	1.3146609679999999	0.776736685	1.463152821	0.417400801	0.753997276	0.516745705	0.444994903	0.22996081300000001	0.5310238039999999	1.2173536759999999	0.6854160440000001	1.9398895409999999	0.311961492	2.288275414	0.7647252929999999	5.171405378999999	1.360021828	0.745704659	0.7229515129999999	0.384291127	0.527081063	0.203936814	0.7565514109999999	0.795864837	-0.187379199	0.804171052	0.647008036	0.280953015	0.720932674	0.614293534	5.58613181	0.245690607	0.7648059209999999	0.45705001700000003	0.249988493	0.314718116	0.428875281	-0.170496504	0.5248877439999999
KM	1.615906109	-1.008025475	-0.69789368	-1.23126097	-0.9633826059999999	-0.10837766199999999	-1.154970026	-2.4022434280000002	-0.444302204	-0.344613037	0.8084517259999999	-0.19866726699999998	-0.5456242929999999	-0.37637730799999997	-0.225349747	-1.710610547	-0.162547011	-0.17581447100000003	0.022404905	-0.763824513	-0.245896454	-1.42346294	-0.919280167	-0.797132391	-1.619126544	-1.37539065	-1.1425502790000002	0.128961159	0.29611166	-0.8420978920000001	0.000309036	-0.077534485	-0.244034444	-0.23710857899999999	2.605985741	-0.260143482	-0.12543711	-0.022711767	-0.028465526	0.427869183	0.057906729000000004	-0.207404333	1.232686025	-0.399979419	-0.665461335	-0.5594868239999999	-1.278883797	-0.241102245	-0.178886582
PLM	2.5426515380000003	-0.180068575	0.04277745	-0.683668963	0.554793957	1.200137952	-0.453457824	-1.513147215	1.058553703	0.525280955	1.92825896	0.31689355199999997	0.64979818	0.47797125799999995	0.49092128100000004	-0.637862258	0.035174461000000004	-0.38837015799999997	0.466142595	-0.899112804	-0.392688264	-1.417662212	0.486758055	-0.15638815	0.028697415	-0.45263697399999997	-0.539445203	-0.12088320599999999	0.090374345	0.13793059800000002	0.106922511	-0.408564453	-0.158964084	-0.013159155	-0.485385134	0.061917417	-0.425544851	0.9766503409999999	0.551061654	0.513849614	0.554503002	-0.415209735	0.594328862	0.209837998	-0.454416185	-0.463060525	0.10759254800000001	-0.38997267399999996	0.001267869
ABU	-0.91957073	-1.128938014	0.007578068	0.098629463	0.392156014	0.626699473	0.006504177	-0.002752958	0.290236716	0.017840963	0.6419197520000001	0.515268041	0.28268503100000003	-1.140066139	0.012909173999999999	0.257360398	0.013753108	-0.868423284	0.010384919	0.007255023	0.00728197	-0.747448113	-0.9809175040000001	0.000398405	-0.392449747	0.016079519	0.138087089	0.033549251	0.277414509	-0.561962384	0.13422185	-1.206079375	0.026524948	-0.004948418	-2.221067216	0.6830979690000001	0.433498184	-0.137250406	-0.050651800000000004	0.257265416	0.447460229	-1.171179565	-0.083144736	0.257160798	0.346603046	0.272767422	-2.08988215	0.38055801	0.048316974000000006
LVAL	0.24724861899999998	1.293551181	0.681565072	-0.258442023	1.2251673379999999	0.18821427	1.008523204	0.622988848	1.532242324	-0.879034111	0.739320436	1.329311416	-0.901748454	0.6758632509999999	0.435075484	0.002256332	0.615957235	0.315358023	1.030268812	-0.081595279	0.037591388999999996	0.951986621	-0.446408927	0.08338442	0.754944055	0.239212256	0.39747482799999995	-0.21801172100000002	0.000577095	0.561241393	0.701307737	0.5373975320000001	0.431459954	0.34713716	1.711302144	0.7700986679999999	-0.6280040960000001	1.0357278540000001	-0.16173855199999998	-0.049335485	3.478811378	0.94367165	1.005442808	1.8550191809999999	0.8629555109999999	0.815670638	0.09912501800000001	1.884658801	0.007897986999999999
B-Cl-Ala	-2.85366566	-1.847691721	0.654473086	0.8534678590000001	0.8011107120000001	-0.40048313799999996	-0.617110863	-0.42858071600000003	-0.647819486	-1.09098306	1.809639147	1.2231918929999999	-0.888907248	-0.786905396	0.17488423600000003	-0.906440102	0.027606119	-0.28844204100000004	-0.244863398	-0.624149906	-0.221902035	0.284687915	-0.260659211	-0.079624419	-1.844167502	-0.52454458	0.027013142999999996	-0.6858395890000001	-0.02050793	-1.369444224	-0.280456301	0.403178482	-0.18926183100000002	-0.21162330899999998	-1.010788095	-0.09270190099999999	-0.912674894	-1.684881857	1.8526028890000001	-0.464047494	0.40288585	-0.20708745	0.894497731	1.825178519	0.518803385	0.564983361	-1.55063667	0.487689042	-0.5249266810000001
3-AT	-1.85723099	1.13526908	-0.509052066	-0.016361316	-0.20678574800000002	-1.090381161	0.122461674	-0.158269667	0.394243425	-0.36734709	-0.176804107	-0.632305966	1.5619330530000002	-1.7730122819999998	-0.079564548	-0.155228384	-0.164834536	-1.037532834	-0.258347913	0.40464317	-0.18264867399999998	-0.6999152559999999	-0.48813290600000003	0.08756809800000001	-0.168462114	-0.225564336	-0.09437355900000001	-0.449033415	-1.141685632	-1.3592897419999999	-0.29842325	-1.33520337	-0.394567469	-0.266391812	-0.979662307	0.024480296000000002	-0.33307490300000003	0.6843503590000001	0.796921697	0.8391666179999999	0.40959654799999995	0.077607961	-0.255229559	-0.081183024	-0.14763628	-0.180198771	-0.137488158	-0.216462407	-0.319548485
PS	-0.5299709420000001	-1.141680399	-0.012393741000000002	-1.18495541	-0.7222798090000001	-1.023989605	-0.32249579300000003	-0.7812889890000001	-0.6377610779999999	-0.454747436	-0.6905312	-0.44789502	-0.249228638	-1.058929972	-0.092665285	-0.300192983	-0.173903168	-1.178562807	-0.400082799	-0.435368395	-0.425396799	-0.910087755	-0.289737931	-0.582380294	-0.287185901	-0.63437743	-0.38131990299999996	-0.39334023	-0.406853888	-0.81448671	-0.401834009	-0.9150269609999999	-0.971572377	-0.451316376	-1.616679768	-1.669883412	-0.368079868	-0.601400069	-1.1224872940000001	0.178684827	-0.107304232	-1.390701409	-0.9004480970000001	-0.458783415	0.039881441000000004	-0.41693794100000003	-0.180804705	-0.407476481	-0.317965113
HSE	-0.175644264	0.034751798	-0.14925511800000002	0.054192015999999996	0.46844819	0.23762518100000002	-0.365852581	-0.42780218200000003	1.105280123	0.061586995	0.6712466640000001	0.49407845899999997	0.454457582	-1.403800613	-0.246234178	0.06033835	-0.25878766	-0.931450133	0.102452734	-0.42477541399999996	-0.225238907	-0.166893735	-2.8005893019999997	-0.42765285700000005	0.166668972	0.048386559	0.040109649	0.560947105	0.556790661	-1.093062461	0.058215072	-1.1630915259999999	0.039980455	-0.140311554	0.079389446	-0.115760175	-0.901704862	0.074078285	0.030890896	-0.31420122300000003	0.082039828	-1.186295087	0.057853185	1.5934886240000001	2.078205809	2.0437520780000002	0.05230474	3.35497072	3.21497697
DCS	2.04175847	-0.391091976	-0.250792242	-1.115982378	0.5241705879999999	0.8872268109999999	0.083769063	-0.0031932059999999996	-0.27693779	0.229567794	0.512308701	0.10404135199999999	-0.949007122	-0.209101135	-0.029677746	-0.31380328	-0.46743454	0.01720801	0.301760548	-0.474284096	0.040202157	0.793482738	-0.00260818	-0.506925756	-0.31354651699999997	0.208730755	-0.099275784	0.195141808	0.206029403	-0.708839453	-0.290991253	-0.698357922	-0.279585513	-0.453634921	-0.8459623079999999	-0.21314265	1.2125184759999998	0.487649768	-0.700742938	-0.29814344800000003	-0.234005333	-0.3229045	0.154269835	-0.28437481	-0.233474202	-0.134429789	-0.456145265	5.245655953	4.941698481
DVAL	-1.1968875509999999	0.865193324	0.712346074	0.7797934540000001	1.653805804	-0.083039036	-0.341034966	0.13245389400000002	0.924740294	-0.107636829	0.027728974	0.864675904	0.021981904	-1.820856367	-0.179321245	0.7126967240000001	-0.28227242199999997	-1.4656226980000002	0.16897080399999997	-0.125003643	-0.283729512	-0.5809482029999999	1.655670054	0.061229244	-0.37086948299999994	0.347279754	0.130980794	-0.437133215	0.014779533999999999	-1.3231487229999999	0.052414514	-2.027649414	-0.172802247	-0.236333877	-0.089619956	0.352107124	0.104865864	3.020166894	0.7867432740000001	0.334129364	1.677921384	-0.562449353	0.076163444	-0.43518122200000003	-0.159831816	0.20307377399999998	0.307320914	0.17146094399999998	-0.139058635
NIT	0.380266645	1.9146641780000002	1.8760966159999999	1.8212981240000001	-1.17030394	3.099295011	-0.618804922	0.501018803	1.31593882	0.557724039	0.48386670600000004	0.931502905	1.307487244	0.524104599	0.624744037	0.076271746	0.011706068	0.537283442	1.297004944	0.459141839	0.5284369000000001	0.501866965	0.548409366	2.424667102	0.794775633	0.6995826490000001	0.482182414	0.634768853	0.5120383039999999	-0.05389334	0.0013711020000000001	0.188985447	0.09744906	0.480619478	-1.643042996	0.48314518100000003	0.08447989800000001	-0.668350371	0.99077296	-0.5042187220000001	1.8940346259999998	0.37103078799999994	-0.5177475979999999	0.246124142	0.061265621	0.22828520100000002	0.44140860200000004	0.5206816329999999	0.106117399
H2O2	-1.942481885	0.013892808000000001	-0.388039961	0.550709021	-0.569347397	-0.23916869899999998	-2.133071906	-0.160082564	0.361253804	-0.845530285	1.036348729	-0.32916563600000004	-1.4387370019999999	-0.924914334	-0.7516015	-0.39636941	0.455338809	0.641585037	-1.017367068	0.049154921	-0.0042225959999999995	0.77641278	0.19370724	0.571015615	0.631406049	-1.031746898	0.6214669270000001	-0.107742521	0.62132068	-0.408832025	-0.17149631899999998	0.072281206	0.085618181	0.125534185	-2.7554077589999997	-0.407231771	-0.370588374	-0.28609637600000004	0.565806412	-0.44916174200000003	-0.19601063100000002	-0.12948413	-0.9207596929999999	0.613219981	0.18698431899999998	0.5964114979999999	0.332109017	-0.422250746	0.520863082
BZ	-0.48301089	-0.207246727	0.32897416	0.442698011	-0.22389125	-0.51952387	-0.503702408	-0.035975067	0.498521328	0.484460376	0.270107559	-0.009304421	-0.090796612	0.181345636	1.528149136	0.656937069	0.063123182	-0.204937275	0.254049769	0.031468371	0.27897864899999997	0.707638357	0.777580022	0.2613163	0.24972054800000001	0.48826021	0.265822159	0.579249435	0.301397391	-0.403170686	0.255462097	-0.22090733899999998	0.24793068399999998	0.262520191	-0.6170734720000001	-0.24243528600000003	-0.234384158	0.269772316	0.390741678	-0.224165452	0.09127869999999999	0.264314322	-0.213437606	0.245239063	0.022115056	0.10636438699999999	-0.188884198	-0.161307329	-0.082757446
SXZ	-2.92093603	2.59304533	2.653159337	2.43944662	3.800290548	0.27766557399999997	0.160242277	-0.07635472	0.728236826	0.778639953	-0.088973315	-2.655555003	-0.728063648	0.383793793	0.47123423700000006	0.526037829	0.7750396070000001	0.27780389699999997	0.5650047779999999	0.305503019	0.250494177	-0.31361279	1.700039665	0.434859631	-0.628392482	0.823237828	0.36674784899999996	0.497327701	0.270710563	-0.326488348	-0.472054918	-0.932918262	0.5602017029999999	0.666447813	-2.6676478169999998	1.5571012169999998	-0.027444642999999998	0.519769658	-0.453945174	-0.172768648	2.473399059	0.511210328	0.63103584	0.071612726	-0.22062805300000002	0.087558421	-0.289583446	0.76655981	-0.9555363640000001
SDC	-2.7527740510000003	0.633095659	0.297758439	-0.054846400000000003	-0.521312943	-0.7054846090000001	0.080919622	0.151936084	0.976213077	0.523243844	0.582890928	0.03962055	-0.419777819	0.10323061800000001	0.215138787	0.240291268	0.33849468299999996	0.332042136	0.311404145	-0.024814851000000002	0.269261965	3.108069562	1.109761158	0.24016345	-0.472666869	0.408248998	0.153180621	-0.085813499	0.326509148	-0.18193338399999998	-0.415011708	-0.599389144	0.19496615899999997	0.21023655300000002	-2.163574771	-0.133248747	-0.411039284	0.077489344	1.577344324	0.203948777	-1.001687057	-0.315554663	0.010689803999999999	0.19720659399999999	0.337204711	0.285076156	-0.830559904	-0.081313455	0.049329614
VCM	0.07802349900000001	-3.014882938	-1.010359472	-3.317821045	0.16848368100000002	-4.404086265	0.536440172	0.189205245	0.115484266	0.332317586	0.765075556	0.10853405199999999	-0.757091087	0.016472338	-0.096561963	0.102716945	0.038602589	0.14933390300000002	0.143972698	0.13046313199999998	0.10762403699999999	0.6200468889999999	2.428364436	-0.252630709	0.311952915	0.465824688	-0.0074356940000000005	0.051215067999999996	0.035750327	-0.489744122	0.144763915	-0.45331956799999995	0.6096576920000001	0.325481557	-0.637132846	0.361849097	-0.065987431	0.08198414700000001	0.640446805	0.316081242	0.554663595	0.33115912399999997	0.984147489	-0.294760985	-0.152773202	-0.582099839	-1.688032503	0.09973511300000001	-0.234797891
6-MP	-4.041189069	-1.266917517	-0.991720492	-1.061888807	-2.2380876869999997	-1.124765812	-0.103754253	-0.599979366	1.380025015	-1.4901482730000002	0.47879277	-0.25927477600000004	-0.5054600220000001	-2.204113162	-0.164962115	0.33042514	0.96806005	-2.135533011	0.255982048	-0.686993365	-0.526860586	-0.59980082	0.43559304	0.54695589	-2.277725652	-0.11467730400000001	-0.787027055	-0.7778341879999999	-0.95809982	-1.070044259	0.981806678	-2.217610933	0.780922765	0.949330459	-4.954943038	-1.487716962	0.6099576329999999	0.18183364	2.814743317	0.509363184	-0.430118083	-3.705768953	-0.047475203	-0.121225675	-1.0624255759999999	-0.004016348	-0.6769326920000001	-1.6450171669999998	-0.8124559370000001
GAH	-5.722095779	-3.0627986760000003	2.663983151	-3.448271575	-1.295051561	-1.583104925	2.650241941	2.565291519	-0.448000585	1.4001669780000001	0.314687385	0.831777525	-1.5277171530000002	1.64408929	-0.33398877	0.269306258	1.8151805680000002	1.5656055480000002	0.733662778	2.658723169	1.504035691	1.068420892	0.50923431	1.01955335	3.28548063	1.925603155	1.923931995	0.55021925	1.138098867	-0.8603882270000001	0.5769107410000001	2.186139355	1.549241656	1.5702515940000001	-8.396756892	1.82134961	-2.591937724	-0.490128726	-1.6843627730000001	-2.653089345	2.426869168	1.8406250419999999	1.070367922	2.605798664	1.712245293	0.928182136	0.053921855	2.453616832	3.399436347
NQO	-2.47131922	-1.5933190240000001	0.8553586009999999	0.864367344	-0.34242977399999996	-0.070416226	0.11799962	1.270441445	1.790113783	0.609644428	-0.274352011	0.35545184	3.122253585	0.353405215	1.946834536	0.842899585	0.817433805	-0.7832449840000001	2.4648149480000003	0.728457826	0.648558937	0.710770758	1.287557812	1.3066609390000001	1.363763904	0.880295212	0.8751845429999999	0.232780486	0.385499043	-0.9633555229999999	1.116116001	-1.660876926	0.7856368290000001	0.7981583740000001	-2.629651944	0.137129213	0.369418142	-0.218635277	0.30611209899999997	0.138724724	0.24610660199999998	1.3485295940000002	-0.614431475	-0.278424785	0.32986219899999997	0.196451462	-0.19499485100000002	0.012112685	0.017017445
SHX	-1.073867518	-0.43980931100000004	-0.350953626	1.006345007	-0.91904156	0.07563763	0.42864107700000004	0.281810699	0.8103362679999999	0.389145973	1.628456932	-0.443053456	0.780497445	0.263992162	0.163965592	1.01230959	0.42504852299999996	0.499205231	0.167059906	0.6859321490000001	0.550498809	-0.48956238399999996	0.512879042	0.704624037	-0.15732025800000002	0.448533574	0.729714572	0.329753632	0.47072602799999996	0.797705927	0.667434293	0.603672041	0.5364484110000001	0.636931558	-1.528329019	0.755868125	0.41998518799999995	0.028545948999999998	0.509881845	0.166809891	-0.341923935	0.38794943	0.789721365	0.8663849370000001	0.15846717800000001	-0.157931822	-0.61203133	0.37256934700000005	0.159637745
FTD	-0.6755333290000001	2.177150436	3.578519159	3.406646522	2.0321794680000003	5.15434318	-0.581972477	1.7458269169999998	2.506059479	1.362859656	1.340108624	0.418789741	1.9113443140000002	-0.120531421	2.232288165	0.944146122	0.8576981090000001	0.005676977	1.387837524	0.454065182	0.87983095	1.4023575990000001	1.004981527	4.983959509	0.9520287959999999	2.4296185980000002	0.47416970399999997	0.667765382	0.857391261	0.103596251	1.339794212	-0.50378031	0.9352287459999999	0.9110834640000001	-0.667005573	0.436797454	0.39008292899999997	-1.018678955	0.478263825	0.423189363	4.060953777	0.349453083	-0.060703399000000005	0.384548551	0.38112808299999995	0.060945882	-0.425654009	0.09937632800000001	0.40363902799999996
NMNO	-0.385196572	0.234409554	0.180044681	0.73419569	-0.609892816	-0.8631534890000001	0.326418373	0.316402158	1.4947815130000002	0.540049025	0.44224343299999996	1.025880145	0.9187055140000001	0.46413602	-0.094593082	1.04316062	0.8713313640000001	0.31198899399999996	0.125630377	0.573948349	0.722645544	0.525666521	0.78063887	0.490350975	0.605342328	0.413259747	0.951030803	0.512590943	0.9201884020000001	0.338442797	0.5166485679999999	0.138187475	0.8230430959999999	0.580756701	0.320684194	-0.038987268	0.285153432	0.486589969	0.396051085	-0.34149118100000003	0.706536671	0.877168264	0.008865768000000001	0.450442636	0.40220690200000003	0.23050225800000002	-0.284582782	0.600860771	0.024081988999999998
NVA	-3.7762035139999997	-2.991681468	1.5181386819999998	-0.054221762	-1.748940577	-2.428181301	0.993546467	0.192277102	1.74249373	1.8930358530000002	0.545943328	3.60649804	0.716768638	-1.467560653	0.315042825	3.28251475	0.894600042	0.355551922	0.924385908	1.005428568	1.789959166	0.46991323399999996	2.720617433	2.372164316	2.9399013160000003	1.077770522	2.009788816	1.440824296	2.302512189	1.53747433	1.823180943	-0.7716242940000001	2.0472345769999998	2.195708626	-3.6977004910000004	-2.098078589	-2.108278437	1.35761699	-0.7295309590000001	-1.3484486980000001	-0.8093529140000001	-2.591728053	-0.006146663	8.038443122999999	6.879209396	6.514302997000001	0.044034264000000004	4.3315594289999995	7.996344702999999
EDTA	-0.524357622	0.939117795	-1.173722376	5.319018077	-0.770655138	-1.319900031	2.69150062	1.552746334	6.286205605	5.432396498999999	3.231133404	5.088408686	0.07576266599999999	3.5445263660000004	-0.212349223	2.5531220880000003	2.8441021230000003	4.302768433	0.21076488100000002	2.383510352	3.217793854	3.7553690110000004	5.750845042999999	1.149589994	3.180677515	2.9639520110000004	4.035295902	0.889127683	4.1589113410000005	0.871931892	0.184148029	1.547107211	5.4747977279999995	1.579750114	0.152581403	5.269411062	-0.33785273299999996	1.052195506	2.861784952	0.238656203	2.811177931	-0.613534048	0.448769496	-0.46575503799999995	-0.40305858	-0.316417627	-0.45990347200000004	3.377027113	-0.63465631
BSD	0.378776726	-0.5671165189999999	-0.167741955	0.18990617899999998	-1.380312785	-2.074869691	-0.378931091	-1.4428893269999998	-0.43487775799999995	0.222618872	0.7928396129999999	-1.0785290140000001	-1.742257231	0.364937933	-0.14028941	0.98903442	0.54160668	0.372500338	0.193178536	-0.598983291	0.659678263	-1.7462683159999999	0.40197178200000006	0.814590452	0.035160976000000004	-0.26499432	0.208941452	1.3698236540000002	0.558131531	0.514710695	-0.07209064700000001	-0.061803194000000006	2.6016795040000003	0.73714817	-1.714860041	0.47456623200000003	-0.426054141	0.404802792	-0.317347329	-0.996436297	0.570866538	1.38005912	1.412239796	1.4217100409999999	0.164814269	0.353894286	-0.132739067	0.900361249	1.088588376
CCCP	0.316040795	-2.712687208	-1.970708326	1.28010591	-0.004704015	-0.298714128	1.519868138	1.31695784	-0.346006387	0.860920373	0.752300748	1.152402612	-0.31382967300000003	-0.31671124	0.812650187	0.050016782	-0.06863245400000001	0.084847486	-0.78640937	-2.076722635	0.187790813	0.9667458529999999	1.303006563	1.9490845069999998	1.150916576	0.7194621059999999	0.23466410699999998	0.65087363	0.10796017	1.114080503	1.217274403	0.554667961	1.044911558	1.332174006	-0.891320633	1.193681068	0.8872269190000001	0.948954904	0.685316127	-0.37306231799999995	-0.154855669	0.608948818	0.4770823	-0.833603015	0.11537037300000001	0.46785875600000004	0.328123434	0.329059753	0.682778531
AF	-2.08135801	1.2434019040000002	2.531584345	0.627453214	-0.6873838059999999	-0.261076071	1.6773975780000001	1.063725795	2.96808239	1.6453382019999998	1.647943119	1.449465908	1.241921359	0.10628349699999999	0.80169058	1.376153895	0.601497909	1.11049254	0.96249902	2.5334878290000002	1.260261261	2.46802918	2.313199228	1.864582819	2.103770917	1.049341699	2.274516418	1.06940628	1.804482486	1.9282510030000002	2.086749957	2.167043764	1.035437074	1.932954553	-1.5537573130000002	0.98888353	0.354392969	0.014933261000000001	0.9512355140000001	-0.192271119	0.931128559	0.5180822970000001	-0.082650578	0.648742931	0.46635873899999997	0.491802666	-0.17845825399999998	0.62232163	0.5059285579999999
MMC	-3.203965815	0.315943181	1.25653934	1.5710020919999999	-0.27400694	-1.2151961009999999	0.47624551600000004	0.013171018999999999	3.8034594439999996	1.249829349	3.80350496	0.32739964899999996	2.273558309	1.270258324	0.8006006529999999	3.80350496	0.7624750579999999	0.30901650199999997	1.7543873840000002	0.806831472	0.841381863	1.567663634	3.8034459189999996	1.251611327	1.278493873	0.415397675	1.0738366990000001	0.25240323	1.265713445	1.222816307	1.5718122469999998	0.733140207	1.250978761	1.2636365920000001	-1.623243445	0.098154208	0.24785274300000001	-0.7467513859999999	1.265049473	-0.7048814240000001	1.474909134	-0.22718201300000002	-0.256586533	0.248087527	-0.02055015	-0.187573145	-0.061023118	-0.200073737	0.294660646
5-FU	-2.062606689	-0.035008009	0.342987414	-1.230377606	-0.9614866790000001	-1.331555564	0.8343919	0.190161279	-0.42584667600000004	0.009027941999999999	-0.922066562	-0.711742993	-0.886358665	0.13173945199999998	-0.38042164799999995	-0.13707086400000001	-0.26258431600000004	-0.18717100399999997	-0.062317885999999996	-0.12183433800000001	-0.202765755	-0.073192883	0.13743108	0.361323106	-0.162770626	0.105029336	-0.33787954600000003	-0.251576747	-0.078257069	-0.6543654999999999	-0.106657624	-0.45381713100000004	-0.73088883	-0.45604141600000003	-3.564447903	-1.071665923	-0.06262011	-0.003616115	-2.191708944	-0.33987206299999995	-0.272849639	-0.181045675	-0.34588041399999997	-0.678257069	-0.180283296	-0.049043239	-0.40174362399999997	0.261670418	-0.311807885
NiCl	-0.542086658	1.2407205190000001	0.312845048	1.201343042	-0.8896632459999999	-0.9477475390000001	-0.23147952600000002	-0.250923209	1.263189866	2.219655694	2.181389672	0.5848638620000001	0.754847912	-0.6590011410000001	0.247054439	1.072507458	0.629023404	-0.74074678	0.654738614	0.7570784140000001	0.7762449770000001	0.82946455	1.255421232	0.650949507	0.38212292	0.75866841	1.168057222	0.88262907	1.564099066	-0.003700266	1.124112809	-0.650345913	1.117869789	1.1623303999999999	-3.2933230030000002	-0.38865983600000004	-0.774035677	0.269070713	1.322234139	1.321879026	0.549346998	0.460238582	1.971997421	1.44794634	0.6634532879999999	0.44998053	-0.404042494	0.210496485	0.21536465
SS	1.626869226	1.736523228	0.609654878	0.303586949	-0.09799706300000001	0.410307766	0.358209195	0.155311649	-0.009625975	0.38743124700000003	-0.341603383	0.7342831209999999	-0.47146015	0.69437001	0.013577298	0.262186259	0.20891832600000002	0.13736051400000002	0.342750861	-0.488506706	0.438300796	1.275591443	0.047355804	1.101300109	0.9547980890000001	0.75467071	0.561042533	1.287606538	0.376878162	0.052153748	0.16995682399999998	-0.378250969	0.7832404190000001	0.455609958	-0.6780514120000001	1.1583376	0.749314867	0.591182395	-0.911720238	-0.152218768	1.0331367790000001	1.074721167	0.435325102	0.7181607520000001	0.406852162	0.7744484140000001	2.541993945	0.11175423300000001	0.587340922
5-FOA	1.243616645	1.477338726	0.9876147759999999	-0.348157925	-0.49907949700000004	-0.116368674	1.525788271	0.605694343	1.635578722	2.041243526	-0.56663228	0.092796546	-1.2757502809999999	-0.129817362	0.221770579	0.34977068899999997	0.777412643	0.492941439	0.74152056	0.278335516	0.694340649	0.48149069899999997	2.290918574	1.58653982	2.0638147630000003	0.7545887790000001	1.704082761	1.844294852	1.6721251069999998	-0.28992434	0.701167687	-0.051107442	0.23552831800000001	0.940381165	-2.597194781	-1.206052772	0.421365105	0.472904537	-0.554968693	-0.26309361600000003	0.278078376	0.659546497	-0.365765212	0.027257156	0.142637251	0.21039053800000002	0.003173827	0.422076115	0.22457965100000002
KTe	1.8865457540000001	0.7059813490000001	1.8865457540000001	1.641096661	0.760005167	-3.3634542460000003	1.8865457540000001	-0.7966215740000001	0.211941637	1.886543985	-0.495938586	-3.3634542460000003	1.404253524	-0.165996163	1.116915545	1.8865457540000001	1.4551802790000001	0.567135056	1.8865457540000001	1.174728722	1.5904437480000002	1.8865457540000001	1.8865457540000001	1.8865457540000001	1.7438708680000001	1.252262749	1.8865457540000001	1.8865457540000001	1.886373439	0.9807462370000001	1.235398402	-0.419797036	1.70533408	1.640531745	-0.259582881	1.7842738319999998	1.855111035	-3.3634542460000003	0.514320088	-0.366985365	1.65318888	1.0849549920000001	0.22538658600000003	1.431836591	1.5642259809999999	1.053986302	0.347017791	1.886545731	1.8865457540000001
FOS	1.9496330990000001	0.595649289	0.872239326	0.885277945	-0.056833546	0.992880092	1.492523473	0.574363374	0.916094492	2.78606297	3.7915427580000003	1.12703747	-0.067630749	0.5921780170000001	0.18552263100000002	0.776850404	0.34930253200000005	0.602674367	0.9159569590000001	0.437697677	0.182020314	0.806018355	1.8799019209999999	0.83916458	1.4778597690000002	0.406490122	1.0962209790000002	2.202681553	2.398257467	0.058277325	0.38081355899999997	0.16917307899999998	0.4364585	0.769557658	0.024341829	1.193584273	0.820085568	0.801276305	1.581937305	0.985455815	0.402606599	0.79578536	0.37311154799999996	1.31481258	1.545409365	0.769828695	0.912663555	1.921919195	1.650069049
MEC	-5.6989530429999995	-3.038291338	-2.579674517	-3.618614434	-4.815588862	-4.045976329	-4.638136618	-0.292589196	-3.789636341	-2.46445702	0.62132974	0.605158361	1.4342208730000001	-4.076623855	1.33304019	-4.430529975	1.120545455	-5.479262031	1.319819403	-4.195045566	-1.589050233	0.8589392020000001	0.003472007	-1.423962018	-1.767368619	0.345153494	-0.369862284	-0.63272506	-0.353541679	-5.205589794	-0.486540111	-5.571925082999999	0.170374626	-0.419731157	-3.927235356	0.31711103	-1.121158094	0.853317636	-5.738634885	-7.303305919	-2.5168903609999997	-7.461546049	1.110812745	-2.478994154	-1.1793967779999999	-2.729863636	0.71290539	-2.612310419	1.013295385
[truncated: 143 more columns]
