# Supplementary material for: High-throughput laboratory evolution reveals evolutionary constraints in Escherichia coli
Source: Nat Commun. 2020 Nov 24;11:5970. doi: 10.1038/s41467-020-19713-w (PMC7686311; doi:10.1038/s41467-020-19713-w)
Supplement: Supplementary file 10 — Source Data [file 41467_2020_19713_MOESM10_ESM.zip › Source Data/FigS5f.csv]

	150	151	152	153	154	155	156	157	158	159	160	161	162	163	164	165	166	167	168	169	170	171	172	173	174	175	176	177	178	179	180	181	182	183	184	185	186	187	188	189	190	191	192	193	194	195	196	197	198
W15	10716.030354333932	10679.391450832129	10679.391450832129	10679.391450832129	10724.51382490611	10712.983250283673	10712.983250283673	10749.622153785478	10749.622153785478	10350.022877143208	10318.13366088435	10183.85902280077	10396.655865162094	10249.005608930043	10274.172200316641	10392.483221392738	10392.483221392738	10262.267576529359	10496.64378479599	10507.688211321905	10332.375150798918	10562.48719727823	10285.85342222447	10285.85342222447	10285.85342222447	10310.346214955129	10285.85342222447	10302.2417453083	10302.2417453083	10302.2417453083	10302.282043182884	10192.786741719829	10192.786741719829	10521.644300518848	10521.644300518848	10521.644300518848	10330.224289648228	10340.847723101657	10329.723899852457	10217.32846466443	10425.02201444998	10352.933522553438	10352.933522553438	10425.02201444998	10229.926819542437	10229.926819542437	10607.305389356337	10514.339833085425	10588.966863484293
[truncated: 51 more columns]
