# Supplementary material for: High-throughput laboratory evolution reveals evolutionary constraints in Escherichia coli
Source: Nat Commun. 2020 Nov 24;11:5970. doi: 10.1038/s41467-020-19713-w (PMC7686311; doi:10.1038/s41467-020-19713-w)
Supplement: Supplementary file 10 — Source Data [file 41467_2020_19713_MOESM10_ESM.zip › Source Data/FigS10d-2.csv]

raw data	mut_counts
CBPC	2.50E-08
CBPC	3.68E-08
CBPC	7.14E-09
CMZ	1.11E-08
CMZ	4.17E-09
CMZ	2.31E-08
CP	5.88E-09
CP	7.69E-09
CP	1.43E-08
NFLX	1.43E-08
NFLX	5.00E-08
NFLX	1.36E-08
TET	2.94E-09
TET	8.33E-09
TET	1.56E-08
No drug	1.72E-08
No drug	2.62E-08
No drug	2.50E-08
