# Supplementary material for: High-throughput laboratory evolution reveals evolutionary constraints in Escherichia coli
Source: Nat Commun. 2020 Nov 24;11:5970. doi: 10.1038/s41467-020-19713-w (PMC7686311; doi:10.1038/s41467-020-19713-w)
Supplement: Supplementary file 10 — Source Data [file 41467_2020_19713_MOESM10_ESM.zip › Source Data/FigS9a-2.csv]

p-values	PHEN	TET	EM	RFP	PUR	ATP	PMZ	CP	NFLX	CBPC	CMZ	AZT	KM	PLM	ABU	LVAL	B-Cl-Ala	3-AT	PS	HSE	DCS	DVAL	NIT	H2O2	BZ	SXZ	SDC	VCM	6-MP	GAH	NQO	SHX	FTD	NMNO	NVA	EDTA	BSD	CCCP	AF	MMC	5-FU	NiCl	SS	5-FOA	KTe	FOS	MEC
ompF	0.036713856	0.036713856	0.036713856	0.036713856	0.036713856	0.433421931	0.067577263	0.036713856	0.036713856	0.036713856	0.036713856	0.036713856	0.296269871	0.036713856	0.117185087	0.067577263	0.067577263	0.296269871	0.296269871	0.191694602	0.036713856	0.036713856	0.191694602	0.117185087	0.191694602	0.067577263	0.433421931	0.117185087	0.296269871	0.601508134	0.433421931	0.296269871	0.036713856	0.036713856	0.036713856	0.433421931	0.036713856	1	0.296269871	0.79400268	0.433421931	0.036713856	0.036713856	0.117185087	0.117185087	0.433421931	0.036713856
rssB	1	0.036713856	0.036713856	0.036713856	0.036713856	0.036713856	0.036713856	0.036713856	0.036713856	0.036713856	0.036713856	0.036713856	0.601508134	0.036713856	0.191694602	0.036713856	0.036713856	0.036713856	0.036713856	0.036713856	0.036713856	0.036713856	0.296269871	0.433421931	1	0.117185087	0.036713856	0.433421931	0.117185087	0.036713856	0.036713856	0.036713856	0.601508134	0.036713856	1	0.79400268	0.036713856	1	0.036713856	1	1	0.036713856	0.036713856	0.067577263	0.296269871	0.117185087	1
baeS	0.296269871	0.036713856	0.067577263	0.601508134	0.036713856	0.117185087	0.191694602	0.296269871	0.067577263	0.036713856	0.036713856	0.036713856	0.79400268	0.036713856	0.191694602	0.296269871	0.601508134	0.296269871	0.433421931	0.036713856	0.036713856	0.79400268	0.296269871	0.067577263	0.296269871	0.191694602	0.191694602	0.601508134	0.191694602	0.79400268	0.117185087	0.036713856	0.601508134	0.191694602	0.296269871	0.067577263	0.036713856	1	0.191694602	0.191694602	0.433421931	0.036713856	0.433421931	0.296269871	0.601508134	0.296269871	1
glpT	0.296269871	0.433421931	0.036713856	0.191694602	0.036713856	0.296269871	0.296269871	0.036713856	0.296269871	0.036713856	0.036713856	0.036713856	0.79400268	0.036713856	0.296269871	0.79400268	0.067577263	0.296269871	0.036713856	0.036713856	0.036713856	0.601508134	0.191694602	0.433421931	0.296269871	0.117185087	0.036713856	0.433421931	1	1	0.067577263	0.117185087	0.79400268	0.191694602	0.433421931	0.036713856	0.036713856	1	0.79400268	0.036713856	0.191694602	0.036713856	0.036713856	0.191694602	0.433421931	0.036713856	0.79400268
cyaA	0.296269871	0.036713856	0.036713856	0.036713856	0.036713856	0.036713856	0.036713856	0.036713856	0.067577263	0.036713856	0.036713856	0.036713856	0.191694602	0.036713856	0.036713856	0.036713856	0.036713856	0.296269871	0.601508134	0.601508134	1	0.117185087	0.79400268	0.296269871	0.117185087	0.191694602	0.036713856	0.036713856	0.296269871	0.036713856	0.117185087	0.036713856	0.601508134	0.036713856	0.036713856	0.117185087	0.036713856	0.433421931	0.036713856	0.601508134	0.433421931	0.067577263	0.036713856	0.036713856	0.036713856	0.036713856	0.036713856
ycbZ	0.296269871	0.036713856	0.036713856	0.79400268	0.036713856	0.036713856	0.036713856	0.036713856	0.067577263	0.036713856	0.067577263	0.036713856	0.433421931	0.036713856	0.117185087	0.79400268	0.601508134	0.296269871	0.433421931	0.296269871	0.036713856	0.067577263	0.296269871	0.067577263	0.036713856	0.117185087	0.79400268	0.79400268	0.036713856	1	0.036713856	0.191694602	0.296269871	0.036713856	0.036713856	0.036713856	0.036713856	0.296269871	0.067577263	1	0.433421931	0.036713856	0.036713856	0.036713856	0.117185087	0.117185087	1
cycA	1	0.036713856	0.036713856	0.79400268	0.036713856	0.117185087	0.036713856	0.036713856	0.79400268	0.036713856	0.296269871	0.036713856	0.601508134	0.117185087	0.036713856	0.601508134	0.433421931	0.296269871	0.601508134	0.036713856	0.036713856	0.79400268	0.601508134	0.296269871	0.601508134	0.117185087	0.601508134	0.601508134	0.433421931	0.036713856	1	0.036713856	0.191694602	0.117185087	0.036713856	1	0.036713856	1	0.191694602	0.117185087	0.79400268	0.067577263	0.036713856	0.296269871	0.191694602	1	0.601508134
cyoE	0.036713856	0.296269871	0.036713856	0.036713856	0.036713856	1	0.433421931	0.067577263	0.79400268	0.036713856	0.067577263	0.79400268	0.036713856	0.036713856	0.117185087	0.036713856	0.067577263	0.296269871	0.79400268	0.117185087	0.036713856	0.601508134	0.601508134	0.296269871	0.036713856	0.79400268	0.036713856	0.191694602	0.296269871	0.036713856	0.067577263	0.036713856	0.296269871	1	0.036713856	0.433421931	0.296269871	0.296269871	0.433421931	0.117185087	0.036713856	0.036713856	0.036713856	0.067577263	0.036713856	0.117185087	0.191694602
cyoA	0.296269871	0.601508134	0.036713856	0.601508134	0.036713856	1	0.067577263	0.036713856	0.036713856	0.79400268	0.036713856	0.067577263	0.036713856	0.036713856	0.79400268	0.79400268	0.296269871	0.296269871	0.117185087	0.067577263	0.036713856	0.191694602	1	0.601508134	0.117185087	0.067577263	0.036713856	0.036713856	0.433421931	0.036713856	0.117185087	0.79400268	0.296269871	0.117185087	0.067577263	0.117185087	0.601508134	1	0.191694602	0.296269871	0.067577263	0.036713856	0.601508134	1	0.433421931	0.79400268	0.601508134
cyoB	0.296269871	0.433421931	0.036713856	0.433421931	0.296269871	1	0.036713856	0.036713856	0.036713856	0.036713856	0.036713856	0.117185087	0.036713856	0.036713856	0.79400268	0.79400268	1	0.433421931	0.296269871	0.191694602	0.036713856	0.117185087	0.296269871	0.433421931	0.117185087	0.036713856	0.036713856	0.036713856	0.79400268	0.036713856	0.601508134	0.117185087	0.601508134	0.191694602	0.117185087	0.036713856	0.191694602	1	0.191694602	0.117185087	0.433421931	0.036713856	0.79400268	0.296269871	0.79400268	0.117185087	1
nuoG	1	0.036713856	1	0.296269871	0.036713856	0.067577263	0.036713856	0.036713856	0.79400268	0.036713856	0.036713856	0.036713856	0.191694602	0.036713856	0.067577263	0.067577263	0.067577263	0.296269871	0.601508134	0.036713856	0.601508134	0.191694602	0.191694602	0.117185087	0.433421931	0.117185087	0.036713856	0.296269871	0.433421931	1	0.036713856	0.067577263	0.79400268	0.036713856	0.036713856	0.433421931	0.036713856	1	0.191694602	0.601508134	0.296269871	0.117185087	0.117185087	0.296269871	0.601508134	0.117185087	1
oppA	0.433421931	0.036713856	0.036713856	0.79400268	0.036713856	0.067577263	0.036713856	0.036713856	0.296269871	0.036713856	0.036713856	0.036713856	0.296269871	0.036713856	0.036713856	0.067577263	0.117185087	0.601508134	0.79400268	0.296269871	0.036713856	0.296269871	0.117185087	0.433421931	0.036713856	0.067577263	1	0.433421931	0.601508134	0.433421931	0.191694602	0.036713856	0.191694602	0.067577263	0.433421931	0.433421931	0.036713856	1	0.036713856	0.117185087	0.433421931	0.036713856	0.296269871	0.067577263	0.601508134	0.79400268	0.433421931
mipA	0.601508134	0.036713856	0.067577263	1	0.036713856	0.79400268	0.036713856	0.191694602	1	0.036713856	0.296269871	0.036713856	0.79400268	0.036713856	0.79400268	0.036713856	0.191694602	0.296269871	0.601508134	0.036713856	0.036713856	0.117185087	0.601508134	0.433421931	0.601508134	0.117185087	0.433421931	0.036713856	0.117185087	0.191694602	0.191694602	0.036713856	0.296269871	0.117185087	0.036713856	0.433421931	0.117185087	0.79400268	0.036713856	0.036713856	0.191694602	0.601508134	0.433421931	0.433421931	0.433421931	0.601508134	0.601508134
folM	0.296269871	0.117185087	0.036713856	0.79400268	0.036713856	0.433421931	0.036713856	0.067577263	0.036713856	0.036713856	0.117185087	0.036713856	0.79400268	0.036713856	0.79400268	0.067577263	0.117185087	0.296269871	0.79400268	0.191694602	0.036713856	0.117185087	0.433421931	0.036713856	0.433421931	0.036713856	0.036713856	0.296269871	0.296269871	0.117185087	0.117185087	0.79400268	0.433421931	0.296269871	1	0.601508134	0.296269871	0.79400268	0.036713856	0.036713856	0.601508134	0.036713856	0.433421931	0.79400268	0.79400268	0.296269871	0.601508134
mprA	0.296269871	0.036713856	0.036713856	0.036713856	0.036713856	0.117185087	0.036713856	0.036713856	1	1	0.036713856	0.036713856	0.296269871	0.036713856	0.036713856	0.296269871	0.433421931	0.433421931	0.601508134	0.117185087	0.433421931	0.296269871	0.296269871	1	0.601508134	0.296269871	0.067577263	0.117185087	0.036713856	0.036713856	0.296269871	0.036713856	1	0.036713856	0.036713856	0.117185087	0.036713856	0.036713856	0.191694602	0.036713856	0.036713856	1	0.601508134	0.036713856	0.433421931	0.296269871	1
ptsP	0.296269871	0.296269871	0.117185087	0.433421931	0.036713856	0.117185087	0.036713856	0.191694602	0.79400268	0.601508134	1	0.036713856	0.036713856	0.036713856	0.433421931	0.79400268	0.433421931	0.296269871	0.433421931	0.296269871	0.036713856	0.036713856	0.296269871	0.036713856	0.191694602	1	0.79400268	0.117185087	0.433421931	0.117185087	0.036713856	0.117185087	0.601508134	0.117185087	0.036713856	0.433421931	0.601508134	0.036713856	0.296269871	0.433421931	0.601508134	0.117185087	0.117185087	0.296269871	0.191694602	0.601508134	0.79400268
rfe	0.296269871	0.296269871	0.067577263	0.036713856	0.036713856	1	0.036713856	0.191694602	0.79400268	0.036713856	0.79400268	0.036713856	0.601508134	0.036713856	0.036713856	0.296269871	0.067577263	0.296269871	0.117185087	0.036713856	0.036713856	0.036713856	0.191694602	0.433421931	1	0.117185087	0.117185087	0.117185087	0.601508134	0.601508134	0.036713856	1	0.601508134	0.117185087	0.296269871	0.79400268	0.296269871	0.036713856	0.296269871	0.036713856	0.067577263	0.036713856	0.117185087	0.79400268	0.433421931	0.117185087	0.036713856
purR	0.296269871	0.296269871	0.601508134	0.191694602	0.036713856	0.191694602	0.036713856	0.117185087	0.79400268	0.036713856	0.191694602	0.036713856	0.191694602	0.036713856	0.296269871	0.036713856	0.117185087	0.296269871	1	0.036713856	0.036713856	0.191694602	0.296269871	0.79400268	0.117185087	0.036713856	0.191694602	0.601508134	0.433421931	0.191694602	0.117185087	0.036713856	1	0.117185087	0.036713856	0.036713856	0.79400268	0.036713856	0.191694602	0.117185087	0.117185087	0.036713856	0.036713856	0.433421931	0.601508134	0.296269871	0.601508134
uraA	0.296269871	0.296269871	0.601508134	1	0.036713856	0.433421931	0.036713856	0.067577263	0.036713856	0.036713856	0.433421931	0.036713856	0.79400268	0.296269871	0.036713856	0.191694602	0.067577263	0.296269871	0.601508134	0.191694602	0.117185087	0.433421931	0.79400268	0.296269871	0.296269871	0.601508134	0.036713856	0.79400268	0.433421931	0.067577263	0.036713856	0.296269871	0.601508134	0.117185087	0.117185087	0.79400268	0.79400268	0.036713856	0.117185087	0.601508134	0.036713856	0.036713856	0.036713856	0.296269871	0.117185087	0.296269871	0.601508134
corA	0.296269871	0.036713856	0.117185087	0.036713856	0.036713856	0.117185087	0.036713856	0.036713856	1	0.036713856	0.117185087	0.036713856	0.79400268	0.036713856	0.433421931	0.79400268	0.117185087	0.601508134	0.601508134	0.296269871	0.067577263	0.117185087	0.117185087	0.117185087	0.296269871	0.036713856	0.067577263	0.79400268	0.433421931	0.067577263	0.067577263	0.117185087	0.191694602	0.036713856	0.036713856	0.433421931	0.036713856	0.296269871	0.191694602	0.191694602	0.191694602	0.036713856	0.036713856	0.067577263	0.433421931	0.601508134	0.601508134
rhlB	0.601508134	0.036713856	0.601508134	0.79400268	0.036713856	0.296269871	0.036713856	0.036713856	0.067577263	0.036713856	0.191694602	0.036713856	0.601508134	0.036713856	0.067577263	0.79400268	0.191694602	0.296269871	0.601508134	0.79400268	0.067577263	0.296269871	0.191694602	0.191694602	0.117185087	0.79400268	1	0.79400268	0.296269871	0.117185087	0.296269871	0.036713856	0.296269871	0.117185087	0.433421931	0.79400268	0.036713856	0.296269871	0.79400268	0.036713856	0.433421931	0.036713856	0.433421931	0.191694602	0.036713856	0.296269871	0.601508134
oxyR	0.433421931	1	0.191694602	1	0.036713856	1	0.067577263	0.79400268	0.036713856	1	0.036713856	0.601508134	1	1	0.117185087	1	0.433421931	0.296269871	0.601508134	0.296269871	0.036713856	0.067577263	0.117185087	0.036713856	0.036713856	0.191694602	0.036713856	0.117185087	0.433421931	0.296269871	0.036713856	0.067577263	0.067577263	0.296269871	0.036713856	1	0.601508134	0.296269871	0.296269871	0.601508134	0.433421931	0.036713856	0.191694602	0.79400268	0.036713856	0.117185087	0.433421931
apt	0.296269871	0.601508134	0.79400268	0.433421931	0.036713856	0.117185087	0.036713856	0.191694602	0.79400268	0.036713856	1	0.036713856	0.117185087	0.117185087	0.117185087	0.79400268	0.117185087	0.036713856	0.601508134	0.036713856	0.036713856	0.433421931	1	0.036713856	0.191694602	0.601508134	0.191694602	0.296269871	0.296269871	0.79400268	0.117185087	0.433421931	0.601508134	0.117185087	0.036713856	0.79400268	0.79400268	0.296269871	0.191694602	0.191694602	0.79400268	0.036713856	0.036713856	0.433421931	0.601508134	0.296269871	0.601508134
sstT	1	0.296269871	0.79400268	0.79400268	0.036713856	0.117185087	0.036713856	0.117185087	0.191694602	0.036713856	0.601508134	0.036713856	0.433421931	0.117185087	0.117185087	0.067577263	1	0.296269871	1	0.191694602	0.036713856	0.433421931	0.79400268	1	0.296269871	0.601508134	0.067577263	0.433421931	0.79400268	0.117185087	0.191694602	0.036713856	0.296269871	0.117185087	0.036713856	0.433421931	0.79400268	0.036713856	0.036713856	0.601508134	0.433421931	1	0.036713856	0.79400268	0.117185087	0.296269871	0.79400268
gabP	1	0.433421931	0.067577263	0.296269871	0.036713856	0.117185087	0.036713856	0.067577263	1	0.036713856	1	0.036713856	0.601508134	0.036713856	0.296269871	0.067577263	0.296269871	0.296269871	0.79400268	0.117185087	0.036713856	0.601508134	0.296269871	0.296269871	0.601508134	0.296269871	0.036713856	0.79400268	0.601508134	0.191694602	0.433421931	0.036713856	0.433421931	0.117185087	0.433421931	0.067577263	0.79400268	0.296269871	0.117185087	1	0.79400268	0.036713856	0.036713856	1	0.79400268	0.296269871	0.433421931
sdaA	0.601508134	0.601508134	1	1	0.036713856	0.067577263	0.036713856	0.036713856	0.79400268	0.036713856	0.601508134	0.036713856	0.79400268	0.036713856	0.433421931	0.036713856	0.191694602	0.433421931	0.601508134	0.036713856	0.036713856	0.191694602	0.191694602	0.296269871	0.79400268	0.433421931	1	1	0.79400268	0.296269871	0.79400268	0.79400268	0.601508134	0.036713856	0.036713856	0.296269871	0.79400268	0.296269871	0.191694602	0.191694602	0.79400268	0.117185087	0.036713856	0.433421931	0.601508134	0.296269871	0.433421931
glnP	0.296269871	0.601508134	0.067577263	0.79400268	0.036713856	0.067577263	0.036713856	0.036713856	0.117185087	0.036713856	0.067577263	0.036713856	1	0.296269871	0.117185087	0.601508134	0.117185087	0.433421931	0.601508134	0.191694602	0.036713856	0.117185087	0.191694602	0.79400268	0.79400268	0.117185087	0.067577263	1	0.433421931	0.036713856	0.296269871	0.117185087	0.296269871	0.067577263	0.601508134	0.79400268	0.79400268	0.296269871	0.117185087	0.117185087	0.433421931	0.036713856	0.036713856	0.117185087	0.601508134	0.79400268	0.433421931
metN	0.296269871	0.601508134	0.601508134	0.036713856	0.036713856	0.296269871	0.036713856	0.067577263	0.296269871	0.036713856	0.117185087	0.036713856	0.191694602	0.036713856	0.036713856	0.117185087	0.191694602	0.296269871	0.601508134	0.79400268	0.036713856	0.036713856	0.296269871	0.601508134	0.601508134	0.191694602	1	0.79400268	0.433421931	0.036713856	0.79400268	0.601508134	0.601508134	0.191694602	0.036713856	0.601508134	0.296269871	0.601508134	0.036713856	0.117185087	0.191694602	0.79400268	0.036713856	1	1	0.296269871	0.601508134
yhjE	1	0.191694602	0.036713856	0.433421931	0.036713856	0.433421931	0.036713856	0.036713856	0.036713856	0.036713856	1	0.036713856	0.79400268	0.036713856	0.191694602	0.79400268	0.067577263	0.433421931	0.601508134	0.191694602	0.036713856	0.036713856	0.296269871	0.296269871	0.601508134	0.067577263	0.067577263	0.79400268	0.601508134	0.191694602	0.601508134	0.036713856	0.296269871	0.117185087	0.036713856	1	0.296269871	0.296269871	0.036713856	0.117185087	0.601508134	0.036713856	0.79400268	0.79400268	0.067577263	0.296269871	0.433421931
nfsA	1	0.296269871	0.036713856	0.036713856	0.036713856	0.067577263	0.036713856	0.036713856	0.067577263	0.036713856	0.036713856	0.036713856	0.601508134	0.036713856	0.117185087	0.117185087	0.067577263	0.296269871	0.433421931	0.191694602	0.036713856	0.296269871	0.036713856	0.191694602	1	0.067577263	0.79400268	0.117185087	0.433421931	0.117185087	0.117185087	0.036713856	0.036713856	0.036713856	0.036713856	0.296269871	0.296269871	0.296269871	0.601508134	0.117185087	1	0.79400268	0.036713856	0.036713856	1	0.117185087	0.036713856
ybjK	0.296269871	0.036713856	0.067577263	0.433421931	0.036713856	0.433421931	1	0.036713856	1	0.036713856	0.036713856	0.036713856	0.433421931	0.036713856	0.117185087	0.601508134	0.036713856	0.296269871	0.433421931	0.191694602	0.036713856	0.117185087	1	0.117185087	1	0.067577263	0.036713856	0.601508134	0.296269871	1	0.117185087	0.036713856	1	0.036713856	0.601508134	0.067577263	0.433421931	1	0.036713856	0.296269871	0.433421931	0.036713856	0.79400268	0.79400268	0.433421931	0.296269871	0.433421931
ilvL	0.601508134	0.117185087	0.067577263	0.191694602	0.036713856	0.296269871	1	0.036713856	0.79400268	0.036713856	0.036713856	0.117185087	0.601508134	0.296269871	0.036713856	0.191694602	0.036713856	0.296269871	0.79400268	0.117185087	0.036713856	0.036713856	0.79400268	0.433421931	0.191694602	0.036713856	0.601508134	0.601508134	0.296269871	0.191694602	0.036713856	0.036713856	0.79400268	0.036713856	0.79400268	0.067577263	0.191694602	1	0.036713856	0.433421931	0.191694602	0.036713856	0.296269871	0.601508134	0.79400268	0.601508134	0.191694602
dctA	0.601508134	0.036713856	0.036713856	0.433421931	0.036713856	0.191694602	0.296269871	0.036713856	0.067577263	0.036713856	0.036713856	0.036713856	0.601508134	0.036713856	1	0.067577263	0.117185087	0.433421931	0.296269871	0.433421931	0.296269871	0.433421931	0.296269871	0.296269871	0.117185087	0.067577263	0.067577263	0.433421931	0.79400268	0.79400268	0.067577263	0.067577263	0.79400268	0.036713856	0.601508134	0.036713856	0.296269871	1	0.036713856	0.117185087	1	0.036713856	0.601508134	0.036713856	0.601508134	0.433421931	0.191694602
ycfQ	0.036713856	0.036713856	0.036713856	0.79400268	0.036713856	0.433421931	0.191694602	0.036713856	0.036713856	0.036713856	0.036713856	0.036713856	0.79400268	1	0.191694602	0.067577263	0.067577263	0.296269871	0.79400268	0.067577263	0.117185087	0.601508134	0.296269871	0.036713856	0.601508134	0.036713856	0.79400268	0.433421931	0.296269871	0.036713856	0.036713856	0.601508134	0.191694602	0.191694602	0.433421931	0.036713856	0.067577263	1	0.036713856	0.191694602	0.191694602	0.296269871	0.036713856	0.067577263	0.433421931	0.117185087	0.433421931
gshA	1	0.036713856	0.036713856	0.036713856	0.036713856	0.036713856	0.036713856	0.036713856	0.79400268	0.036713856	0.036713856	0.036713856	0.296269871	0.036713856	0.067577263	0.601508134	0.036713856	0.601508134	0.601508134	0.601508134	0.117185087	0.036713856	1	0.296269871	0.433421931	0.036713856	0.036713856	1	0.433421931	0.036713856	0.036713856	0.036713856	0.601508134	1	0.036713856	0.117185087	0.036713856	0.296269871	0.036713856	0.296269871	0.191694602	0.036713856	0.036713856	0.036713856	0.191694602	0.601508134	0.433421931
potA	0.601508134	0.067577263	0.067577263	0.433421931	0.036713856	0.296269871	0.296269871	0.036713856	1	0.036713856	0.036713856	0.036713856	0.79400268	0.036713856	0.117185087	0.117185087	0.067577263	0.296269871	0.79400268	0.296269871	0.296269871	0.036713856	0.433421931	0.79400268	0.296269871	0.79400268	0.067577263	0.433421931	0.601508134	0.191694602	0.067577263	0.067577263	1	0.036713856	0.433421931	0.067577263	0.036713856	1	0.036713856	0.191694602	0.191694602	0.036713856	0.433421931	0.433421931	0.601508134	0.601508134	0.191694602
potH	1	0.296269871	0.036713856	0.79400268	0.036713856	0.296269871	0.067577263	0.036713856	0.036713856	0.036713856	0.191694602	0.036713856	0.79400268	0.036713856	0.296269871	0.117185087	0.117185087	0.79400268	0.601508134	0.601508134	0.067577263	0.433421931	0.79400268	0.296269871	0.296269871	0.036713856	0.067577263	0.79400268	0.79400268	0.296269871	0.036713856	0.036713856	0.117185087	0.036713856	0.036713856	0.191694602	0.191694602	1	0.036713856	0.191694602	0.601508134	0.036713856	0.036713856	0.433421931	0.601508134	0.296269871	0.191694602
soxR	0.296269871	0.036713856	0.036713856	0.117185087	0.036713856	0.191694602	0.036713856	0.036713856	0.067577263	0.036713856	0.036713856	0.036713856	0.601508134	0.296269871	0.117185087	0.79400268	0.117185087	0.296269871	0.601508134	0.036713856	0.036713856	0.601508134	0.601508134	0.296269871	1	0.117185087	0.296269871	0.79400268	0.601508134	0.036713856	0.036713856	0.117185087	0.79400268	0.036713856	0.79400268	0.191694602	0.117185087	1	0.036713856	0.191694602	0.117185087	0.067577263	0.79400268	0.296269871	0.601508134	0.601508134	0.601508134
sulA	0.296269871	0.067577263	0.036713856	0.296269871	0.036713856	0.191694602	0.296269871	0.036713856	0.036713856	0.433421931	0.036713856	0.036713856	0.601508134	0.036713856	0.191694602	0.601508134	0.067577263	0.296269871	0.79400268	0.191694602	0.036713856	0.433421931	0.296269871	0.601508134	0.296269871	0.79400268	0.79400268	0.79400268	0.296269871	0.117185087	0.067577263	0.433421931	0.296269871	0.036713856	0.601508134	0.067577263	0.296269871	1	0.036713856	0.036713856	0.79400268	0.036713856	0.79400268	0.79400268	0.601508134	0.601508134	0.191694602
dacA	0.036713856	0.601508134	0.036713856	0.117185087	0.036713856	0.79400268	0.79400268	0.036713856	0.036713856	1	0.036713856	1	0.79400268	0.036713856	0.036713856	0.296269871	0.191694602	0.296269871	0.117185087	0.036713856	0.036713856	0.117185087	0.601508134	0.601508134	0.117185087	0.601508134	0.036713856	0.117185087	0.433421931	0.191694602	0.036713856	0.067577263	0.601508134	0.036713856	0.601508134	0.036713856	0.79400268	1	0.036713856	0.036713856	0.79400268	0.296269871	0.601508134	0.79400268	0.067577263	0.601508134	0.191694602
dadA	0.296269871	0.117185087	0.117185087	0.433421931	0.036713856	0.296269871	0.296269871	0.036713856	0.067577263	0.036713856	0.036713856	0.036713856	0.601508134	0.036713856	0.036713856	0.036713856	0.067577263	0.296269871	0.79400268	0.036713856	0.036713856	0.117185087	0.296269871	0.296269871	0.191694602	0.601508134	1	0.433421931	0.191694602	0.067577263	0.117185087	0.433421931	0.601508134	0.036713856	0.601508134	0.036713856	0.067577263	1	0.036713856	0.79400268	0.433421931	0.601508134	0.601508134	0.433421931	0.433421931	0.433421931	0.191694602
frlA	0.601508134	0.296269871	1	0.79400268	0.117185087	0.433421931	0.036713856	0.036713856	0.79400268	0.601508134	0.067577263	0.067577263	1	0.433421931	0.79400268	0.117185087	0.117185087	0.79400268	0.601508134	0.067577263	0.296269871	0.191694602	0.117185087	0.296269871	0.191694602	0.117185087	0.036713856	0.036713856	0.296269871	0.433421931	0.067577263	0.067577263	0.601508134	0.067577263	0.433421931	0.067577263	0.036713856	1	0.036713856	0.601508134	0.296269871	0.036713856	0.601508134	1	0.117185087	1	0.296269871
gadB	1	0.296269871	0.067577263	0.296269871	0.036713856	0.433421931	0.036713856	0.036713856	1	0.036713856	0.036713856	0.036713856	0.601508134	0.036713856	0.79400268	0.296269871	0.067577263	0.296269871	0.601508134	0.036713856	0.296269871	0.79400268	0.191694602	0.79400268	0.296269871	0.191694602	1	0.296269871	0.601508134	0.191694602	0.067577263	0.036713856	0.191694602	0.036713856	0.067577263	0.067577263	0.036713856	0.79400268	0.036713856	0.036713856	0.296269871	0.117185087	0.117185087	0.79400268	0.433421931	0.79400268	0.191694602
glyT	0.296269871	0.036713856	0.036713856	0.067577263	0.036713856	0.067577263	0.036713856	0.036713856	0.117185087	0.036713856	0.036713856	0.036713856	0.601508134	0.036713856	0.117185087	1	0.067577263	0.79400268	0.601508134	0.79400268	0.601508134	0.79400268	0.296269871	0.296269871	0.79400268	0.036713856	0.067577263	1	0.296269871	1	0.067577263	0.296269871	0.067577263	0.067577263	0.036713856	0.601508134	0.067577263	1	0.036713856	0.433421931	0.433421931	0.117185087	0.117185087	0.117185087	0.433421931	0.296269871	0.191694602
gyrA	0.036713856	0.036713856	0.036713856	0.191694602	0.036713856	1	0.036713856	0.036713856	0.036713856	0.036713856	0.036713856	0.036713856	0.433421931	0.79400268	0.036713856	0.191694602	0.036713856	0.036713856	0.296269871	0.601508134	0.036713856	0.296269871	0.601508134	0.117185087	1	0.296269871	0.036713856	0.296269871	1	0.036713856	0.117185087	0.036713856	1	0.79400268	0.036713856	0.433421931	0.036713856	1	0.036713856	0.296269871	0.036713856	0.036713856	0.036713856	0.036713856	0.601508134	0.036713856	0.117185087
hisR	0.296269871	0.067577263	0.036713856	0.191694602	0.036713856	0.296269871	0.296269871	0.036713856	1	0.036713856	0.036713856	0.036713856	0.79400268	0.191694602	1	0.433421931	0.117185087	0.296269871	0.601508134	0.036713856	0.433421931	0.117185087	0.296269871	0.296269871	0.601508134	0.433421931	1	0.433421931	0.296269871	0.191694602	0.117185087	0.191694602	0.296269871	0.036713856	0.601508134	0.067577263	0.79400268	1	0.191694602	0.296269871	0.433421931	0.036713856	0.433421931	0.117185087	0.433421931	0.79400268	1
hisS	0.296269871	0.036713856	0.067577263	0.79400268	0.036713856	0.117185087	0.433421931	0.036713856	1	0.036713856	0.036713856	0.067577263	0.433421931	0.433421931	0.601508134	0.117185087	0.036713856	0.296269871	0.433421931	0.036713856	0.036713856	0.191694602	0.601508134	0.433421931	0.433421931	0.117185087	0.79400268	1	0.296269871	0.601508134	0.036713856	0.036713856	0.296269871	0.036713856	0.433421931	0.067577263	0.433421931	1	0.601508134	0.79400268	0.117185087	0.036713856	0.601508134	0.601508134	0.433421931	0.433421931	0.433421931
iscR	0.296269871	0.296269871	0.036713856	1	0.036713856	0.117185087	0.79400268	0.036713856	0.117185087	0.036713856	0.036713856	0.036713856	0.601508134	0.191694602	0.191694602	0.036713856	0.067577263	0.296269871	0.296269871	0.036713856	0.036713856	0.601508134	0.79400268	0.433421931	0.117185087	0.296269871	0.036713856	1	0.433421931	0.79400268	0.036713856	0.036713856	1	0.036713856	0.433421931	0.036713856	0.79400268	0.79400268	0.601508134	0.036713856	0.433421931	0.036713856	0.036713856	1	0.433421931	0.601508134	0.433421931
livM	0.296269871	0.036713856	0.433421931	0.79400268	0.067577263	0.117185087	0.296269871	0.036713856	1	0.036713856	0.191694602	0.036713856	0.433421931	0.191694602	0.433421931	0.036713856	0.036713856	0.601508134	0.79400268	0.79400268	0.601508134	0.117185087	0.191694602	0.296269871	0.296269871	0.036713856	1	1	0.433421931	0.067577263	0.117185087	0.036713856	0.117185087	0.117185087	0.117185087	0.433421931	0.036713856	0.296269871	0.79400268	0.601508134	0.296269871	0.036713856	0.036713856	0.117185087	0.433421931	0.79400268	0.433421931
lon	0.601508134	0.036713856	0.036713856	0.296269871	0.036713856	0.79400268	0.036713856	0.036713856	0.067577263	0.036713856	0.036713856	0.036713856	0.601508134	0.036713856	0.117185087	0.117185087	0.036713856	0.296269871	0.296269871	0.067577263	0.036713856	0.117185087	0.296269871	0.036713856	0.296269871	0.601508134	0.036713856	0.191694602	0.296269871	0.036713856	0.036713856	1	0.601508134	0.036713856	0.036713856	0.79400268	0.036713856	0.296269871	0.036713856	0.036713856	0.433421931	0.036713856	0.036713856	0.036713856	0.117185087	0.117185087	0.036713856
msbA	0.296269871	0.79400268	0.036713856	0.79400268	0.036713856	0.036713856	0.036713856	0.036713856	0.036713856	0.036713856	0.191694602	0.036713856	0.79400268	0.036713856	1	0.296269871	0.067577263	0.79400268	0.601508134	0.067577263	0.601508134	0.79400268	0.601508134	0.296269871	0.117185087	0.433421931	0.036713856	0.79400268	0.433421931	0.117185087	0.036713856	0.067577263	0.433421931	0.296269871	0.036713856	1	0.117185087	0.79400268	0.067577263	0.036713856	0.067577263	1	0.191694602	0.79400268	0.79400268	0.296269871	0.433421931
ogt_hrpA_int	0.296269871	0.067577263	0.036713856	0.296269871	0.036713856	0.117185087	0.036713856	0.036713856	0.067577263	0.036713856	0.036713856	0.036713856	0.79400268	0.117185087	0.601508134	0.191694602	0.117185087	0.296269871	0.601508134	0.067577263	0.296269871	0.79400268	0.296269871	1	0.433421931	0.036713856	0.296269871	0.601508134	0.79400268	0.79400268	0.036713856	0.036713856	1	0.036713856	0.79400268	0.191694602	0.296269871	0.79400268	0.191694602	0.036713856	0.433421931	0.036713856	0.433421931	0.433421931	0.601508134	0.433421931	0.433421931
rne	0.067577263	0.433421931	0.036713856	0.036713856	0.036713856	0.036713856	0.036713856	0.036713856	1	0.036713856	0.036713856	0.036713856	0.433421931	0.296269871	0.79400268	0.067577263	0.191694602	0.036713856	0.117185087	0.036713856	0.036713856	0.036713856	0.296269871	0.036713856	0.036713856	0.036713856	1	0.036713856	0.117185087	0.036713856	0.036713856	0.036713856	0.296269871	0.036713856	0.117185087	0.067577263	0.601508134	1	0.036713856	0.036713856	0.036713856	0.036713856	0.433421931	0.601508134	0.036713856	0.433421931	0.191694602
rob	0.036713856	0.036713856	0.036713856	0.036713856	0.036713856	0.036713856	0.036713856	0.036713856	0.036713856	0.036713856	0.036713856	0.036713856	0.067577263	0.601508134	0.79400268	0.036713856	0.036713856	0.036713856	1	0.036713856	0.036713856	0.036713856	0.296269871	0.296269871	0.601508134	0.433421931	0.036713856	0.117185087	0.433421931	1	0.191694602	0.117185087	0.296269871	0.067577263	0.79400268	0.296269871	0.433421931	1	0.296269871	0.036713856	0.79400268	0.036713856	0.191694602	0.296269871	0.79400268	0.433421931	0.601508134
rplM_yhcM_int	0.79400268	0.036713856	0.036713856	0.79400268	0.036713856	0.036713856	0.036713856	0.036713856	0.79400268	0.036713856	0.036713856	0.036713856	0.433421931	0.036713856	1	0.601508134	0.036713856	0.296269871	0.296269871	0.296269871	0.036713856	0.067577263	0.296269871	0.296269871	0.117185087	0.036713856	0.036713856	1	0.296269871	0.79400268	0.117185087	0.036713856	0.433421931	0.117185087	0.036713856	0.117185087	1	0.433421931	0.79400268	0.191694602	0.191694602	0.79400268	0.433421931	0.191694602	0.067577263	0.191694602	0.036713856
rpoB	0.296269871	0.036713856	0.067577263	0.433421931	0.036713856	0.036713856	0.036713856	0.036713856	0.296269871	0.036713856	0.191694602	0.036713856	0.433421931	0.601508134	0.79400268	0.191694602	0.036713856	1	0.296269871	0.601508134	0.036713856	0.117185087	0.191694602	0.191694602	0.067577263	0.117185087	0.036713856	0.601508134	0.433421931	0.036713856	1	0.036713856	0.601508134	1	0.433421931	0.79400268	0.296269871	0.036713856	1	0.036713856	0.296269871	0.79400268	0.433421931	0.117185087	0.067577263	0.067577263	0.296269871
rpoC	1	0.117185087	0.191694602	0.067577263	0.036713856	0.79400268	0.296269871	0.036713856	0.036713856	0.036713856	0.036713856	0.036713856	0.601508134	0.036713856	0.117185087	0.117185087	0.036713856	0.433421931	0.296269871	0.296269871	0.036713856	0.036713856	0.296269871	0.433421931	0.191694602	0.433421931	0.067577263	0.79400268	0.036713856	0.601508134	0.036713856	0.036713856	0.296269871	0.036713856	0.036713856	0.067577263	0.036713856	0.036713856	0.036713856	0.191694602	1	0.036713856	0.036713856	0.067577263	0.036713856	0.296269871	0.036713856
sdhA	1	0.117185087	0.067577263	0.601508134	0.036713856	0.296269871	0.036713856	0.036713856	0.79400268	0.79400268	0.036713856	0.117185087	0.79400268	0.036713856	0.79400268	0.601508134	0.036713856	0.296269871	0.067577263	0.191694602	0.036713856	0.036713856	0.79400268	0.433421931	1	0.433421931	1	0.601508134	0.433421931	0.117185087	0.036713856	0.036713856	0.79400268	0.036713856	0.433421931	0.191694602	0.191694602	0.601508134	0.601508134	0.601508134	1	0.296269871	0.036713856	0.117185087	0.067577263	1	0.433421931
serA	0.601508134	0.036713856	0.117185087	0.433421931	0.036713856	0.296269871	0.036713856	0.036713856	0.036713856	0.036713856	0.036713856	0.036713856	0.191694602	0.036713856	0.117185087	0.036713856	0.036713856	0.433421931	1	0.601508134	0.036713856	0.036713856	0.296269871	0.117185087	0.036713856	0.117185087	0.036713856	0.117185087	0.296269871	0.036713856	0.067577263	0.036713856	1	0.036713856	0.036713856	0.601508134	0.036713856	1	0.601508134	0.296269871	0.433421931	0.036713856	0.191694602	0.79400268	0.067577263	0.036713856	0.433421931
prlF	0.036713856	0.191694602	0.296269871	0.036713856	0.036713856	0.067577263	0.036713856	0.036713856	0.036713856	0.036713856	0.036713856	0.036713856	0.036713856	0.036713856	0.191694602	1	0.79400268	0.117185087	0.117185087	0.067577263	0.036713856	0.036713856	0.296269871	0.036713856	0.036713856	1	0.036713856	0.117185087	0.296269871	0.036713856	0.036713856	0.036713856	0.296269871	0.067577263	0.296269871	0.067577263	0.296269871	1	0.191694602	0.601508134	1	0.036713856	0.601508134	0.036713856	0.79400268	0.117185087	0.036713856
ydhO_sodB_int	1	0.036713856	0.191694602	0.433421931	0.036713856	0.117185087	0.296269871	0.067577263	0.067577263	0.036713856	0.79400268	0.036713856	0.79400268	0.117185087	0.067577263	0.601508134	0.296269871	0.296269871	0.601508134	0.036713856	0.036713856	0.601508134	0.296269871	0.191694602	0.601508134	0.601508134	0.067577263	0.117185087	0.433421931	1	0.036713856	0.601508134	0.601508134	0.036713856	0.067577263	0.433421931	0.191694602	0.296269871	0.191694602	0.601508134	0.296269871	0.433421931	0.117185087	0.79400268	0.036713856	0.79400268	1
yjcO	1	0.036713856	0.067577263	0.433421931	0.036713856	0.296269871	0.067577263	0.191694602	0.79400268	0.036713856	0.036713856	0.036713856	1	0.036713856	0.191694602	0.036713856	0.067577263	0.296269871	1	0.036713856	0.036713856	0.601508134	0.601508134	0.296269871	0.191694602	0.036713856	0.191694602	0.79400268	0.296269871	0.036713856	0.036713856	0.036713856	1	0.117185087	0.601508134	0.601508134	0.296269871	0.296269871	0.191694602	0.601508134	0.117185087	0.036713856	0.79400268	0.601508134	0.117185087	0.79400268	0.433421931
zupT	0.036713856	0.296269871	0.067577263	0.433421931	0.036713856	0.433421931	0.036713856	0.036713856	0.036713856	0.036713856	0.036713856	0.036713856	0.296269871	0.036713856	1	0.036713856	0.296269871	0.296269871	0.433421931	0.191694602	0.601508134	0.601508134	0.296269871	0.191694602	0.036713856	0.067577263	0.036713856	0.79400268	0.601508134	0.036713856	0.036713856	0.036713856	0.601508134	0.191694602	0.296269871	0.036713856	0.79400268	0.296269871	0.191694602	0.433421931	0.79400268	0.067577263	0.117185087	0.296269871	0.601508134	0.601508134	0.191694602
acrR	0.036713856	0.036713856	0.036713856	0.036713856	0.036713856	0.036713856	0.036713856	0.036713856	0.036713856	0.036713856	0.036713856	0.036713856	0.601508134	0.117185087	0.433421931	0.067577263	0.067577263	0.117185087	0.296269871	0.036713856	0.036713856	0.036713856	0.036713856	0.433421931	0.433421931	0.79400268	0.036713856	0.601508134	0.79400268	0.117185087	0.036713856	0.79400268	0.036713856	0.036713856	0.036713856	0.067577263	1	0.296269871	0.036713856	0.036713856	0.296269871	0.036713856	0.036713856	0.036713856	0.191694602	0.117185087	0.601508134
