# Supplementary material for: High-throughput laboratory evolution reveals evolutionary constraints in Escherichia coli
Source: Nat Commun. 2020 Nov 24;11:5970. doi: 10.1038/s41467-020-19713-w (PMC7686311; doi:10.1038/s41467-020-19713-w)
Supplement: Supplementary file 10 — Source Data [file 41467_2020_19713_MOESM10_ESM.zip › Source Data/FigS5e.csv]

gene/strain	feature importance
acrB	0.090969969
acrA	0.054410775
ompF	0.03099839
acrR	0.020430345
yeiB	0.011297944
pspD	0.005450634
yrbC	0.004115008
ansA	0.003589574
dkgB	0.003121604
yebE	0.002624049
yeiH	0.002450263
yfcD	0.002404931
livJ	0.002209662
oxyS	0.001997501
pspC	0.001975596
yqjA	0.001941726
ahpF	0.001904703
aceA	0.001703746
yiaC	0.001653841
pntA	0.001591964
asnS	0.001556949
rpoB	0.001476237
cpxP	0.001462112
ybiV	0.001461233
ahpC	0.001450846
fhuC	0.001437899
yphH	0.001366262
rhlE	0.001362095
yadK	0.00133095
emtA	0.001315307
leuS	0.001307208
mprA	0.001275962
cynR	0.001271112
tag	0.001257671
adiA	0.001257045
rho	0.001238079
ydgA	0.001217238
der	0.001192416
ydeN	0.001191687
ytjC	0.001187231
aegA	0.001175719
pepD	0.001161987
grxA	0.001158206
yjeS	0.00113421
ycfJ	0.001099236
yagT	0.001055868
frmB	0.001036129
frvX	0.000964313
cadC	0.000946455
yjiN	0.000939696
cyaY	0.000930001
fldB	0.000926408
ygfZ	0.00091877
ydgR	0.000913203
mglC	0.000899831
ribB	0.000856686
cspD	0.000840836
dld	0.000832278
ulaA	0.000822855
ydeK	0.000817682
yfiO	0.00081691
ilvA	0.000813662
gmk	0.000801386
ycgI	0.000786326
yfcE	0.000780053
ycdB	0.000779036
yajI	0.000768842
hslR	0.000765001
ilvY	0.000747821
orn	0.000747058
yfdL	0.000738362
recR	0.000736202
uspG	0.000722624
grxC	0.000722319
ddg	0.000715554
minE	0.000715384
fdnH	0.000713433
rpiA	0.000709096
yfhQ	0.000704729
yieE	0.000702283
glcE	0.000688557
yjbA	0.000688526
hemF	0.000688178
mdlB	0.000686334
tsgA	0.000681303
tyrU	0.000681108
cbrA	0.00067519
yecG	0.000674249
glnS	0.000671284
fhiA	0.000670846
aceK	0.000668458
ygiC	0.000666662
ybhK	0.000666184
gltP	0.00066453
trxC	0.000663694
yoaH	0.000663118
yneE	0.000662538
avtA	0.000657056
fsr	0.000656802
nrdH	0.000654183
nadD	0.00064844
fsaA	0.000643448
pgi	0.000642555
araC	0.000641566
emrA	0.000639558
htrG	0.00063478
ompR	0.000631324
sdaA	0.000628394
azoR	0.000625291
ydeO	0.000625244
emrB	0.000618428
hfq	0.000617503
yjjW	0.000609768
yfbG	0.000609596
cpxA	0.000601727
gnsB	0.000598442
creD	0.000596574
yfgH	0.000595586
yfaS_1	0.000595178
ycaO	0.000593248
cvrA	0.000592064
yahA	0.000590336
ypfG	0.000588136
ushA	0.000585519
purU	0.000580272
ybdD	0.000580174
yhdP	0.000574068
ypfH	0.000573981
yfjP	0.000572721
yfeK	0.000567383
emrK	0.000566448
yicS	0.000565942
mltC	0.000564474
hflC	0.000560004
yohN	0.000559951
mobA	0.000559126
yqiJ	0.000557975
lgt	0.000552958
eda	0.000552357
lepB	0.000552158
yncA	0.000546926
yoaG	0.000546489
ligT	0.00054646
rpmA	0.000546032
glpF	0.000545793
speC	0.000543576
sulA	0.000543038
yncJ	0.000542994
ssuB	0.000540403
uxaC	0.00053981
yliG	0.000537517
ygaD	0.000537507
ydgG	0.000536106
ycgM	0.000530504
fur	0.000528988
helD	0.000527462
proP	0.000525915
rnhB	0.000521332
thrC	0.000515145
wcaJ	0.000514385
ivbL	0.000510679
livG	0.000509865
ppiA	0.000509032
ytfI	0.000508576
mcrA	0.000508322
djlB	0.000508265
yeaD	0.00050819
yfaE	0.000507928
sdaB	0.000506439
rmf	0.000505145
nikE	0.000503328
hemB	0.000498261
gatD	0.000495394
allR	0.000495047
mipA	0.000490607
yadL	0.000490186
rplC	0.000489453
dfp	0.0004893
lpxB	0.000487829
appC	0.000487638
yhdV	0.000487562
rumB	0.000486732
yeeE	0.000485732
ydfX	0.000484039
gor	0.000480153
ycaJ	0.000478721
rsmB	0.000478184
rpoH	0.000475566
insA	0.000473716
hisC	0.000473378
yciU	0.000473194
kduD	0.00047002
glmM	0.000469752
gpt	0.000468892
ampD	0.000468712
prlF	0.000464715
ydhP	0.000461746
ydhF	0.000460966
insD-9	0.00045938
rprA	0.000458546
baeS	0.000458194
yjbM	0.000457265
rffM	0.000456963
spr	0.000456848
hokE	0.000456777
sixA	0.000455324
yaaU	0.000454756
cdd	0.000453997
yhfU	0.00045379
yjiC	0.000452819
kdsA	0.000452089
livM	0.000451704
ompC	0.000450994
kdpF	0.000450527
yjeN	0.000449862
ssuC	0.00044981
rsxB	0.000449573
yojL	0.00044852
secB	0.000447153
yaaA	0.000446934
rplU	0.000443537
mgtA	0.000442407
tiaE	0.00043952
ascB	0.000439136
kdpC	0.000437215
yafS	0.000437031
emrY	0.000436912
thiS	0.000436819
pspB	0.000435341
wcaB	0.000434977
yqjH	0.00043457
gatC	0.000434391
yadC	0.00043417
metQ	0.00043402
yejF	0.00043376
yeiR	0.000432826
citG	0.000431522
ompX	0.000431359
ygiT	0.000427908
caiC	0.000427809
yfeG	0.000427758
miaA	0.000426999
nhaR	0.000426593
yfeY	0.00042633
yihP	0.000426118
hyuA	0.000424403
ssuA	0.00042365
yjgJ	0.000423334
idnK	0.000422698
yjhV	0.000422233
yliD	0.000422204
envZ	0.00042162
hflK	0.000421065
ligA	0.000420117
yhbQ	0.000419757
yjbE	0.000418913
fklB	0.000418817
pinQ	0.000418518
yijD	0.000415681
ubiG	0.000414957
fimG	0.000414948
ftsX	0.000414764
aroH	0.000414488
frmR	0.000413862
rpe	0.000408979
astD	0.000408125
rpoZ	0.000407386
ygfJ	0.000406339
yhhX	0.000405956
ybdO	0.000405836
csgD	0.000404986
ytfG	0.000404952
yegE	0.000404821
gloB	0.000403748
yfaS	0.000401956
yliC	0.000401665
rcsD	0.000400585
ryjA	0.000398886
gltD	0.000398352
oppF	0.000397781
ycfR	0.000395637
ycdT	0.000395061
gntP	0.00039419
menD	0.000392981
sdaC	0.000392626
pflA	0.000392176
yjgM	0.000392083
tesB	0.000391737
nagB	0.000391435
ynfM	0.000389532
ydfO	0.000388984
gspI	0.000388804
rplI	0.000387171
nrdF	0.000386429
mak	0.000386236
ycfN	0.000385958
hmp	0.000385682
tyrV	0.000384415
nlpC	0.000383423
aes	0.000383341
cysN	0.000383304
cobB	0.000382169
mngA	0.000381094
yfbR	0.000380738
rsxE	0.000380117
phoA	0.000379958
ypjM	0.000379887
yjbF	0.000379078
yzgL	0.000378748
yfbW	0.00037738
ykgF	0.000376798
yahF	0.000374225
ispE	0.00037381
ygdH	0.000373185
cutC	0.000373147
ycaL	0.000373037
ybaD	0.000372839
relB	0.000372553
mtr	0.000370963
eutI	0.000370689
citD	0.00037029
sapD	0.000370126
tatB	0.00037008
yafK	0.000369603
ypdD	0.000369496
yfaO	0.000369035
ybfM	0.000368968
gadX	0.000368852
yahE	0.00036882
ydhK	0.000367054
ygcG	0.000366839
yhgG	0.000366109
trkA	0.00036478
yadR	0.000363245
icd	0.00036324
yhaV	0.000362877
insG	0.000362855
rcsA	0.000362352
nrdB	0.000362251
ybcW	0.000361037
yciX_1	0.000360971
spy	0.000360497
yieK	0.000359981
cspG	0.000358816
cspH	0.000358425
ymgH	0.000358127
yfaA	0.000357916
treB	0.000356995
yeiM	0.000356281
rdgC	0.000355847
ydcE	0.000355757
ydeQ	0.000355261
aaeB	0.000354922
oxyR	0.000353653
ycbR	0.000352788
malS	0.000352778
proQ	0.000352484
nei	0.000351369
ivy	0.000350975
yciS	0.000349913
puuA	0.000349417
envR	0.000349223
yeiE	0.000348324
gltS	0.000347918
yrbK	0.000347573
yqeF	0.000346525
essD	0.00034604
mrp	0.00034599
yeaM	0.000345863
ycdO	0.000344416
polB	0.000344048
holD	0.000343722
yhfA	0.000343632
yagM	0.000343582
tpx	0.000343257
yjbO	0.000343256
yrfD	0.00034305
dsdC	0.000343011
prpR	0.000342771
fucK	0.00034213
metH	0.000342123
pepN	0.000341204
yidH	0.000340596
marB	0.000340536
yciN	0.000339857
ibpB	0.000339714
elbA	0.000339544
yagE	0.000339493
ulaF	0.00033919
yjjV	0.000338988
pspE	0.000338845
ygjN	0.000338727
yraN	0.000338628
glyQ	0.000338457
gst	0.000338194
tehB	0.000337913
cysH	0.000337509
thiE	0.000337376
ychS	0.000337328
ygaC	0.000337057
asr	0.000336962
ssuD	0.000336869
rtn	0.000336277
yaiE	0.000335722
add	0.000335316
cpdA	0.00033525
ymfH	0.000335043
chaC	0.000334598
hha	0.000333917
yrhA	0.000333821
trkG	0.000333779
ybeM	0.000333555
insC-2	0.000333455
gdhA	0.000332986
ypeC	0.000332957
rrmA	0.000332672
dinF	0.000332541
alsE	0.000332115
ycjS	0.000331946
fliZ	0.00033064
nuoI	0.000330465
ppdC	0.000330453
ylaB	0.000330318
entF	0.000330053
frc	0.000329693
murF	0.000329635
rhsD	0.000329401
yigP	0.000329262
ypdC	0.00032915
nadR	0.00032906
yadH	0.000328297
imp	0.000327778
yaeQ	0.000327415
mdtL	0.000327195
yfcN	0.000326799
ynbD	0.000326647
speA	0.0003258
fadB	0.000325436
gidB	0.000325085
fucP	0.000325066
yfaP	0.000324586
dcuA	0.000324024
kdpD	0.000323482
hemH	0.000322548
ybiB	0.00032253
yidG	0.000322164
yjeJ	0.000321787
sppA	0.000321116
yehS	0.000320638
potH	0.000320596
sohB	0.000320411
aceB	0.000319968
rseC	0.000319925
artM	0.000319779
xerD	0.000319234
cstA	0.000319147
yecD	0.000318399
moeB	0.000317961
yqfA	0.000317686
aroF	0.000317578
yiiM	0.00031717
cysC	0.000316783
crp	0.000316703
bioA	0.000316645
ydhO	0.000316492
rdlA	0.000316084
phnK	0.000316082
yceJ	0.000315788
yggX	0.000315139
rpoE	0.000314848
rseB	0.000314571
crcA	0.000314498
yahD	0.000313978
yjbG	0.000313976
metW	0.000313242
ydfR	0.000313193
bglA	0.000313038
groS	0.000312576
lysC	0.00031228
yfcY	0.000312007
yiaK	0.000311714
asnT	0.000311646
cmtA	0.000311229
dhaK	0.000309305
cybC	0.000309285
yqhH	0.000308662
yfiR	0.000308562
cpsB	0.000308034
trpE	0.00030683
ybiU	0.000306745
astC	0.000306737
ymfQ	0.00030656
metJ	0.000306459
yfjQ	0.000306112
ymgF	0.000305888
thrS	0.000305515
ydhJ	0.000305162
yafJ	0.000305158
ypdF	0.000305134
ddpB	0.000304376
yaaH	0.000303996
yfjM	0.00030377
pspA	0.000303224
ydaM	0.000303102
mdtG	0.000302962
cutA	0.000302843
trpA	0.000302396
rnb	0.00030218
ybiX	0.000301918
yraM	0.000301787
yceO	0.000301508
ptsH	0.000300737
yaeH	0.000300678
yedS_3	0.000300558
folK	0.000300541
csgF	0.000300502
phoU	0.000300246
ilvH	0.000300239
argO	0.000300216
shiA	0.000300213
gutM	0.000300086
cycA	0.000299219
ybcL	0.000298543
ksgA	0.000298514
yfhM	0.000298191
cirA	0.000298078
yibG	0.000298004
ydfP	0.000297721
ydeT	0.00029772
gapA	0.00029747
cheB	0.000297228
yrdB	0.000297094
hipA	0.000297053
yiaH	0.000296914
pepB	0.00029678
ybdZ	0.000296708
yfcU	0.000296591
apaH	0.000296379
sapB	0.000296038
yicJ	0.000295906
yfgO	0.000295874
aroL	0.000295867
ymfP	0.000295816
mdtK	0.000295619
fucU	0.000295571
btuB	0.000295477
yzfA	0.000295191
lsrD	0.000294999
cbl	0.000294911
ybaJ	0.000294587
pncA	0.000294579
yqiI	0.000294345
xylE	0.000293101
yceI	0.000292989
gcvB	0.000292683
fepC	0.000292474
ycaI	0.000292243
yhjH	0.000292053
tfaE	0.00029194
prmA	0.000291932
lpxA	0.000291727
bglJ	0.000291557
ybbV	0.000291513
tyrA	0.000291468
rpsI	0.000291272
sgrS	0.000291091
paaA	0.000290672
malT	0.000290269
yegW	0.00028974
dipZ	0.000289644
prfH	0.000289363
rplQ	0.00028934
thrB	0.000288988
gcd	0.000288614
apaG	0.000288495
ydeA	0.000288425
kch	0.000288301
dnaK	0.000287201
prc	0.000287187
hisG	0.000287051
malX	0.000286974
dadA	0.000286914
yegV	0.000286727
ftsE	0.000286341
dsbB	0.000285664
ytfL	0.00028542
nanR	0.000285143
aas	0.000284963
ampE	0.00028478
ileX	0.000284755
ycgN	0.000284492
potC	0.000283711
thiP	0.000282909
atpF	0.000282564
ybhQ	0.000282475
ycjR	0.00028227
yqhD	0.000282169
iscS	0.000281989
recG	0.000281656
amiC	0.000281226
dsbA	0.000281045
ygiQ	0.000280907
rrfH	0.000280411
yraK	0.000279985
yjcD	0.000279919
yhbX	0.00027986
sucB	0.000279834
insF-4	0.000279817
hinT	0.000279713
ynfG	0.000279616
caiB	0.000279102
ydiA	0.000279054
citA	0.000278951
rpmB	0.000278664
ypfI	0.000278359
crcB	0.000277372
yjcZ	0.000277305
gcvH	0.000277178
yidJ	0.000276749
yehX	0.000276681
polA	0.000276612
insO-2	0.00027615
csgE	0.000275829
dcrB	0.00027509
cspC	0.000275038
yrhC	0.000274609
ydiB	0.000274554
pyrH	0.000274316
chpB	0.000274275
yhfZ	0.000274125
zwf	0.000273699
rnhA	0.000273226
ubiB	0.000272585
panD	0.000272496
ygaP	0.000271919
insA-3	0.000271914
caiE	0.000271347
yagU	0.000270927
yjiD	0.000270905
mdoD	0.000270758
uraA	0.00027045
tdcE	0.000269936
yedJ	0.000269152
tyrT	0.000268911
entB	0.000268804
thyA	0.000268626
htrL	0.000268611
basS	0.000268521
metN	0.000268368
cysG	0.000268211
yrfB	0.000267909
idnO	0.000267745
ybbD	0.000267717
aslA	0.000267591
eptA	0.000267476
yphC	0.000267269
hypD	0.000266542
yfjR	0.000266202
trkH	0.000265802
fixC	0.000265597
ymfA	0.000265557
ycfQ	0.000265549
flhE	0.000265068
yneL	0.000264702
yeaT	0.000264192
yicR	0.000264011
yieM	0.000263943
yfbO	0.000263903
gabP	0.000263443
rbsD	0.000263411
garL	0.000262921
yddH	0.00026254
flgD	0.000262492
yebW	0.000262104
ybbY	0.000261846
insN-2	0.000261653
manX	0.00026115
nrfC	0.000261124
dinI	0.000261074
rdlB	0.000260875
ydbA_1	0.000260546
murP	0.000260539
yhaM	0.000260277
ydcD	0.000260246
sfsA	0.000260245
nhaB	0.000260169
yhgN	0.00025982
flhB	0.000259429
paaJ	0.000259083
ycdI	0.000259039
ibpA	0.000258339
yhiO	0.000258246
minD	0.000258222
ypdA	0.00025786
yddA	0.000257681
ilvC	0.000257418
potI	0.000257301
yehP	0.000257064
hisF	0.000257054
afuB	0.000256792
macB	0.000256628
hdfR	0.000256482
ppx	0.000256354
trmE	0.000256351
insB-6	0.000256322
ubiH	0.000256233
fadR	0.000256063
tnaB-3	0.000255872
yfaZ	0.000255755
ybeF	0.000255627
acpS	0.000255534
tfaS	0.000255254
kduI	0.000255173
purR	0.000254992
torY	0.000254401
yfgJ	0.00025438
fecE	0.000254266
yjfI	0.000254215
gntR	0.0002539
yjhX	0.000253771
acpP	0.000253743
ftn	0.000253465
rstB	0.000253267
fliE	0.000253176
yebT	0.000252965
rplX	0.000252883
ynaE	0.000252698
rimK	0.000252644
yigM	0.00025228
ycbU	0.000251544
caiT	0.000251394
ybcF	0.000251189
yaiI	0.000251073
yzcX	0.000251004
yeaA	0.000250826
ybcY	0.00025059
yddK	0.000250125
nadB	0.000250072
yhgE	0.000249991
potD	0.000249916
insC-4	0.000249616
yihU	0.000249511
smpA	0.000249234
maa	0.000249203
yjiL	0.000249008
topA	0.00024884
dcd	0.000248791
hpt	0.000248729
sapC	0.000248395
sra	0.000248244
ygcJ	0.000248153
rhsA	0.000248079
ymfM	0.000247889
yadB	0.000247878
mokC	0.000247859
ygcL	0.000247168
yfbJ	0.000247102
insH-14	0.000246943
fepG	0.000246885
insC-6	0.000246434
rhtC	0.000246404
modA	0.00024625
yedD	0.000245969
yibK	0.000245929
msbA	0.000245768
mpl	0.000244998
ydcI	0.000244838
sgcC	0.000244749
ycbW	0.000244621
ylcG	0.000244441
ruvB	0.000244433
appA	0.000244401
lit	0.000244367
dicA	0.000244196
ycbF	0.000243945
rstA	0.0002439
yihW	0.000243759
ycbB	0.000243673
ygeM	0.000243669
yqjD	0.000243309
yfbF	0.000243092
yncD	0.000242573
barA	0.000242555
fabI	0.000242429
yqgF	0.000242114
glcD	0.000242048
aroP	0.000241963
lsrF	0.000241749
hyfB	0.000241496
arpB	0.000241326
flhD	0.000241243
gsk	0.000241243
yceF	0.000241144
ydhR	0.000241096
yaaX	0.000241011
yedN	0.000240777
pepA	0.000240772
ybjO	0.000240729
yceP	0.000240722
yodC	0.00024036
ykgM-2	0.000240228
yhdX	0.000240159
yjhU	0.000239923
ygeK	0.00023979
yphA	0.000239686
yeiI	0.000239637
groL	0.000239595
map	0.000239587
ynfL	0.00023946
rffH	0.000239436
ymfO	0.000239418
napF	0.000239263
ybjM	0.000239207
yobG	0.000238691
yahK	0.000238568
ydiL	0.000238482
ybiW	0.000238426
ribA	0.000238242
insF-2	0.000237924
ybjL	0.000237867
yfjB	0.000237732
hyfG	0.000237569
araD	0.000237477
yehW	0.000237223
hemG	0.000237148
kdsC	0.000237108
sprT	0.000237105
gcvP	0.000237019
cytR	0.000236974
chbR	0.000236881
ldrB	0.0002368
hcaR	0.000236611
gss	0.000236277
ylbF	0.000236192
deoC	0.000236166
asmA	0.000236024
kdpB	0.000236014
fimF	0.000235997
acs	0.000235973
ydjL	0.000235702
lacZ	0.000235582
brnQ	0.000235503
argW	0.000235417
ygfK	0.000235271
yadD	0.000235149
sgbU	0.000235107
lipA	0.000234691
yqaE	0.000234685
malE	0.00023468
glcB	0.000234126
yoeE	0.000234093
yfdX	0.000233993
inaA	0.000233925
ygfF	0.000233848
zapA	0.000233758
glyW	0.000233473
glvB	0.000233385
mreC	0.000233353
ycjF	0.000233296
ydfT	0.000233247
yddB	0.000233144
asnA	0.000232767
mutY	0.00023274
yedY	0.000232727
kefA	0.000232564
eutQ	0.000232562
yjiP	0.000232422
fimI	0.000231991
yjgX_3	0.000231844
ybjH	0.000231703
yhhZ	0.000231593
cchB	0.000231384
cyaA	0.000230885
yddG	0.000230606
nfi	0.000230527
djlA	0.00023045
aroB	0.00023038
yjbH	0.000230032
dadX	0.000229983
tig	0.00022995
csgB	0.000229743
uvrY	0.000229541
yohF	0.00022934
nudD	0.000229216
yhfK	0.000229174
ycgH	0.000229032
yqcC	0.000228775
ybaX	0.000228535
speE	0.000228515
yidB	0.000228426
malK	0.000228219
cyoE	0.000228167
mtlA	0.000228097
insD-4	0.000227735
pheA	0.000227697
ryiA	0.000227404
yqeI	0.000227388
greA	0.000227373
mtlD	0.000227248
qseC	0.000227006
ylbG	0.000226916
rfaQ	0.000226731
abgA	0.00022666
slyX	0.000226618
yjjM	0.000226557
allD	0.000226526
yijF	0.000226387
gspD	0.000226279
ypjC	0.000225914
exbD	0.000225913
yiaV	0.000225682
wcaD	0.000225556
yggL	0.00022547
rffT	0.000225217
yhbS	0.00022517
ymcD	0.0002249
hdeA	0.000224736
flgF	0.000224696
yccK	0.000224693
menC	0.000224561
yncN	0.000224365
cdh	0.000224252
yhfS	0.000224188
yrbA	0.000223897
fhuA	0.000223814
yfbP	0.000223594
clpA	0.00022349
ydeI	0.000223482
modC	0.000223384
yjhC	0.000223285
yeiL	0.000222877
rfaD	0.000222804
yebQ	0.000222773
yqcA	0.000222427
rna	0.000222408
focB	0.000222246
glgP	0.000222219
mltD	0.000222093
tnaB-2	0.000222058
yhaL	0.000222051
luxS	0.000221923
rcsF	0.000221652
yadG	0.0002216
rraA	0.000221585
yffB	0.000221572
insD-11	0.000221498
metI	0.000221403
hyfR	0.00022139
ygfX	0.000221284
atpB	0.000221208
ynjI	0.000221194
dacA	0.000221091
bfd	0.00022102
asd	0.000220989
sucC	0.000220964
yedL	0.000220843
ydcS	0.000220798
yqfB	0.000220749
napD	0.000220656
accC	0.000220644
ogt	0.000220551
arpB_2	0.000220495
nemA	0.000220417
atpE	0.00022037
ptsA	0.000220329
recX	0.000220307
pstS	0.000220276
birA	0.000220237
moaB	0.000220025
galT	0.000219688
hypE	0.000219474
cysP	0.000219414
zraS	0.000219292
ygdI	0.000218987
yfjD	0.000218968
uspA	0.000218954
narJ	0.000218719
molR	0.000218646
ybdN	0.000218528
yifL	0.000218491
yhiP	0.000218206
yjbN	0.000218176
rep	0.000218121
rrlE	0.000218004
dacB	0.000217743
ycjP	0.000217709
xseA	0.000217666
ybaL	0.000217608
entA	0.000217544
rfbB	0.000217542
talB	0.000217471
tyrP	0.000217347
pdxY	0.000217183
yjjQ	0.000217072
fucI	0.000217003
uvrA	0.000216999
yjhF	0.000216987
yraI	0.000216898
trpR	0.000216866
cynT	0.000216804
glyX	0.000216795
dsdA	0.000216655
ydaN	0.00021658
argE	0.000216504
ais	0.000216354
ugd	0.000216312
ecpD	0.000216287
wcaI	0.000216095
yagV	0.000215937
ssrS	0.00021593
yqeC	0.0002156
yhhI	0.000215595
fucA	0.000215471
hisQ	0.000215375
pabC	0.000215263
rpsU	0.000214928
mhpA	0.000214729
chbC	0.000214617
glgB	0.000214609
yigZ	0.00021455
yeaO	0.000214421
yihS	0.000214377
ego	0.000214359
aldB	0.000214145
yhaK	0.000214129
ybaT	0.000214089
ygfO	0.000213978
ykiB	0.0002139
yaaY	0.000213841
glpX	0.000213832
yghE	0.000213826
insL-3	0.000213581
argZ	0.000213549
ybaK	0.000213301
yeeL_2	0.000213266
puuR	0.000213144
fabZ	0.000213059
mdoH	0.000213042
ybbJ	0.000212773
yacL	0.000212768
yjcR	0.000212724
ykgK	0.000212714
fsaB	0.000212691
cybB	0.000212504
rpmG	0.00021248
yfiQ	0.000212183
ydbJ	0.000212167
cbrC	0.000212118
ydjR	0.000212072
yihG	0.000211995
nrfB	0.000211899
pinR	0.000211848
yehM	0.000211775
yhjR	0.000211773
yaiS	0.000211706
yaiV	0.000211697
bcsA	0.000211694
ldhA	0.00021163
yffI	0.00021159
surA	0.000211501
menE	0.00021142
ygcE	0.000211411
yjdL	0.000211373
ydaT	0.000211316
yqjF	0.000211302
oxc	0.000211294
ycjX	0.000211273
atpH	0.000211202
etp	0.000211093
nagD	0.000211011
malP	0.000210912
uvrB	0.000210862
yobB	0.000210853
rhtB	0.000210728
tdcB	0.000210624
yiaU	0.000210472
stfE	0.000210384
rseA	0.000209996
yafY	0.000209983
pheS	0.000209957
rluA	0.000209947
ycdQ	0.000209896
ypdE	0.000209861
ydjG	0.000209838
yncH	0.000209615
rpmE	0.000209613
adhE	0.000209458
yheU	0.000209348
ycbJ	0.00020915
dinD	0.000208786
ulaD	0.000208764
dhaL	0.000208706
ppdB	0.000208705
yhdZ	0.000208563
dnaN	0.00020847
nanA	0.0002082
ydbA_2	0.000208181
yrfC	0.000208148
rhaA	0.000208095
trpS	0.000208054
mdtH	0.00020801
narK	0.000207877
htrE	0.000207871
hofB	0.000207832
leuC	0.000207691
tyrR	0.000207497
yceB	0.000207449
yccA	0.000207395
tsx	0.000207318
rpsM	0.000207226
rmuC	0.000207188
yeeZ	0.000207066
ynjH	0.000207054
flgG	0.000207032
rcsB	0.00020699
secG	0.000206805
serW	0.000206803
qor	0.000206742
ydjK	0.000206621
yggT	0.000206614
rfaE	0.000206547
gcvT	0.000206541
yfgM	0.000206531
hcaC	0.000206503
yqfE	0.00020627
valV	0.000206167
glyA	0.000206035
frwD	0.000205971
mtlR	0.000205919
cvpA	0.00020569
ldrD	0.000205508
ycdZ	0.000205455
ybjC	0.000205215
ubiC	0.000205071
ygjD	0.000204989
yfiD	0.000204972
mdoC	0.000204952
fusA	0.000204944
yfeU	0.000204908
torC	0.00020489
glnB	0.000204826
relE	0.000204673
gadA	0.000204634
ycdC	0.00020455
ybhE	0.000204359
yhcE_2	0.000204253
gltA	0.000204234
ybhB	0.000204087
yebG	0.00020407
yeaZ	0.000204
ilvG_1	0.000203835
rcsC-2	0.000203541
ycaR	0.000203433
ygcM	0.000203424
accB	0.000203415
mazG	0.000203223
nrfA	0.000203187
yiaB	0.00020273
yddV	0.000202722
yfcV	0.000202615
yniB	0.000202531
yliA	0.000202502
gatZ	0.000202481
eaeH	0.000202469
aceE	0.000202443
mdaB	0.000202437
ybaZ	0.00020229
ygbK	0.000202287
fdhE	0.000202239
yibN	0.000202105
ygbJ	0.00020195
aaeX	0.000201945
ydjX	0.00020181
yaiX	0.000201746
ydhQ	0.000201716
ybeR	0.000201704
yqjC	0.000201099
yiiX	0.000200946
nanE	0.000200933
ydcQ	0.000200867
yfgL	0.000200807
yjeK	0.000200713
ydiI	0.000200546
purN	0.000200023
astB	0.000200003
ylbH	0.000199859
recJ	0.00019984
ymfC	0.000199804
ydfB	0.000199464
yhaI	0.000199436
rfaL	0.000199429
yfcS	0.000199425
ybeD	0.000199395
carA	0.00019928
serS	0.000199163
ydhV	0.000198984
paaK	0.000198956
yajR	0.000198853
yegK	0.000198509
ychG_2	0.000198423
ygeY	0.000198377
hyaD	0.000198337
slyD	0.000198299
alaU	0.00019822
yhhW	0.000198105
norR	0.000197949
ccmG	0.000197758
hcaE	0.000197758
yddW	0.00019775
yagL	0.000197746
eutC	0.000197656
pal	0.000197633
truA	0.000197548
yihA	0.000197426
yegU	0.000197419
yjbQ	0.000197417
molR_2	0.00019732
nohA	0.000197106
ykfG	0.000196993
nuoF	0.000196942
ybbM	0.000196918
ymfK	0.000196895
cueR	0.000196894
hyaB	0.000196842
alr	0.000196787
ycjD	0.000196358
yqaD	0.000196352
hyaC	0.000196252
yliK	0.000196218
ycbT	0.000196209
ydcK	0.000196139
ybcC	0.000196055
frlB	0.000195989
ydhW	0.00019598
yajQ	0.000195814
apt	0.000195724
selB	0.000195689
mngB	0.000195652
fadH	0.000195637
yraR	0.000195201
gcvR	0.000195031
ydfV	0.00019499
insE-4	0.000194872
rybB	0.000194868
insO-1	0.000194786
ybgK	0.000194715
yafM	0.000194708
ybjE	0.000194579
mrcB	0.00019454
yjjZ	0.000194479
yciF	0.000194438
mhpD	0.00019433
yafZ	0.000194243
ccmC	0.000194229
yfcP	0.000194177
yciX_2	0.00019417
yjeO	0.000194129
glf	0.00019384
ydeM	0.00019367
prfB	0.000193643
astE	0.000193642
yhjK	0.000193552
uxaB	0.000193177
ygaM	0.000193166
livK	0.000193133
yqiC	0.000193015
rpsD	0.000193001
yiaW	0.000192837
fecB	0.000192769
yohJ	0.000192646
yciI	0.000192629
lomR_2	0.000192622
fhuD	0.000192597
ftsK	0.000192526
folP	0.000192524
pdhR	0.000192505
tdcF	0.000192375
mltB	0.000192356
yidI	0.000192355
gltJ	0.000192339
aroK	0.00019227
purC	0.000192247
yjiW	0.000192088
yedF	0.000192025
yacF	0.000191978
cedA	0.000191928
hchA	0.000191847
insF-3	0.000191783
csgG	0.000191685
ygiS	0.000191684
ycjN	0.000191653
pyrG	0.000191524
elaB	0.000191215
ydbD	0.000191173
ydeP	0.00019105
yfhJ	0.000190993
yfdS	0.00019079
ygdQ	0.00019078
ybeH	0.000190745
tonB	0.00019067
metY	0.000190477
ygeX	0.000190369
prfC	0.000190316
phnH	0.000190226
ycaP	0.000190185
ycgB	0.000190122
ycbX	0.000189995
hda	0.000189924
fdx	0.000189869
yjfF	0.000189836
ydhH	0.000189768
yjgX_2	0.000189712
yheS	0.000189532
ynaI	0.000189511
htpG	0.000189489
sufS	0.000189428
yfcH	0.000189359
yjfL	0.000189352
nupC	0.000189304
ulaG	0.000189289
dctA	0.00018927
yeeL	0.000189181
ybaO	0.000189151
yjaA	0.000189139
nikA	0.000188984
rhaS	0.000188938
yeeN	0.000188934
feoB	0.000188828
fliN	0.000188806
hrpB	0.000188798
mhpE	0.000188741
ygjF	0.000188707
insH-10	0.000188558
argC	0.000188548
cyoA	0.000188544
uxaA	0.00018849
ybcO	0.000188457
hemE	0.000188422
yfeS	0.00018839
cdaR	0.000188019
yjfP	0.000187992
yhcE	0.000187931
ftsL	0.000187882
chpS	0.000187772
nuoN	0.000187704
ymgE	0.000187255
yjjA	0.000187147
yggD	0.000187136
yneK	0.000187132
gntY	0.000187043
fhuE	0.000186905
yiaL	0.000186835
glxK	0.000186798
manA	0.000186697
ydgC	0.000186688
hybD	0.000186571
gshB	0.000186387
yacC	0.000186328
ddpF	0.000186039
hycD	0.000186014
yncK_2	0.000185997
yqaB	0.00018587
yigE	0.000185835
pyrL	0.000185618
frvB	0.000185446
ynbE	0.000185329
cydB	0.000185281
yhjV	0.000185161
IS102	0.000185073
ygeG	0.000184987
degQ	0.000184884
malQ	0.000184848
ptsI	0.000184743
yfjV	0.000184649
ycgL	0.00018459
ycjZ	0.000184565
hydN	0.000184426
ybeB	0.000184368
yghT	0.000184257
yedE	0.000184253
ygfH	0.00018415
sraD	0.000184071
bioC	0.000183996
ddpC	0.000183971
hslV	0.000183895
nuoA	0.000183853
insC-1	0.000183809
yedI	0.0001838
hypF	0.000183613
pyrC	0.000183558
hisM	0.000183547
yjgX_1	0.000183388
yiiR	0.000183386
sodA	0.000183376
pdxA	0.000183362
ffh	0.000183263
yfeO	0.000183132
amiA	0.000183127
eutJ	0.000183089
yhhY	0.000182982
fumA	0.000182639
yabI	0.000182598
flgJ	0.000182594
edd	0.000182178
ybfQ	0.00018214
nuoH	0.000182131
ssuE	0.000182089
lsrG	0.000181837
yhiL	0.000181831
kgtP	0.00018181
potB	0.000181794
proY	0.000181752
ygbN	0.000181743
fic	0.000181704
kptA	0.000181684
qseB	0.000181669
puuC	0.00018163
nrdI	0.000181554
yjdJ	0.000181528
adiY	0.000181526
insH-5	0.000181487
hisJ	0.000181452
yhdN	0.000181361
mmuM	0.000181317
minC	0.000181237
yghK	0.000181024
cysM	0.000180999
rfaB	0.000180969
nagC	0.000180849
rtcB	0.000180799
ybfO	0.000180782
agaI	0.000180658
secA	0.000180651
phoB	0.000180628
fimE	0.000180573
ydiM	0.000180527
yeeO	0.000180366
creB	0.000180186
yhjX	0.000180133
yohH	0.00018006
ygiU	0.000180053
recF	0.000180049
aspC	0.000179936
alpA	0.000179842
hemY	0.000179833
rrfC	0.000179707
flgC	0.000179658
sbp	0.000179601
pstC	0.000179582
potE	0.00017951
yliL	0.000179496
yqcB	0.00017948
dbpA	0.000179418
hisB	0.000179319
rzpR	0.000179122
dedD	0.000178926
queA	0.000178857
rhtA	0.000178553
fbp	0.000178491
yjdC	0.000178481
glpG	0.000178396
yafU	0.000178353
pck	0.000178207
guaD	0.000178195
pqqL	0.000178115
yehI	0.000177922
ygaU	0.000177905
selD	0.000177858
rumA	0.000177744
yadN	0.000177729
yrbL	0.000177429
yeiG	0.000177278
ygfG	0.000177222
parC	0.000177191
wzc	0.000177183
yghD	0.000177177
yafQ	0.000177174
ygcN	0.000177077
lysP	0.000177023
yeaN	0.000177022
rplM	0.000176988
codA	0.000176919
yagH	0.000176814
erfK	0.00017665
rbn	0.000176574
malF	0.000176554
yaiO	0.000176545
pqiB	0.00017653
sbcC	0.000176507
yfeW	0.000176262
ycdN	0.000176238
yghB	0.000176185
fxsA	0.000176084
pbl	0.000176028
ybdJ	0.000175924
trg	0.000175881
ydcL	0.000175821
dapF	0.00017582
yedA	0.00017581
ybdG	0.00017577
wcaL	0.000175767
copA	0.000175731
gspA	0.000175666
ybfE	0.00017566
slyA	0.000175602
ulaE	0.000175593
ybaV	0.000175565
kdtA	0.000175556
insL-2	0.000175436
priB	0.000175425
eutB	0.000175425
corA	0.000175389
agaC	0.000175382
ybaN	0.000175345
serC	0.000175313
abgR	0.000175292
artJ	0.00017529
yebK	0.000174943
ydhD	0.000174821
yeiN	0.00017481
gspF	0.000174481
ydeR	0.000174388
yeeU	0.000174369
yfaS_2	0.000174337
marA	0.000173973
yfcG	0.000173882
rpmD	0.000173866
pykF	0.00017383
yoeF	0.00017376
lyxK	0.000173535
eco	0.000173315
yecI	0.000173207
dapE	0.000173126
gatA-2	0.000172901
ynbC	0.000172846
yiiU	0.000172808
glpQ	0.000172792
mukB	0.00017265
yecP	0.00017264
yjdA	0.00017263
yjdP	0.000172471
ybfP	0.000172367
xylB	0.000172345
nlpB	0.000172253
glgC	0.00017214
yebO	0.000172115
ilvE	0.000172058
rrlG	0.000172011
intD	0.000171982
dppB	0.000171853
cpxR	0.000171703
ppk	0.00017166
rfaZ	0.000171571
yphG	0.000171305
yadI	0.000171217
narY	0.00017112
ulaC	0.000170917
ykgB	0.000170878
yqiG	0.000170783
rarA	0.000170737
ybhG	0.000170638
spf	0.000170599
yiiS	0.000170562
yhjJ	0.000170552
yagQ	0.000170433
yfdH	0.000170403
lrhA	0.000170341
yraP	0.000170286
potG	0.000170285
chaB	0.000170266
fixX	0.000170248
purA	0.00017014
yqgB	0.000170058
hflD	0.000169858
mglA	0.000169835
paaF	0.00016981
yfdP	0.000169794
ftsZ	0.000169707
intG	0.000169632
tatC	0.000169489
asnU	0.000169479
yhiK	0.000169374
rplT	0.00016923
yjiV	0.000169223
kdgR	0.00016921
clpB	0.000169156
yjfY	0.000169134
frlR	0.000169099
gloA	0.000169097
ansP	0.000169038
rrlH	0.000168878
glmU	0.000168795
sufB	0.000168779
ihfB	0.000168647
yafT	0.000168616
yncI	0.000168565
pabB	0.000168514
yjdK	0.000168486
yafP	0.000168417
dcuS	0.000168378
hcaD	0.000168358
ytfT	0.000168357
alaS	0.000168343
mhpB	0.000168342
yjhP	0.000168316
yhhA	0.000168313
wbbJ	0.000168289
gltT	0.000168062
ybiC	0.000168011
fimZ	0.000168005
deoR	0.00016793
betB	0.000167896
kdsB	0.000167876
fpr	0.000167853
rplA	0.000167804
gmr	0.000167779
znuC	0.000167776
yciG	0.000167656
pphB	0.000167615
yehB	0.000167589
yghA	0.000167564
fimA	0.00016756
yghJ	0.00016752
ybjR	0.000167475
yeaJ	0.000167396
gntK	0.000167341
hypC	0.000167332
yraJ	0.000167313
yeiQ	0.000167307
ydaQ	0.000167212
yjcF	0.000167022
feoA	0.000167014
bipA	0.000166988
ulaR	0.000166872
ydbK	0.000166795
ycfH	0.000166654
hisP	0.000166587
wbbL_2	0.000166586
yicO	0.000166365
ycjV	0.000166182
wcaF	0.000166002
ydgJ	0.000165893
insA-1	0.000165792
ycdU	0.000165675
yghQ	0.000165665
secE	0.00016565
yaiU	0.000165586
yhhJ	0.000165371
trmD	0.000165365
yfeN	0.000165336
dapD	0.000165225
gudX	0.000165085
ydjZ	0.000165012
yedS_2	0.000164962
alaX	0.000164959
ymfN	0.000164956
fes	0.000164949
pheT	0.000164844
priC	0.000164553
dcuR	0.000164496
yccJ	0.000164466
pepT	0.00016435
ygcU	0.000164249
agp	0.000164204
valZ	0.000164177
ydiD	0.000164144
yfdZ	0.000164125
entC	0.00016411
ygcO	0.000163926
csrC	0.000163911
hokB	0.000163876
yfdM	0.000163814
dacC	0.000163724
fruK	0.000163675
yfgB	0.000163642
intS	0.00016361
argI	0.000163569
yhjQ	0.000163562
insD-6	0.000163512
gph	0.000163481
yaiZ	0.000163235
dppA	0.000163229
yfcJ	0.000163205
ybeL	0.000163104
ypeA	0.000163028
pntB	0.000162987
dnaX	0.000162958
yfgA	0.000162936
wzzE	0.000162869
yfdO	0.000162841
murC	0.000162787
gcl	0.000162664
yhbE	0.000162652
nlpE	0.000162644
ypjA	0.000162617
nrfE	0.000162561
nuoE	0.000162444
bglX	0.000162437
yagB	0.000162375
araF	0.000162331
ddlB	0.000162301
pioO	0.00016222
ydfH	0.000162155
yncE	0.000162154
insA-4	0.000162138
fhlA	0.00016208
yhcE_1	0.000162017
elaC	0.000161722
yehT	0.000161617
yncK	0.000161571
yeaS	0.00016151
nudH	0.000161298
fabG	0.000161078
ydiO	0.000161026
ugpA	0.000161002
yigL	0.000160929
rng	0.000160766
deaD	0.000160739
ydfU	0.000160656
yihL	0.000160653
yiaT	0.000160516
tpiA	0.000160492
yihI	0.00016045
hyfA	0.000160429
cspB	0.000160428
yraL	0.000160287
nusG	0.000160191
slt	0.000160058
sgcR	0.000160038
gltF	0.000159986
yiaG	0.000159927
tke1	0.000159843
sfmH	0.000159756
yjiE	0.000159756
fliP	0.000159749
insH-13	0.000159686
rfaH	0.000159616
yciE	0.000159592
purL	0.000159582
yccR	0.000159517
pflD	0.000159388
ynfC	0.000159312
thiI	0.000159294
ybjN	0.000158947
yehR	0.000158894
yagZ	0.000158768
yhgF	0.000158711
hyaA	0.000158509
ryeA	0.00015839
yfbL	0.000158345
insI-2	0.000158225
yegX	0.0001582
yfcI	0.00015816
dgoD	0.000158144
nfrB	0.000158118
ygiN	0.000158041
dnaE	0.000158023
ygdR	0.000157953
nikD	0.000157921
recA	0.000157799
ybhH	0.00015779
lexA	0.000157672
yjiQ	0.000157662
ygfB	0.000157464
fruB	0.000157337
wzxC	0.000157289
yijO	0.000157262
yecO	0.000157198
mdtI	0.000157174
nanT	0.000156838
aphA	0.000156774
ninE	0.000156755
hofQ	0.000156751
yhhK	0.000156728
stpA	0.000156709
cysA	0.000156704
yqcE	0.000156635
rluC	0.000156545
fecC	0.000156541
murI	0.00015632
exoX	0.000156307
ybjS	0.000156269
ydcR	0.000156261
dcm	0.00015621
yciM	0.000156204
yfbH	0.000156091
macA	0.000156043
ydcN	0.000155853
pabA	0.0001557
lolB	0.000155645
yeaR	0.000155614
srlE	0.000155603
ymfD	0.000155348
ybaA	0.000155049
xdhC	0.000154967
ycfM	0.000154896
ykfA	0.000154894
dusB	0.000154887
degP	0.00015488
fdhF	0.00015487
ygdE	0.000154851
ybbS	0.00015484
ugpQ	0.000154827
cydD	0.000154778
yjhB	0.000154661
cld	0.000154649
yagA	0.000154607
chbA	0.00015457
ychA	0.000154553
ybfL	0.000154487
yojI	0.000154476
yehA	0.000154416
dam	0.000154386
ygcP	0.000154276
paaB	0.000154222
idi	0.000154157
glnD	0.000154136
phnJ	0.000154132
ynfP	0.000154117
fre	0.000154019
araH	0.000154009
mdoG	0.000153959
elbB	0.000153814
hyfH	0.000153795
ycgE	0.000153759
selA	0.000153751
syd	0.000153734
lysA	0.00015372
uhpC	0.000153705
lolA	0.000153695
valU	0.000153604
amiB	0.000153562
sugE	0.000153512
napG	0.000153499
yidL	0.000153278
glnV	0.000153204
ybhO	0.000153066
ybeQ	0.000152922
yjeT	0.000152878
ldcC	0.00015287
lolC	0.000152835
ynhG	0.00015283
vacJ	0.000152801
yhhT	0.00015243
yncK_1	0.000152421
ybaM	0.000152421
aroE	0.00015241
manZ	0.000152348
hyfE	0.000152342
ftsQ	0.000152328
elaD	0.000152302
ymfL	0.000152269
hepA	0.000152247
mreB	0.000152195
relA	0.000152152
trmU	0.000152094
glxR	0.000151996
argA	0.00015188
yfjY	0.000151859
yaiW	0.000151644
mraY	0.000151641
ydfC	0.000151553
yaeR	0.000151532
uidC	0.000151434
nuoJ	0.000151399
csrB	0.000151374
hokD	0.000151218
csgA	0.00015121
dgoA	0.000151085
cchA	0.000151052
amn	0.000151023
ysaB	0.000151007
cbpA	0.000150968
phnE-1	0.000150954
yibJ	0.000150735
mpaA	0.000150612
ydgD	0.0001506
yaeT	0.000150595
yjgZ	0.000150577
ydiR	0.000150568
yfeC	0.000150553
sfmF	0.000150549
fepA	0.000150416
purE	0.000150363
fabB	0.000150242
pta	0.000150229
envY	0.000150142
nadE	0.000150061
mdtB	0.000149919
dsrB	0.000149844
yhbC	0.000149767
narZ	0.000149762
ycgR	0.000149719
hdeD	0.000149525
insH-9	0.000149472
gatR_2	0.000149334
folA	0.000149323
rzoD	0.000149208
ybcI	0.000149192
lysR	0.000149148
slp	0.00014912
ompT	0.000149024
gntX	0.000148998
ykgL	0.000148973
mdtE	0.000148956
ychQ	0.000148799
ycbZ	0.000148773
rof	0.000148624
fnr	0.000148608
fdrA	0.000148502
lrp	0.000148453
gnd	0.000148428
ygcW	0.000148399
yecH	0.000148385
eutE	0.00014834
yecJ	0.000148266
phnM	0.000148232
yidD	0.000148213
dhaH	0.00014811
yeaP	0.000148108
insN-1	0.000148092
fiu	0.000148067
ybiO	0.000148057
yaaI	0.00014804
rygA	0.00014802
mdtJ	0.000148019
proS	0.000147995
cusS	0.000147941
ygfU	0.000147837
intQ	0.000147806
btuC	0.000147795
ybcM	0.000147683
uup	0.000147673
insE-2	0.000147641
ymfT	0.000147629
ydcW	0.000147626
ybeX	0.00014761
ykfH	0.000147549
aspT	0.000147497
yfjN	0.000147494
fliD	0.000147485
norV	0.000147427
yjhS	0.000147411
xylG	0.000147351
ydeS	0.000147333
cyoD	0.000147244
lldR	0.000147227
ycfL	0.000147182
yjgL	0.000147151
yijP	0.000146922
yajG	0.000146865
yafF	0.000146817
ydcT	0.000146736
iadA	0.000146707
yfeA	0.000146687
ydhU	0.000146446
lpxD	0.000146441
entE	0.000146374
sseA	0.000146232
mepA	0.000146195
sgcB	0.000146142
yghO	0.000146039
yjbD	0.000145975
ykfJ	0.000145856
bcsB	0.000145838
yegI	0.00014582
nikC	0.00014579
ubiF	0.000145787
yhdA	0.000145786
murD	0.000145678
yqeJ	0.000145676
trpT	0.000145661
garK	0.000145636
pldA	0.000145582
ybgH	0.000145563
ybbA	0.000145555
yahL	0.000145555
gyrA	0.000145548
ymfS	0.000145546
yhcD	0.000145345
gudP	0.000145293
ygiP	0.000145282
ydiH	0.000145251
ygaX	0.000145186
secM	0.000145039
araJ	0.000144923
yodA	0.000144875
ycjT	0.000144819
mukE	0.000144818
efp	0.000144815
yjcO	0.000144796
yjaG	0.000144672
yeeR	0.000144638
ygeO	0.000144592
hisS	0.000144559
nrdE	0.000144313
hflX	0.000144298
glgS	0.000144293
dinG	0.000144273
[truncated: 2,489 more rows]
