# Supplementary material for: High-throughput laboratory evolution reveals evolutionary constraints in Escherichia coli
Source: Nat Commun. 2020 Nov 24;11:5970. doi: 10.1038/s41467-020-19713-w (PMC7686311; doi:10.1038/s41467-020-19713-w)
Supplement: Supplementary file 10 — Source Data [file 41467_2020_19713_MOESM10_ESM.zip › Source Data/FigS10c.csv]

	Strain	IC50 [log2(μg/mL)]	Stress
0	MDS42	-0.890320526995907	CBPC
1	ompF	3.28690515282717	CBPC
2	prlF	0.298650170802719	CBPC
3	prlFompF	3.07438895876686	CBPC
4	MDS42	-0.910100300591817	CBPC
5	ompF	3.25673372573403	CBPC
6	prlF	0.266697672026682	CBPC
7	prlFompF	2.85097818862027	CBPC
8	MDS42	-0.879769538520106	CBPC
9	ompF	3.28258481654719	CBPC
10	prlF	0.716062821374089	CBPC
11	prlFompF	3.04345346227993	CBPC
12	MDS42	-0.95432331629262	CBPC
13	ompF	3.03084207091782	CBPC
14	prlF	0.374411355454018	CBPC
15	prlFompF	2.86462957850468	CBPC
64	MDS42	1.16992500144231	CMZ
65	ompF	0.523806567468269	CMZ
66	prlF	-1.3948902174127	CMZ
67	prlFompF	0.594945480590883	CMZ
68	MDS42	-1.81801807824217	CMZ
69	ompF	0.375443804443448	CMZ
70	prlF	-1.56534598924186	CMZ
71	prlFompF	1.16992500144231	CMZ
72	MDS42	-1.80441310149546	CMZ
73	ompF	0.472548828706196	CMZ
74	prlF	-1.57479505222725	CMZ
75	prlFompF	0.183403335777124	CMZ
76	MDS42	-1.55485010787724	CMZ
77	ompF	0.366238912456959	CMZ
78	prlF	-0.905779859456474	CMZ
79	prlFompF	0.366590931198089	CMZ
