# Supplementary material for: High-throughput laboratory evolution reveals evolutionary constraints in Escherichia coli
Source: Nat Commun. 2020 Nov 24;11:5970. doi: 10.1038/s41467-020-19713-w (PMC7686311; doi:10.1038/s41467-020-19713-w)
Supplement: Supplementary file 10 — Source Data [file 41467_2020_19713_MOESM10_ESM.zip › Source Data/FigS4abcd.csv]

	PC1	PC2	PC3	PC4
CPE6	2.317698707	-0.507836626	0.74687294	0.795983713
CPE2	1.310628829	-0.660595549	0.217860414	0.561829901
CPE5	1.438392427	-0.303261146	-0.349901477	0.420540344
CPE3	0.372128289	-0.755354865	-0.063213091	0.43766748
RFPE4	-0.072761205	-0.492735426	-6.50E-05	0.022718532
RFPE1	-0.219231413	0.126390975	0.067472569	-0.526463288
RFPE3	-0.187531212	-0.132116003	-0.197001525	-0.104664612
RFPE2	0.882982912	-0.377893473	-0.442118293	0.382365733
5-FUE4	-0.62013168	-0.276809573	-0.129171377	0.050648003
5-FUE3	-0.661270751	-0.154842883	-0.308700861	0.02826208
5-FUE1	-0.844171265	-0.289491614	-0.185552402	0.076308951
5-FUE2	-0.28505253	-0.576062887	-0.362408245	0.292060945
H2O2E3	-1.136064227	0.206877985	-0.603289758	-0.290500401
H2O2E2	-0.878386512	-0.08226468	-0.306359642	-0.047608362
H2O2E5	-0.215794589	-0.354605698	0.041188279	0.191793628
H2O2E6	-0.504991889	-0.1765343	-0.347493382	-0.009581002
CMZE4	0.910684221	0.364374662	-0.796056718	0.435717303
CMZE1	1.155518979	2.002651181	-1.193050001	-1.249617377
CMZE3	-0.43592008	-0.048289772	-0.265718935	0.287928349
CMZE6	1.295550735	0.559293528	0.051864977	-0.324337627
LVALE6	0.899604811	-0.251152865	-0.616253458	0.437795198
LVALE3	0.369692306	-0.045227856	-0.390396347	0.403197893
LVALE4	0.205652482	-0.133150227	-0.461571701	0.159089458
LVALE5	0.198105789	-0.154041016	-0.241938734	0.313814251
B-Cl-AlaE4	-0.723578385	0.718092157	-1.068543727	-0.382343949
B-Cl-AlaE1	-0.858290407	0.025234382	-0.290823477	-0.028562912
B-Cl-AlaE2	-0.564919328	0.33577116	-0.024933717	-0.408903692
B-Cl-AlaE6	0.691936124	0.793022322	-0.975786101	0.331917722
AZTE3	0.830703942	0.861673219	-1.234626677	0.263623469
AZTE6	3.912394874	0.471722594	-1.315816354	2.633547123
AZTE5	2.382025617	0.177542461	-1.031268316	1.013205152
AZTE4	0.598557312	0.181410363	-0.75670255	0.336536361
KME1	-0.319779351	0.38858242	0.12464708	-0.441702899
KME5	-0.38457454	0.232470165	-0.4477143	-0.178063241
KME6	-0.55101988	-0.078692534	-0.39690141	-0.044994404
KME4	0.571221756	-0.330006384	0.221161952	-0.236872118
6-MPE6	-0.704593241	-0.252832677	-0.256100179	-0.025061368
6-MPE3	-0.452893452	-0.219655898	-0.421654325	-0.020673911
6-MPE4	-0.676384634	-0.236909905	-0.250467228	-0.022773145
6-MPE5	-0.738866448	-0.207448358	-0.281451172	-0.072670749
AFE3	1.219335608	0.047590554	0.988448874	-0.066786348
AFE2	0.149601606	-0.641389562	0.399181533	-0.022479562
AFE4	0.462089187	-0.503323942	0.899240212	0.130584644
AFE6	0.118587156	-0.461297824	0.527735067	-0.389785324
NiClE1	-0.865735722	-0.23388604	-0.014074425	-0.013181078
NiClE6	-0.632875889	0.526103627	-0.139799482	-0.300361002
NiClE2	-0.631012492	-0.064053441	-0.228928595	-0.140756116
NiClE3	0.478706025	0.082229835	0.011605961	-0.833129256
CBPCE5	0.711109396	0.540551515	-1.031265485	0.421562779
CBPCE1	0.910773686	0.667909302	-1.167591202	-0.208688692
CBPCE3	1.502511392	0.774422541	0.244210636	-1.546892966
CBPCE2	1.17013448	0.55328198	-1.163485566	-0.110237328
NFLXE1	2.339622109	0.456332467	1.041018208	0.66797653
NFLXE6	0.219793865	0.518504563	-0.181084414	0.340170545
NFLXE5	0.593455429	0.438740975	0.459056245	-0.713345379
NFLXE4	0.61982166	0.604654915	0.019652602	-0.900954073
SDCE1	-0.327981662	-0.228815868	-0.469557591	-0.039818699
SDCE6	-0.719958453	-0.348954911	-0.485263382	0.059649549
SDCE2	-0.37774971	-0.295464486	-0.394924399	0.236038793
SDCE3	-0.401554972	-0.377908922	-0.212838256	0.322086758
SXZE2	-0.937322889	1.459316984	0.743692952	1.17321973
SXZE4	1.360054702	1.293245876	0.875666156	0.390200159
SXZE1	0.169573191	0.592558252	-0.365915023	-0.604339829
SXZE5	-0.180607463	0.689430739	-0.436546815	0.573882796
FOSE3	-0.234314186	-0.383975807	-0.212332023	0.271837788
FOSE6	-0.325136107	0.277464033	-0.652414933	0.017192879
FOSE5	-0.103672729	-0.153890443	0.131202348	-0.18000481
FOSE1	0.086601236	-0.359234334	-0.067101358	-0.036797459
KTeE5	0.040908537	-0.278734384	-0.568804602	0.094538091
KTeE2	-0.30125511	-0.210942608	-0.054409052	-0.03737089
KTeE3	-0.43689661	-0.287866619	-0.21900662	0.03335547
KTeE6	-0.406893278	-0.344582139	-0.124816852	0.07140877
PSE5	-0.039534426	0.604610498	-0.199390848	-0.631777044
PSE6	-0.4367531	-0.176247254	-0.132522259	-0.046193356
PSE2	-0.84404574	0.414720188	-0.538196195	-0.258700365
PSE4	-0.514262482	0.020335672	-0.327898222	-0.357851563
BZE1	0.419287707	0.729598505	-0.790382301	-0.012428502
BZE2	0.456462401	0.036930832	-0.668806883	0.381864522
BZE6	-0.488351932	-0.072702184	-0.297039607	0.036102316
BZE4	-0.706572981	-0.17980503	-0.301553413	-0.026337718
DCSE4	-0.56147607	-0.377156646	-0.065590375	0.074893194
DCSE2	-0.166367219	0.850086313	-0.753677411	-0.21911422
DCSE3	-0.534513559	-0.333868195	-0.374372549	0.058351887
DCSE5	-0.129977033	0.281961098	-0.669090491	0.057017669
MMCE6	-0.005439979	-0.364458608	0.209006155	-0.173116936
MMCE4	1.065920614	-0.603536531	0.480702281	0.181174988
MMCE1	0.05255923	-0.751709571	0.521046686	0.101179565
MMCE5	0.465960607	-0.301117879	1.252262632	-0.41819886
VCME6	1.407401903	0.591308121	0.296492143	-1.457332242
VCME2	-0.630925837	-0.416080675	-0.19358249	0.0917807
VCME4	0.690505391	0.538213081	-0.341988666	-0.763815473
VCME5	-0.556233907	-0.187299196	-0.130508424	-0.043541615
ATPE3	0.694957773	-0.390658035	0.936350514	-0.552315767
ATPE1	-0.199216033	-0.879860633	0.336613256	0.141373881
ATPE5	0.141474872	-0.414412892	0.279950258	-0.013348971
ATPE6	1.011357975	-0.07949648	-0.434792905	0.407751592
PLME3	0.334595382	0.1009598	-0.153404249	-0.020631332
PLME5	1.164746266	-0.58792144	0.214119611	-0.05167187
PLME6	0.580383119	0.661603748	0.005946813	-0.988612778
PLME1	0.663022848	0.219606031	0.024231561	-0.295750847
PHENE2	0.432473224	-1.054290756	0.468807204	0.333134974
PHENE5	0.432700271	-0.744051133	0.705865927	-0.036462291
PHENE6	0.279382504	-0.877623457	0.586855022	0.1090577
PHENE1	-0.183060326	-0.718068833	0.340367733	0.075634757
3-ATE1	-0.399569395	0.210001558	-0.433378167	-0.237728031
3-ATE5	-0.104725335	-0.19326018	-0.211807311	0.13859784
3-ATE3	0.542622498	0.362493392	0.40076618	-1.251558845
3-ATE4	-0.700144504	-0.225761767	-0.217102779	-0.058054355
NVAE1	-0.214316945	-0.465662211	0.188961831	-0.061039632
NVAE2	-0.299083873	-0.35608318	0.091645926	-0.122618165
NVAE5	-0.512886978	-0.130466584	-0.032141566	-0.15141133
NVAE6	0.004487686	-0.657159496	0.24600409	0.101519141
MECE5	0.035622477	-0.013034828	-0.704757061	0.363982867
MECE6	-0.633693874	-0.341281881	-0.224410075	0.051808981
MECE3	-0.631068634	-0.099973694	-0.371994489	-0.070015505
MECE2	-0.645736766	-0.252655426	-0.280844818	-0.012371862
TETE4	1.683913822	0.267752435	1.280702222	-0.027556383
TETE1	0.488438493	-0.655795128	0.356793239	0.31236829
TETE2	1.176113274	-0.335877793	0.389317605	-0.086375621
TETE6	0.938126663	-0.74756938	0.866823906	0.232455415
M9E1	-0.678738618	-0.14072712	-0.366455637	0.012828118
M9E2	-0.719821038	-0.124118023	-0.407926897	0.046807887
M9E3	-0.386463302	-0.18271526	0.01711814	-0.024987223
M9E4	-0.673757063	-0.156502916	-0.361836045	-0.030417331
NQOE5	-0.241935229	-0.555229382	0.066130488	0.094992491
NQOE6	-0.506313826	-0.187985552	0.40980737	-0.030126653
NQOE4	0.378693304	-0.519742351	0.026061857	-0.024935275
NQOE3	-0.421993763	-0.433432287	0.121349245	0.043216962
EDTAE1	-0.347863848	-0.378267169	-0.077550506	0.031570641
EDTAE2	-0.728289363	-0.158119323	-0.259283381	0.045156008
EDTAE6	-0.04327593	-0.452845196	-0.610745968	0.23028487
EDTAE3	-0.632417153	0.155754403	0.197917293	-0.57820835
SHXE3	-0.649796825	0.00334898	-0.067355182	-0.135821059
SHXE1	-0.742838732	0.041192183	0.258941652	0.345061696
SHXE5	-0.209767601	-0.495813598	-0.396488614	-0.765116087
SHXE4	-0.214743977	-0.500473557	-0.037106993	0.077629463
PMZE1	0.111094737	-0.756413771	0.998815908	-0.210181226
PMZE4	0.158755587	-0.739776336	0.92850823	-0.071016723
PMZE6	-0.137510169	-0.683924382	0.318280228	0.103545607
PMZE2	0.200735895	0.385810343	-0.02512896	-0.620217388
NITE3	-0.873012484	1.139901547	1.355769054	1.240455355
NITE2	-0.679319639	-0.033786949	-0.256688717	0.291980085
NITE1	-1.105868316	2.105047913	1.299261995	0.45332156
NITE5	-0.731706621	-0.284364125	-0.179653076	-0.054989838
SSE2	-0.139556621	-0.286518757	0.805669662	-0.072536606
SSE6	1.339521149	0.582793063	0.948001649	-1.66175628
SSE1	-0.388569191	-0.36943967	-0.057846867	0.159123181
SSE4	-0.522796593	-0.307033758	-0.157056692	0.173017532
BSDE5	-0.714931158	-0.297628851	-0.129800704	0.165570164
BSDE4	-0.667954573	-0.238734572	-0.079610017	0.138879867
BSDE2	-0.902780706	-0.277260464	-0.049530434	0.121816601
BSDE6	-0.466614674	0.019193298	-0.122304458	0.027433099
GAHE3	-1.763180143	1.820649877	0.916084422	1.282194174
GAHE2	-1.292429022	1.444383992	0.959852388	0.754765685
GAHE1	0.133800608	1.995690251	0.596672463	-0.918141463
GAHE4	-1.39939997	1.578890997	1.247451643	1.03768558
FTDE4	2.284349378	-0.194085236	0.063605565	0.442077608
FTDE1	0.308115993	-0.668599745	0.678739972	0.35469145
FTDE2	2.363743601	1.014174747	0.377430768	0.062571705
FTDE3	0.836771795	-0.489378097	0.442820928	0.296666639
EME3	0.261327236	-0.420959018	0.579645396	0.128818545
EME6	-0.186583564	-0.285110711	0.188437201	-0.059266118
EME1	-0.159308144	-0.039524137	0.120478833	-0.36958928
EME2	0.024870271	-0.593941733	-0.16501189	0.101176429
HSEE4	-0.427444231	-0.327878859	0.620641521	-0.408067927
HSEE2	-0.474640604	-0.561434403	0.025588416	0.009636276
HSEE3	-0.29176687	-0.064486117	0.153854259	-0.415472495
HSEE1	-0.187406319	-0.48579133	0.501262327	-0.100599798
CCCPE4	-1.292221592	1.316254299	1.025379254	1.016418732
CCCPE5	-0.563930127	1.82785247	0.692610366	1.236833218
CCCPE6	-0.939335679	0.950529403	1.114117808	0.790502336
CCCPE3	-1.009835621	0.393414359	0.275627093	0.436751717
ABUE5	-0.685413857	0.157352997	-0.354588135	-0.081041703
ABUE6	-0.099284008	-0.307057924	-0.146603481	0.248637695
ABUE4	-0.182077784	0.531089913	-0.288551418	-0.443685186
ABUE3	-0.575228911	-0.163335173	-0.018116236	-0.517824212
PURE2	0.373647865	-0.393526777	0.669673621	0.181086637
PURE3	0.553115272	-0.330011967	0.12466938	0.104660543
PURE1	0.036847321	-0.660145434	0.682923503	-0.013929147
PURE5	0.019760024	-0.664716316	0.598763916	-0.067553445
DVALE6	-0.281561077	0.904799285	-0.856202674	-0.015696588
DVALE2	-0.181924677	0.767295385	0.252661337	-0.77181424
DVALE1	0.470480771	0.803867118	-0.391948942	-0.454584798
DVALE5	0.08709049	0.031653645	-0.353910521	0.229927008
5-FOAE4	0.527523869	-0.384620613	-0.351867185	0.197890855
5-FOAE6	-0.367025139	-0.636581028	-0.428814592	0.271635071
5-FOAE3	0.931084125	-0.033905949	0.478402521	-0.679462649
5-FOAE2	-0.480448494	-0.117212301	-0.186040762	-0.065505925
NMNOE5	-0.0541131	-0.203882234	0.167661068	-0.080267943
NMNOE6	0.653788939	0.252429738	0.719484927	-0.994628914
NMNOE1	-0.602363362	0.127728358	-0.088914221	-0.38474563
NMNOE4	0.51086977	0.326495393	0.437100805	-0.663956321
Parent	-0.757586062	-0.141140917	-0.27713389	-0.166890535
