# Supplementary material for: High-throughput laboratory evolution reveals evolutionary constraints in Escherichia coli
Source: Nat Commun. 2020 Nov 24;11:5970. doi: 10.1038/s41467-020-19713-w (PMC7686311; doi:10.1038/s41467-020-19713-w)
Supplement: Supplementary file 10 — Source Data [file 41467_2020_19713_MOESM10_ESM.zip › Source Data/Fig1c.csv]

	Synonymous mutations	Non-synonymous mutations	Other point mutations	Duplications	Indels	Large deletions
Mutation count	21	307	64	33	114	9
