# Supplementary material for: High-throughput laboratory evolution reveals evolutionary constraints in Escherichia coli
Source: Nat Commun. 2020 Nov 24;11:5970. doi: 10.1038/s41467-020-19713-w (PMC7686311; doi:10.1038/s41467-020-19713-w)
Supplement: Supplementary file 10 — Source Data [file 41467_2020_19713_MOESM10_ESM.zip › Source Data/FigS7.csv]

	Mutant strains	Evolved strains
0	0.6275411931348853	0.8497664421444882
1	0.4913252951300351	0.6574096079033088
2	0.3899327449666059	0.6071264010764189
3	0.31774447282966106	0.8205721974173663
4	0.42502714881383274	0.8038432517986142
5	0.46099323193197633	0.827122939477168
6	0.3929165993431896	0.8356060901938869
7	0.47961414525790136	0.48435085217456414
8	0.4814470986379211	0.4973437851495064
9	0.5233055429208477	0.5419621057593631
10	0.46272117315467975	0.4894239767946067
11	-0.4055055554997972	-0.2444884761005926
12	-0.312918330586597	-0.0992089227909745
13	-0.1426427013540125	0.2088036685072635
14	-0.28635633407185823	-0.11279431901747522
15	-0.35839499418809556	-0.10290594875180474
16	0.03827035515193952	0.01657880669374217
17	0.1543835750642448	-0.03292899411770552
18	-0.13068119763077946	-0.06707694138464822
19	-0.14384441619632168	-0.1664020034332573
20	-0.14058887045849944	-0.0027544454623919484
21	0.08094714339493321	0.39872386652131786
22	0.08691387649354029	0.2191567832891704
23	0.39062866686456854	0.41164592789826476
24	0.09497439679072515	0.16839781907543838
25	0.252379803376072	0.23838026275259694
26	0.019626968837753	-0.01370947812237583
27	0.18022513320693276	0.015781706733191514
28	0.2703759815447519	0.1695392921686009
29	0.23155349025442398	0.5258645643427239
30	-0.0040226223193874705	0.24177474298418908
31	0.29520540885880847	0.619972093191799
32	0.07339667673812024	0.4802458579942127
33	0.19360417293311127	0.32716815041873776
34	0.23709157520367022	0.47799354425342083
35	0.07152174878542221	-0.010479174861105037
36	-0.08663601547144133	0.1875554469501093
37	0.08437578743844411	0.7404324696636785
38	0.0005121961654288451	0.6455704242863471
39	0.3621704039601469	0.052303140361096276
40	0.299676775227619	0.3902537664848942
41	0.42198606848227227	0.12726060036478118
42	0.4233367158131808	0.342706267701198
43	0.3113954592729495	0.36861244877073296
44	0.01857352011312547	0.15395362144145544
45	-0.12980473283866462	0.13023943073884936
46	0.6275411931348853	0.8497664421444882
47	0.6721690500789654	0.5578391487458029
48	0.4713036706764895	0.433341269527647
49	0.685274580446453	0.7052448559694372
50	0.6915569091369959	0.6762413947479977
51	0.6635567602389394	0.7068854897081219
52	0.5598702092043953	0.7823382254673913
53	0.5645830975392926	0.5767732136714755
54	0.7545946821902595	0.6262181491068597
55	0.7561551643265563	0.6724184328866536
56	0.7531480899157491	0.6815412758670263
57	-0.4196442960380638	-0.2655157186582322
58	-0.15511039552379752	-0.09880341643226091
59	-0.146572147276641	0.21033906351428525
60	-0.4903732087243135	-0.09597784073423761
61	-0.45348184682719184	-0.18574618499077064
62	-0.21769164211953676	0.0774841263790279
63	-0.15052432057521226	-0.06684475310282036
64	-0.2917306663938998	-0.019883967117182533
65	-0.2056427853820562	-0.23180107541115014
66	-0.037053286470049164	0.03643206167404847
67	0.00469025521937079	0.37700029579689737
68	-0.09966191186213774	0.14700019515871154
69	0.05782201199020255	0.35870797088747763
70	-0.1027585005023287	0.10528256192988655
71	0.06045709845611299	0.1362156098635337
72	-0.028968210916136633	-0.12302239093937843
73	-0.08207953541782119	-0.054533337259421485
74	0.030027301625907665	0.028680160520416813
75	-0.03254804060438781	0.47296618569370913
76	-0.01032926129634498	0.09142599469885493
77	0.1751399696547033	0.7066953531566861
78	0.22997819183339252	0.4537157359429569
79	0.18153355887134587	0.27852556859599864
80	0.35251507970799634	0.39840914516829923
81	0.23153245464548722	-0.0835833994441187
82	0.10936028674922282	0.10148892443466084
83	0.12695121072160628	0.5840163436422243
84	-0.054159730192982106	0.48281159435784654
85	0.26160900128585257	-0.05234200825693515
86	0.3519447616005085	0.3372243682763958
87	0.3598045008005907	0.1846755658194783
88	0.37458024705647364	0.3264233007348886
89	0.20195905263738653	0.32849608407345854
90	0.19841394768347223	0.14392521525392055
91	-0.040147746676177896	0.07755583890008044
92	0.4913252951300351	0.6574096079033088
93	0.6721690500789654	0.5578391487458029
94	0.4211185538102297	0.5531439170832759
95	0.4497264603504111	0.6353354229959081
96	0.5985166377055402	0.6975117126152011
97	0.5544248915968552	0.7236909460017357
98	0.5814351101251878	0.585132159480649
99	0.2920367183440648	0.16758135617692696
100	0.6290305038696203	0.230603287823064
101	0.655441997030268	0.2755260200154529
102	0.6047095621231142	0.25746753066826045
103	-0.4032773193565873	-0.18263284678154404
104	-0.30802368768212324	-0.14895476976883554
105	-0.09229806499850872	0.15193745405432102
106	-0.24629785243418334	-0.034239873453105106
107	-0.2897446921390441	-0.0450089028122286
108	-0.31245803685445944	-0.07293336481586925
109	-0.13419878683841382	-0.12284755926086151
110	-0.264132370329175	-0.015125747569554957
111	-0.1279350586923838	-0.05836732653479245
112	0.0011460761415774785	-0.07485191341654436
113	-0.12542930134497654	0.1908112599263101
114	-0.16391296307222417	0.236256929993907
115	0.1495871015040365	0.27530587293856085
116	-0.04758551170506475	0.12512914114849308
117	0.2899437725523953	0.27838200897681575
118	-0.13638599481535169	0.15315659026744857
119	0.03990388190827691	-0.011910788838484374
120	0.17360993229880575	0.2528190889777351
121	-0.05980522703143828	0.2165157224697737
122	-0.025525578573501316	0.325993679844953
123	0.15411689507623527	0.28152979913486964
124	0.36136410032107447	0.6283933357512559
125	0.35819496448174193	0.42445133865858364
126	0.6282391330301915	0.5939772817878979
127	0.283449693298542	0.08433773115772822
128	0.15737585698687798	0.28780154534214625
129	0.06545815685369893	0.5888815752059717
130	-0.038159484485676465	0.44301071872827646
131	0.5162396243940983	0.16070575378545013
132	0.23837067200585146	0.34967211227552414
133	0.387092919487426	0.22397793954617717
134	0.5033555218262451	0.43577841595303785
135	0.3559725052347193	0.32179437436190483
136	0.16300824570557215	0.13946122804806935
137	-0.050848465709340866	0.062401494319512765
138	0.3899327449666059	0.6071264010764189
139	0.4713036706764895	0.433341269527647
140	0.4211185538102297	0.5531439170832759
141	0.2206020356060876	0.5587283022656034
142	0.5743099346902575	0.6304069142968114
143	0.5086616214273685	0.6120043969474841
144	0.1996819542957558	0.4933871035924522
145	0.11425218914193296	0.07493553769400187
146	0.45234937040064427	0.13106013031577615
147	0.42862002764201773	0.1862880548783171
148	0.47483411722529545	0.10398653907920592
149	-0.3350945495527645	-0.11480733111405099
150	-0.009372461694544483	-0.12642027271818237
151	-0.3197453884380321	0.2631777355734673
152	-0.3055150260303803	-0.06625114593634336
153	-0.3521681174366357	-0.03752203511289903
154	-0.24100790296834607	0.02650002834888748
155	-0.16009818169518414	-0.020082494670401862
156	-0.35564329628534624	-0.023582718171866603
157	-0.018976376700962645	0.026894298446168235
158	-0.20359104588151247	-0.04680674980067944
159	0.10207667533162576	0.19613143211778847
160	0.08897638518800298	0.22185899804476145
161	0.15876679107482095	0.32659051099094105
162	-0.3098310078567007	0.14681146967992892
163	-0.04355290120601474	0.1946501706320942
164	-0.13025707963387353	0.14009521500111788
165	-0.05113231782656828	0.04253298752636208
166	0.2080291851002702	0.2875542722494546
167	-0.033799790678907975	0.41482885434248823
168	0.0517432105409098	0.32299904927875195
169	0.25943762388808767	0.22312176411572068
170	0.19530268408348234	0.44703092412861467
171	-0.18819735635933718	0.34910777021288847
172	0.21367291957618284	0.35334527424817863
173	0.07046555066132304	0.05625004736242279
174	0.01886017086690923	0.2365429478230007
175	0.3560595572058635	0.5233864392878387
176	0.2742829789618254	0.3678141509362448
177	0.322588524887378	0.1826133362238927
178	0.17896848211582428	0.28051776848767745
179	0.28723563663418133	0.04956772395552747
180	0.30715190847875795	0.27419046562798766
181	0.39990483547442596	0.3344538656224788
182	0.15051317651457355	0.05711272748372189
183	-0.2053126768644371	0.13218055938660228
184	0.31774447282966106	0.8205721974173663
185	0.685274580446453	0.7052448559694372
186	0.4497264603504111	0.6353354229959081
187	0.2206020356060876	0.5587283022656034
188	0.6364543635382578	0.8692485206882506
189	0.6719208538154395	0.8681270698392348
190	0.42987546095804546	0.7559364217676416
191	0.4531651015226279	0.41173228393135336
192	0.6161559524089218	0.4516188692124886
193	0.5314613873676494	0.4747329234849371
194	0.6098122885525249	0.3515520105661684
195	-0.20189408802406267	-0.358613676617362
196	-0.09704890775584063	-0.1744016915578274
197	-0.12084201300285875	0.07930609296051522
198	-0.4708842106441956	-0.10778287725362809
199	-0.23391534360079402	-0.07325931771337656
200	0.0009046080286832358	-0.03911617375322059
201	0.07196149633770038	-0.18645124333561025
202	-0.06628470463706519	-0.11447412140191884
203	-0.18496445510544626	-0.11789152111033345
204	0.1839362905050569	0.003261244591548228
205	0.14396640343005962	0.3064985645501771
206	-0.15958131488796234	0.18625719921563041
207	-0.1627835882842147	0.20855583979889192
208	-0.1252305863954782	0.14356498752584249
209	-0.10736504073345454	0.21872489968818828
210	-0.13748962267046755	0.026292971326629437
211	-0.032517771860061585	-0.03718048150582402
212	-0.09015960832213901	0.22869607755821605
213	-0.11186352861543483	0.3572822563730008
214	-0.06893693038683486	0.2290695007020914
215	0.1521820843805475	0.4462775947726906
216	0.22726920018674976	0.48168042750520496
217	0.3506907965767626	0.26734670906153146
218	0.3854982252921858	0.4637983476367225
219	0.12013649033415752	-0.10096805978159261
220	0.13280254225053262	0.24186875995207266
221	0.03212198911454244	0.6946570731530142
222	0.04201044231439259	0.6340586126042104
223	0.05302747411848632	-0.0028239224911756947
224	0.21368158502786927	0.2824305100720599
225	0.16880728127650263	0.06894252933582506
226	0.3025159774793616	0.25813884142748256
227	0.04429617639848172	0.25470049930354466
228	0.33894235737029016	0.15447666839514457
229	0.06970974652182194	0.0033401434629976236
230	0.42502714881383274	0.8038432517986142
231	0.6915569091369959	0.6762413947479977
232	0.5985166377055402	0.6975117126152011
233	0.5743099346902575	0.6304069142968114
234	0.6364543635382578	0.8692485206882506
235	0.8747457123883219	0.9650047318766082
236	0.44823936266585057	0.6757532914118802
237	0.338181382918011	0.23325593763842362
238	0.6711670043620855	0.33567271079575445
239	0.6296875789029033	0.35384252598387606
240	0.6778576508595626	0.2296871416875081
241	-0.44354757769647213	-0.2997576523405488
242	-0.1625947273551588	-0.21757814483906282
243	-0.18126994354156373	0.1207674465285235
244	-0.4591698981263081	-0.043760400567691815
245	-0.38202150689000636	-0.1093252344896879
246	-0.17552616105983326	-0.07823230995131945
247	0.002494139992380213	-0.23319523767549605
248	-0.1801310837900721	-0.10166512039028149
249	-0.1769071186450012	-0.15160193185856483
250	-0.032236772665648276	-0.1220585004216197
251	0.05628233570812594	0.2588706796590462
252	0.021407204373995656	0.20002307788643597
253	0.054273704623426046	0.3172873695819686
254	-0.2560029104705583	0.020217505137856466
255	-0.09203078593643914	0.21768491593274758
256	-0.1296095280292909	0.05846925952482147
257	-0.0044343081401489685	-0.0971803508722098
258	0.07447203999649299	0.26558462621807477
259	-0.05380923805619181	0.3943790232913184
260	0.06976933782459067	0.23889203285458338
261	0.18076738649072704	0.35049551150743274
262	0.2400303446796035	0.6459737942862956
263	0.2270932411636001	0.35924460102007233
264	0.42272165786297444	0.5444063792626709
265	0.034787334225250134	-0.04127595388956277
266	0.17882133003488884	0.23142143069795432
267	0.1409098049960504	0.6780528500171934
268	0.144160223332762	0.5831246554447077
269	0.19037967117365234	0.026352460232603153
270	0.2126909737684171	0.26477192211411854
271	0.2460563174553362	0.11600255596464132
272	0.2228867491165358	0.2991444447531551
273	0.1575072705450637	0.3844151459151305
274	0.331688238044605	0.12734519191203744
275	-0.09433518249026485	0.04239391901081824
276	0.46099323193197633	0.827122939477168
277	0.6635567602389394	0.7068854897081219
278	0.5544248915968552	0.7236909460017357
279	0.5086616214273685	0.6120043969474841
280	0.6719208538154395	0.8681270698392348
281	0.8747457123883219	0.9650047318766082
282	0.43093200764044426	0.6923481847660923
283	0.44834070411126686	0.25575283269922566
284	0.6151705240574394	0.32330665672177644
285	0.535161289450869	0.3725471484701345
286	0.6039006887435361	0.27587340862109244
287	-0.3755262714832588	-0.3012659065524273
288	-0.01293458273408274	-0.24073276847529318
289	-0.27338009807788693	0.13414156143874698
290	-0.5115275691739852	-0.034509101496305844
291	-0.3292386439998547	-0.08799720858306623
292	-0.06215021933627758	-0.04677025681954513
293	0.041086184211905526	-0.19949076858121864
294	-0.02409543090398769	-0.07556924550629812
295	-0.14651746443586947	-0.12169851973739396
296	-0.016281301825506862	-0.09846321256077402
297	0.1727413292415456	0.2911226199380738
298	-0.02910926641863447	0.25386711631020803
299	-0.009721095877401194	0.33649866478114776
300	-0.15585981131187027	0.07643391667051244
301	-0.01493097142963102	0.2482461004519774
302	-0.09528445661162732	-0.00479423742958648
303	0.035112088417050234	-0.06440223766895649
304	-0.010202145942399139	0.2550942132882126
305	-0.0569266558754584	0.3915777024928206
306	-0.1282974265440458	0.2701874880368596
307	0.3042104521295998	0.3923815214513204
308	0.35035550637506035	0.6377587829350411
309	0.3286306581535695	0.352734762902621
310	0.529563104513308	0.5526177750585627
311	0.14375208449572896	-0.04372100839431859
312	0.1238365174940014	0.2439860070937291
313	0.11008619263760029	0.6916161834700127
314	0.09784533724737435	0.5860500962527749
315	0.24807491255547984	0.03736529250400946
316	0.33942169809836187	0.2983742739241922
317	0.36302667483945555	0.11601077006255586
318	0.4115097807311674	0.3026145694790011
319	0.20328589502227665	0.39525951469945814
320	0.2932550594653119	0.1402971102777172
321	-0.13001866206519286	0.02711435275291374
322	0.3929165993431896	0.8356060901938869
323	0.5598702092043953	0.7823382254673913
324	0.5814351101251878	0.585132159480649
325	0.1996819542957558	0.4933871035924522
326	0.42987546095804546	0.7559364217676416
327	0.44823936266585057	0.6757532914118802
328	0.43093200764044426	0.6923481847660923
329	0.352629897025861	0.5892507319453182
330	0.6410147559816104	0.6014931873314306
331	0.6754583970654734	0.60392726618256
332	0.5623525940549666	0.5572510601954461
333	-0.3520236823624381	-0.318733305137584
334	-0.4435285728290463	-0.13640979615847
335	-0.1492435043989006	0.0893768480727783
336	-0.1971104109424473	-0.10138989330895856
337	-0.27096767030131214	-0.10022176618733374
338	-0.19664808264783692	0.01837355950336675
339	-0.16452915957570113	-0.0993677377051624
340	-0.2471573126825777	-0.12046800857191205
341	-0.050504866224183584	-0.1711701451428605
342	0.10144805814459969	0.0005395391042046192
343	-0.18900480733983394	0.3332752754046343
344	-0.47327331793796146	0.20687443466533312
345	-0.11720360072252414	0.32906971634859955
346	-0.014204624553214999	0.25988801020351066
347	0.15285740793076524	0.15370896456958746
348	-0.032347462514923944	0.000891621208355346
349	-0.268702881912296	-0.10186194799988885
350	0.09286035479567141	0.14677112019900732
351	-0.15279966131226402	0.3458018931433668
352	0.012562561002066932	0.15435606296431817
353	0.10682443868813109	0.5489672253845734
354	-0.167596138587553	0.3953726438889897
355	0.10978228957605965	0.2318506344950827
356	0.12889513776543557	0.39453475495270357
357	0.22996703889755998	0.007383870684366983
358	0.40126987207055975	0.07668991444003916
359	-0.0034782958427992984	0.636159306764859
360	-0.009876001692546882	0.5492463343602075
361	0.5021337760332644	0.0849495447825774
362	0.07893705887715405	0.32960421079524144
363	0.26391572945739694	0.19254825714452892
364	0.28423769229876794	0.3908122293744556
365	0.24909845345949733	0.28051171120383206
366	0.09515413982525657	0.2254895712300146
367	-0.03868837072676766	-0.01122628303410379
368	0.47961414525790136	0.48435085217456414
369	0.5645830975392926	0.5767732136714755
370	0.2920367183440648	0.16758135617692696
371	0.11425218914193296	0.07493553769400187
372	0.4531651015226279	0.41173228393135336
373	0.338181382918011	0.23325593763842362
374	0.44834070411126686	0.25575283269922566
375	0.352629897025861	0.5892507319453182
376	0.6350840242723327	0.7840253563902485
377	0.567612177414655	0.7847023647482769
378	0.6397958773879707	0.7374341397909507
379	-0.050915804036218086	-0.20474630639511773
380	0.05253471408447208	0.07833728125280535
381	-0.06226724201604254	-0.02258862432585954
382	-0.3186556666792384	-0.03221141259482815
383	-0.28170346265883894	-0.0860104820883046
384	-0.044788998521259483	-0.015960945886061107
385	-0.18712311248274638	-0.10015923310909867
386	-0.10816372370423072	-0.0854683047130369
387	-0.14544674773016453	-0.13387690538785005
388	0.11359696420715079	0.15215926331816831
389	-0.1568397423731568	0.2442738040459792
390	-0.17223353583155165	0.019449428728571812
391	-0.005844020189667491	0.026468791081840828
392	0.23551202150244901	0.2637752667367629
393	0.37545539283238755	0.15568447372171715
394	0.18710553835862434	-0.12548701946282192
395	0.08401816922967675	-0.10214245946188391
396	0.040842765127266166	0.009978682680825104
397	0.03128684895467823	0.08012857164394503
398	0.05481146655748022	-0.14793436560967257
399	0.02892104351716884	0.5816306722887611
400	-0.06980431679530912	0.0437546402000077
401	-0.0067502963924910555	-0.02575771217066477
402	0.13207155215505542	0.15982620205241724
403	-0.060649987318975654	-0.13071645171668672
404	-0.19465766969038095	-0.09595138381994424
405	-0.15541121116071496	0.3904594357540582
406	0.0803519898061198	0.43490413985535675
407	0.13474569547633244	-0.13273588667341316
408	0.21974702330370618	0.16016937625711242
409	0.0776068956348883	0.12096186423125005
410	0.033232799139106026	0.05288405625406774
411	-0.06185004781674503	0.06536641681999503
412	-0.2620173416779777	0.18558048314004763
413	-0.11868030473099696	-0.000364247740133044
414	0.4814470986379211	0.4973437851495064
415	0.7545946821902595	0.6262181491068597
416	0.6290305038696203	0.230603287823064
417	0.45234937040064427	0.13106013031577615
418	0.6161559524089218	0.4516188692124886
419	0.6711670043620855	0.33567271079575445
420	0.6151705240574394	0.32330665672177644
421	0.6410147559816104	0.6014931873314306
422	0.6350840242723327	0.7840253563902485
423	0.9079037223061343	0.8734150419467691
424	0.9665026248756862	0.821724801245982
425	-0.23534792428531592	-0.2842566513870688
426	-0.2361115154854874	0.012165981207297569
427	-0.22129510131229965	-0.036697599906138856
428	-0.5030405559418993	-0.09870315818161456
429	-0.342304531547797	-0.21216729104627802
430	-0.4328201983047155	-0.10420127512923484
431	-0.314111635654669	-0.2604470412063778
432	-0.45607496809505826	-0.158285624254731
433	-0.09208410694298066	-0.06991610704792198
434	-0.06528141768912736	0.037343344859701866
435	-0.22705776648262715	0.2487055072048076
436	-0.2995013628542591	-0.11046622797562038
437	-0.03701617117283056	-0.08290381114081832
438	-0.14244774912897948	0.10315582696059242
439	0.18485801605112384	0.012898651672522044
440	-0.08092114681170838	-0.14347278267265298
441	-0.2549296325357881	-0.2669878211442263
442	0.015946753482102824	-0.0650986282758868
443	-0.18289077859149627	-0.004823532549455023
444	-0.060775582886177515	-0.2402186274797624
445	0.08917270563979295	0.5250762184251387
446	0.18331835328582607	0.06962350958573159
447	0.011984218816578887	-0.023383700568587112
448	0.19056120891050035	0.1420502081428656
449	-0.012154646977913668	-0.2203058284863386
450	-0.07209763289920362	-0.029827824088486964
451	-0.0181617747487444	0.2722574373146792
452	0.08271009027219163	0.21573110443277357
453	0.36807871734618725	-0.17484571940653137
454	0.09531681762089626	0.1106985270787169
455	0.14413230805074706	0.25799794021219763
456	0.2352763619109632	0.15742395094038575
457	0.30464522107971137	0.08356612269413159
458	0.15715603898561148	0.20672802019166361
459	0.044346185387435066	-0.06550210620576545
460	0.5233055429208477	0.5419621057593631
461	0.7561551643265563	0.6724184328866536
462	0.655441997030268	0.2755260200154529
463	0.42862002764201773	0.1862880548783171
464	0.5314613873676494	0.4747329234849371
465	0.6296875789029033	0.35384252598387606
466	0.535161289450869	0.3725471484701345
467	0.6754583970654734	0.60392726618256
468	0.567612177414655	0.7847023647482769
469	0.9079037223061343	0.8734150419467691
470	0.880243725170241	0.8398122557881352
471	-0.20142653572374153	-0.2369863868781242
472	-0.22136311191504598	0.02772205963980866
473	-0.12518664369436694	0.05090179902028358
474	-0.4572623543518865	-0.007593665988647875
475	-0.4747012972003316	-0.09787909727253938
476	-0.3748452741863187	-0.01706682248502294
477	-0.2302429945844889	-0.18800664018892368
478	-0.4175230494492628	-0.08880881037392731
479	-0.026996822538038544	-0.07625359183767699
480	-0.0950437243562698	0.026568555752191903
481	-0.272598368047402	0.3146912972683388
482	-0.3306272314836241	-0.04277796158580456
483	-0.029538837663550407	-0.0706777884837845
484	-0.19854715551007487	0.20080111695143874
485	0.15006521652347143	0.10134874459705338
486	-0.19079874707607603	-0.17428007868989456
487	-0.28750393219549986	-0.15291708913605856
488	-0.0012478385400896193	0.001747820100975881
489	-0.08136811333785185	0.10180737487627474
490	-0.04851399604275536	-0.10910325759868619
491	0.034107207075131776	0.6173564627735741
492	0.05976814432054919	0.07878513913449214
493	-0.03392954572787592	0.0037960065460081378
494	0.12289778978642188	0.16510141370472897
495	-0.006710292611021656	-0.22511719710275682
496	-0.07943108901053623	-0.02521707975329564
497	-0.026184220131195226	0.36602457094245794
498	-0.03871015576252827	0.27034329555990705
499	0.3237532135925332	-0.1388468294742686
500	0.11929017190162491	0.13166209455532263
501	0.23716877012535553	0.21259433500420166
502	0.2285378189865563	0.11997787554893675
503	0.34013865441265423	0.18526722066005674
504	0.07688518275857584	0.11637243937747285
505	-0.0005970328527769606	-0.07656255409129349
506	0.46272117315467975	0.4894239767946067
507	0.7531480899157491	0.6815412758670263
508	0.6047095621231142	0.25746753066826045
509	0.47483411722529545	0.10398653907920592
510	0.6098122885525249	0.3515520105661684
511	0.6778576508595626	0.2296871416875081
512	0.6039006887435361	0.27587340862109244
513	0.5623525940549666	0.5572510601954461
514	0.6397958773879707	0.7374341397909507
515	0.9665026248756862	0.821724801245982
516	0.880243725170241	0.8398122557881352
517	-0.18470691849253612	-0.150821322469893
518	-0.20478124955137722	0.11037278275969045
519	-0.24732826561759852	0.12181562964773135
520	-0.5273909178679345	-0.06453936539970509
521	-0.35035593112125635	-0.0846041891288835
522	-0.45205331169197427	-0.04154554350732753
523	-0.3000583703903688	-0.07375719463919396
524	-0.45617910477329776	0.026593715145191724
525	-0.09186361675376345	-0.07184567722878933
526	-0.09990490080497755	0.1362609287612754
527	-0.23753836143030863	0.3194265599197654
528	-0.2273503459984485	-0.03629701936535355
529	-0.019344586514963114	0.01112449150966149
530	-0.10710013942039967	0.18095683337395285
531	0.12727754537594138	0.03458744982562782
532	-0.06155868057541751	-0.19199555207405464
533	-0.2653544188858925	-0.16105279800136932
534	-0.008213909474009537	-0.019826432003008355
535	-0.0899473521565872	0.08431551372850729
536	-0.038497720321915736	-0.13390520076575335
537	0.029339264484127256	0.647300182423777
538	0.2114862383804456	0.12402278944236253
539	0.01014612798041419	0.06998612560956782
540	0.2028291387459293	0.14104247141584403
541	-0.026914470081930514	-0.15511974283453842
542	-0.122545006519604	-0.004134269226200386
543	0.013405614461975471	0.3017112262241787
544	0.0939864908559209	0.20798866545724692
545	0.28869781782398846	-0.10740105381151809
546	0.07252364409541247	0.1979970500125794
547	0.12263661202544555	0.2289161983079337
548	0.22788075884782433	0.14426889750855293
549	0.36043204361047687	0.14696775592680797
550	0.1953456528126176	0.19573076473216378
551	0.060387256762241825	0.006009052112083926
552	-0.4055055554997972	-0.2444884761005926
553	-0.4196442960380638	-0.2655157186582322
554	-0.4032773193565873	-0.18263284678154404
555	-0.3350945495527645	-0.11480733111405099
556	-0.20189408802406267	-0.358613676617362
557	-0.44354757769647213	-0.2997576523405488
558	-0.3755262714832588	-0.3012659065524273
559	-0.3520236823624381	-0.318733305137584
560	-0.050915804036218086	-0.20474630639511773
561	-0.23534792428531592	-0.2842566513870688
562	-0.20142653572374153	-0.2369863868781242
563	-0.18470691849253612	-0.150821322469893
564	0.6014739010467831	0.6871639736523303
565	0.03624538112105108	0.08098713800077842
566	0.030351505733961465	-0.01280466031783178
567	0.1377493131053209	0.2826849302745239
568	-0.08107504617430557	-0.10869583132570203
569	-0.058975841773262004	0.07123541663134125
570	0.20054326888088542	0.040837334398334826
571	0.2873241335193269	0.069364442699534
572	0.2802734283369589	-0.15908466076679798
573	-0.22086202709122643	-0.05568153668971032
574	-0.1538417136594528	-0.03106765954700275
575	-0.2796330670502886	-0.02523425628671233
576	0.0183341898901218	-0.13372743472916007
577	-0.20347457934576757	-0.06611898900557059
578	-0.06633604130916895	0.15195627117760097
579	-0.244464916659422	0.12415237367400501
580	-0.49955649012178727	-0.10251210553234086
581	-0.24453820852283936	-0.2625171804771204
582	-0.05573255101486014	0.2268016437142473
583	-0.3736295412628093	-0.1998161296179212
584	-0.012010418174178736	-0.14362381196731916
585	-0.22529452510397655	-0.07068159102924616
586	-0.153354073886202	-0.10663737157863687
587	0.056018084789283884	0.3298070041020974
588	-0.23292168810227803	0.018412378256767333
589	0.01188954007137717	-0.018296035209275714
590	-0.27281019302826814	-0.06371789358155885
591	-0.34466995226452496	-0.11684479585568605
592	-0.14925204461099204	-0.04795771292842675
593	-0.22963194588016922	-0.21395890363902076
594	0.040821088992668834	-0.06359036637578112
595	-0.0045283305323508185	0.03183822119005205
596	0.1578597339351549	0.011208515050538617
597	0.3875089334619715	0.10945399586712341
598	-0.312918330586597	-0.0992089227909745
599	-0.15511039552379752	-0.09880341643226091
600	-0.30802368768212324	-0.14895476976883554
601	-0.009372461694544483	-0.12642027271818237
602	-0.09704890775584063	-0.1744016915578274
603	-0.1625947273551588	-0.21757814483906282
604	-0.01293458273408274	-0.24073276847529318
605	-0.4435285728290463	-0.13640979615847
606	0.05253471408447208	0.07833728125280535
607	-0.2361115154854874	0.012165981207297569
608	-0.22136311191504598	0.02772205963980866
609	-0.20478124955137722	0.11037278275969045
610	0.6014739010467831	0.6871639736523303
611	0.07255335738460532	0.08043082601239362
612	-0.05797914372843326	0.02113482515291574
613	-0.030575723108362835	0.22476741915830992
614	0.05369508495690829	-0.20793910785261258
615	-0.04870495761030354	-0.04227553906467215
616	0.369460636858514	0.014975435876929582
617	0.21783276531409984	0.06955602044781073
618	0.26669980603383925	-0.09610898529488511
619	-0.017373870926852435	0.029746920157465533
620	-0.10056239582131972	-0.08654513095090431
621	-0.3356976565257808	-0.06637495121748066
622	0.00338762474927887	-0.17663690354526762
623	-0.16619164095006217	-0.06319249446582453
624	-0.07698831726783681	0.21502427248961486
625	-0.15411411016470525	0.06579975475388299
626	-0.43477655511741425	-0.09236117124832868
627	-0.0779163511311628	-0.19557782886487365
628	-0.05775160573809543	0.15050058046736584
629	-0.08011305389646642	-0.040920341091348865
630	0.19681316370154447	-0.2278541489087072
631	-0.12455041349612252	-0.05036992922893647
632	0.0468094230906346	-0.0924869212843821
633	0.1622309208790119	0.2907925058703952
634	-0.11430692343689337	-0.050057073578699776
635	0.1740392297227911	0.16747353657456293
636	-0.1579683117471367	0.15489801410292708
637	-0.28194562983673316	-0.1544431411315635
638	-0.00023848810309435879	0.033422757583329375
639	-0.07814702571817776	-0.1660479097563826
640	0.04947164895936044	-0.07879697651645123
641	-0.027970933051956998	-0.05211774478892116
642	-0.005311859035630034	0.09062271931021268
643	0.17730211347019062	0.13943106407158368
644	-0.1426427013540125	0.2088036685072635
645	-0.146572147276641	0.21033906351428525
646	-0.09229806499850872	0.15193745405432102
647	-0.3197453884380321	0.2631777355734673
648	-0.12084201300285875	0.07930609296051522
649	-0.18126994354156373	0.1207674465285235
650	-0.27338009807788693	0.13414156143874698
651	-0.1492435043989006	0.0893768480727783
652	-0.06226724201604254	-0.02258862432585954
653	-0.22129510131229965	-0.036697599906138856
654	-0.12518664369436694	0.05090179902028358
655	-0.24732826561759852	0.12181562964773135
656	0.03624538112105108	0.08098713800077842
657	0.07255335738460532	0.08043082601239362
658	0.6196852553359228	0.052913918473994674
659	0.2621852364053113	0.24934624516410814
660	0.2931164009720834	0.259042124124235
661	0.23026125505924147	0.2966206877150048
662	0.1939420063774496	0.44839598356468974
663	0.2554698801904919	0.16706402342288662
664	0.4326226215227161	0.3799653167843582
665	0.05817350958437103	0.017363015204853616
666	0.16412240865764488	0.060610569930994666
667	0.12192108274283586	0.23887001897036447
668	0.049644183903092394	0.14640000569019812
669	0.1650233997067157	0.1290045852835376
670	0.1414455679571927	-0.02763211602435812
671	0.35894803431872907	0.28368859466725116
672	0.23900317388904438	-0.04407399636876017
673	0.04052988659000429	0.42547875657339157
674	0.33795956245253556	0.2687223294477342
675	0.10346570404484962	0.2062281033902168
676	-0.053088505955595375	0.24322658333411307
677	0.08801517732479373	0.4249647145721338
678	-0.004686751320214215	0.04961955426478027
679	0.12010761216681641	0.024189465026787267
680	0.05424826705736531	0.13173774295185395
681	-0.00933605653696155	0.1825482972400488
682	-0.18806978566961693	0.1424366160409551
683	-0.08776045666457828	0.15466044015950695
684	0.1143463398524399	0.3801627409666886
685	-0.08700925271632359	-0.12656627247240598
686	-0.2571563131837829	0.06438012061319774
687	-0.40050066377821264	0.22946624305997448
688	-0.3583852802437358	0.07585023013510091
689	-0.13516501727395974	0.246313596374928
690	-0.28635633407185823	-0.11279431901747522
691	-0.4903732087243135	-0.09597784073423761
692	-0.24629785243418334	-0.034239873453105106
693	-0.3055150260303803	-0.06625114593634336
694	-0.4708842106441956	-0.10778287725362809
695	-0.4591698981263081	-0.043760400567691815
696	-0.5115275691739852	-0.034509101496305844
697	-0.1971104109424473	-0.10138989330895856
698	-0.3186556666792384	-0.03221141259482815
699	-0.5030405559418993	-0.09870315818161456
700	-0.4572623543518865	-0.007593665988647875
701	-0.5273909178679345	-0.06453936539970509
702	0.030351505733961465	-0.01280466031783178
703	-0.05797914372843326	0.02113482515291574
704	0.6196852553359228	0.052913918473994674
705	0.5082075367532067	0.3810650657327143
706	0.35065904791702324	0.06320559784341478
707	0.07160665080265795	-0.09163402098497779
708	0.15868379721505085	0.12507897833252143
709	-0.03553296655393772	0.07130878981609515
710	0.28923356999263866	0.08019054821652437
711	0.13061552563744633	-0.0654892138416522
712	0.2065859559552278	0.007289878028715769
713	0.12590210115463696	-0.0059237974751491975
714	0.00990911705673845	-0.030573880233702458
715	0.18876654305362092	-0.057069666098612956
716	0.18296931825858534	-0.031509439696306575
717	0.4030530705340869	-0.060266928327304604
718	0.47121718796896345	-0.041602779273565
719	0.059430492212954426	-0.012783235647657851
720	0.2924696717516703	-0.12154622003116985
721	0.1284409135104326	-0.07127969382233616
722	-0.16612732232269978	0.13461285857458677
723	-0.13059513840596867	0.09153073627945138
724	-0.08305813664180277	-0.041480056744236146
725	0.07923552289769281	-0.12446514499820586
726	0.1487912914094097	-0.16593473664666142
727	-0.10015630494188504	-0.0350371556454754
728	-0.02839417582352358	-0.11019895857593234
729	0.1604606233300225	0.11589554477066805
730	0.025480012036900705	-0.01915792685029449
731	-0.0873297583166253	0.12024318277338668
732	-0.25349714462173506	-0.05757450641370771
733	-0.17682520013214598	0.08355542785446193
734	-0.4383270639690544	0.0007360351350455466
735	-0.1505944706772652	-0.11517735690414982
736	-0.35839499418809556	-0.10290594875180474
737	-0.45348184682719184	-0.18574618499077064
738	-0.2897446921390441	-0.0450089028122286
739	-0.3521681174366357	-0.03752203511289903
740	-0.23391534360079402	-0.07325931771337656
741	-0.38202150689000636	-0.1093252344896879
742	-0.3292386439998547	-0.08799720858306623
743	-0.27096767030131214	-0.10022176618733374
744	-0.28170346265883894	-0.0860104820883046
745	-0.342304531547797	-0.21216729104627802
746	-0.4747012972003316	-0.09787909727253938
747	-0.35035593112125635	-0.0846041891288835
748	0.1377493131053209	0.2826849302745239
749	-0.030575723108362835	0.22476741915830992
750	0.2621852364053113	0.24934624516410814
751	0.5082075367532067	0.3810650657327143
752	0.09228918793418653	0.046445831801419875
753	-0.07149052162682724	-0.006910035876001816
754	0.12661827848027307	0.24699047329985718
755	0.00260068372117719	0.14950707116097145
756	0.03293605775622807	0.07832298417230237
757	0.04162818679641364	-0.04353751823323997
758	0.11619510520375936	0.10877175040700432
759	0.10040362677027442	0.02343728799293851
760	0.14751812082550989	0.100033117994846
761	-0.06393222101432133	0.07076111545920764
762	-0.054171354661089514	0.015891897928671392
763	0.3236607086848962	0.1400333078092319
764	0.11559738062902646	-0.03612971082137803
765	0.11829725761814873	0.001614408115286396
766	0.3284661704793652	0.22023790187954034
767	-0.03011927777736093	-0.0423974499190406
768	0.1380751906468355	0.0025735277418656283
769	-0.14404844477808143	0.2623975013660351
770	-0.10327697437535825	0.013643343932505514
771	0.07209753299221998	0.12776704332966718
772	0.2187622074931319	0.07746217763276525
773	-0.12417023361000891	0.07335223064589089
774	0.0764046308809908	0.014033252662760273
775	0.021432885708718732	-0.03536237152032363
776	-0.18798546600534474	0.037934364702253344
777	-0.3814308232344115	-0.31485733857602555
778	-0.26942942820393206	-0.24533975968278057
779	-0.16813319635890692	0.1395035858735985
780	0.023783933338375918	0.05162521615173572
781	0.012185281919054014	-0.10719281897155548
782	0.03827035515193952	0.01657880669374217
783	-0.21769164211953676	0.0774841263790279
784	-0.31245803685445944	-0.07293336481586925
785	-0.24100790296834607	0.02650002834888748
786	0.0009046080286832358	-0.03911617375322059
787	-0.17552616105983326	-0.07823230995131945
788	-0.06215021933627758	-0.04677025681954513
789	-0.19664808264783692	0.01837355950336675
790	-0.044788998521259483	-0.015960945886061107
791	-0.4328201983047155	-0.10420127512923484
792	-0.3748452741863187	-0.01706682248502294
793	-0.45205331169197427	-0.04154554350732753
794	-0.08107504617430557	-0.10869583132570203
795	0.05369508495690829	-0.20793910785261258
796	0.2931164009720834	0.259042124124235
797	0.35065904791702324	0.06320559784341478
798	0.09228918793418653	0.046445831801419875
799	0.4081474987263168	0.4166116571949735
800	0.41798295679882264	0.1745294959826441
801	0.03187858116923174	-0.07755093832794434
802	0.23392111199648066	0.37138229540371615
803	0.2217454844775845	-0.05321151694210916
804	0.2004953407292265	0.15867361693974033
805	-0.030408983578254906	0.17473435388242395
806	0.05729054719802591	0.12594938293848668
807	-0.03621338549623143	0.08066127690560154
808	0.08461091052012058	-0.0739909161884571
809	0.33718430990009646	0.2395086856601244
810	0.11169985712372298	-0.044557524727268774
811	0.2891309471242659	0.4675513094676669
812	0.03687601995624547	0.05604722346310691
813	0.00809969720729852	0.10082159408844701
814	-0.08824834432833953	0.16602477735807966
815	0.2124345294610719	0.07247038378760638
816	0.0025014128863295503	0.02030189746342348
817	-0.038440774656187046	-0.07236813899935675
818	-0.020303435810642735	-0.1571012274925281
819	-0.1942999578980203	-0.13854712100213906
820	-0.16881826176724704	-0.06201925819091931
821	-0.08797231585520071	0.12547164401680147
822	0.3262021923843479	0.3844997502295046
823	0.1625316148010185	0.08322551163386976
824	0.008824461933854482	-0.0263005118047289
825	-0.21803676937550384	0.04816300364948109
826	-0.2676445971816287	-0.12200624409220392
827	-0.1578322024208963	0.03322125505486149
828	0.1543835750642448	-0.03292899411770552
829	-0.15052432057521226	-0.06684475310282036
830	-0.13419878683841382	-0.12284755926086151
831	-0.16009818169518414	-0.020082494670401862
832	0.07196149633770038	-0.18645124333561025
833	0.002494139992380213	-0.23319523767549605
834	0.041086184211905526	-0.19949076858121864
835	-0.16452915957570113	-0.0993677377051624
836	-0.18712311248274638	-0.10015923310909867
837	-0.314111635654669	-0.2604470412063778
838	-0.2302429945844889	-0.18800664018892368
839	-0.3000583703903688	-0.07375719463919396
840	-0.058975841773262004	0.07123541663134125
841	-0.04870495761030354	-0.04227553906467215
842	0.23026125505924147	0.2966206877150048
843	0.07160665080265795	-0.09163402098497779
844	-0.07149052162682724	-0.006910035876001816
845	0.4081474987263168	0.4166116571949735
846	0.6114752825023043	0.30300171129727044
847	0.10074216306493337	-0.005921072379778082
848	0.1573417385779567	0.2567213133443539
849	0.28883312995939775	-0.014377425604567975
850	0.269583471353599	0.047318267912905075
851	0.23868821111548144	0.17518098350689085
852	0.1769999751328241	0.133692216064991
853	-0.0846725242557303	-0.03169448276334667
854	-0.10282981374470654	-0.11693319422083773
855	0.22972088274424496	0.36080292920179574
856	0.060893099813729215	0.013506187636148465
857	0.25129224253278104	0.385019324140811
858	-0.06931184352461545	0.0095234011838293
859	0.19059600438552088	0.09623269383049875
860	-0.017071701016262895	-0.029529173952326924
861	0.4404780873036177	0.18753362284350744
862	0.17341847184588483	-0.21612243339658732
863	0.1047608726466977	0.1396840493525312
864	0.05357851467743843	-0.07647983322817824
865	0.1207647411231303	-0.0615580845637521
866	-0.040698006991883404	-0.03804968754733766
867	-0.18686307382494705	0.21107527022048475
868	0.1589735027685876	0.2656405844255741
869	0.03296212688349976	-0.09723862029779201
870	0.13426462314825077	-0.06882994097529992
871	-0.10407642392660972	-0.029974682283435278
872	0.09352964055741318	-0.03135590462414059
873	-0.021957419512384842	0.21240243504408743
874	-0.13068119763077946	-0.06707694138464822
875	-0.2917306663938998	-0.019883967117182533
876	-0.264132370329175	-0.015125747569554957
877	-0.35564329628534624	-0.023582718171866603
878	-0.06628470463706519	-0.11447412140191884
879	-0.1801310837900721	-0.10166512039028149
880	-0.02409543090398769	-0.07556924550629812
881	-0.2471573126825777	-0.12046800857191205
882	-0.10816372370423072	-0.0854683047130369
883	-0.45607496809505826	-0.158285624254731
884	-0.4175230494492628	-0.08880881037392731
885	-0.45617910477329776	0.026593715145191724
886	0.20054326888088542	0.040837334398334826
887	0.369460636858514	0.014975435876929582
888	0.1939420063774496	0.44839598356468974
889	0.15868379721505085	0.12507897833252143
890	0.12661827848027307	0.24699047329985718
891	0.41798295679882264	0.1745294959826441
892	0.6114752825023043	0.30300171129727044
893	0.12157028473237537	0.4304017078594856
894	0.26165696494685214	0.23876482485017675
895	0.27392823178005987	0.025267116579306418
896	0.11034870286409337	0.04841289949778853
897	0.030715302042069972	0.1253025520785246
898	0.0782843133401793	-0.02379553956069079
899	-0.13449126169742417	-0.009799543864330181
900	0.08023257076412356	-0.09728074017146296
901	0.15855701723696605	0.2071533340925557
902	-0.3298025673903535	0.033527409151678865
903	0.2429586536042017	0.22826572996660816
904	-0.2198027267780691	0.14752310012297007
905	0.10309355286571847	0.06235588072476519
906	0.0014135430268953013	0.09861977032178476
907	0.472837430953872	0.5291299520104062
908	0.19313230149726587	-0.007529127786714668
909	0.14164296443997196	-0.012373984903431563
910	0.057389442386734026	-0.032798329864588964
911	-0.14587209695192258	-0.04072356370438857
912	-0.1443940291374671	-0.04860759973634427
913	-0.19069325071538942	0.03478684924172086
914	0.1601347736956517	0.15765357377433645
915	-0.09727445744301501	-0.079357298076439
916	0.06343140983584852	-0.09029466789684587
917	-0.33590615010011116	0.07837063951260739
918	0.02070055693449292	0.13530192626933604
919	0.1339310968909767	0.19530447133036175
920	-0.14384441619632168	-0.1664020034332573
921	-0.2056427853820562	-0.23180107541115014
922	-0.1279350586923838	-0.05836732653479245
923	-0.018976376700962645	0.026894298446168235
924	-0.18496445510544626	-0.11789152111033345
925	-0.1769071186450012	-0.15160193185856483
926	-0.14651746443586947	-0.12169851973739396
927	-0.050504866224183584	-0.1711701451428605
928	-0.14544674773016453	-0.13387690538785005
929	-0.09208410694298066	-0.06991610704792198
930	-0.026996822538038544	-0.07625359183767699
931	-0.09186361675376345	-0.07184567722878933
932	0.2873241335193269	0.069364442699534
933	0.21783276531409984	0.06955602044781073
934	0.2554698801904919	0.16706402342288662
935	-0.03553296655393772	0.07130878981609515
936	0.00260068372117719	0.14950707116097145
937	0.03187858116923174	-0.07755093832794434
938	0.10074216306493337	-0.005921072379778082
939	0.12157028473237537	0.4304017078594856
940	0.09847593871226286	0.14797336953262893
941	-0.2043023357328308	-0.09388629281565958
942	-0.14600229303430662	-0.10142046227124231
943	-0.1311388248162554	-0.16498196782149993
944	-0.04160110211813684	-0.06115085058578317
945	-0.06398529138448256	0.0124677908322607
946	-0.03285461201389013	0.056482324052140064
947	0.006968869040407727	0.01225166629421605
948	-0.15057071393824525	-0.048158776623016104
949	-0.023481475617277682	-0.16023508876989367
950	-0.12053164753678322	0.03489310184920478
951	-0.09093835987309704	-0.16890140821548466
952	-0.17259422199372276	-0.06155960163662173
953	-0.11100144106213435	0.18083367421727187
954	-0.15264375494276503	-0.033484375449967775
955	0.1491157209057635	-0.03546649903896653
956	0.06974731453958312	0.030464657493574573
957	0.06811818136111111	-0.1213261528757813
958	-0.1650129631210304	-0.10834258416534881
959	-0.03685058876503345	0.03055634122946639
960	-0.0634097257978889	-0.06671648398749279
961	-0.17411029093667071	-0.06064851523538161
962	0.06006641214174125	-0.028847910398109813
963	0.0446374752757389	0.0025278116272431698
964	-0.03249179793963675	0.10032804799787966
965	-0.009841322716684609	0.06850087140302809
966	-0.14058887045849944	-0.0027544454623919484
967	-0.037053286470049164	0.03643206167404847
968	0.0011460761415774785	-0.07485191341654436
969	-0.20359104588151247	-0.04680674980067944
970	0.1839362905050569	0.003261244591548228
971	-0.032236772665648276	-0.1220585004216197
972	-0.016281301825506862	-0.09846321256077402
973	0.10144805814459969	0.0005395391042046192
974	0.11359696420715079	0.15215926331816831
975	-0.06528141768912736	0.037343344859701866
976	-0.0950437243562698	0.026568555752191903
977	-0.09990490080497755	0.1362609287612754
978	0.2802734283369589	-0.15908466076679798
979	0.26669980603383925	-0.09610898529488511
980	0.4326226215227161	0.3799653167843582
981	0.28923356999263866	0.08019054821652437
982	0.03293605775622807	0.07832298417230237
983	0.23392111199648066	0.37138229540371615
984	0.1573417385779567	0.2567213133443539
985	0.26165696494685214	0.23876482485017675
986	0.09847593871226286	0.14797336953262893
987	-0.1263217208372315	-0.15834226478258898
988	-0.09704817030807873	-0.12096554924684733
989	-0.14753236503234898	0.06110960366928699
990	0.062045195057975414	0.21512158694071568
991	0.1884123777895655	0.001557167199834959
992	0.09172309563283701	-0.07466937091966372
993	0.06300193369242418	0.17531969437682415
994	0.019239066733790517	-0.16785284372025122
995	-0.2703385643613176	0.22508912942646406
996	0.10542680813329615	-0.16789436777009709
997	-0.1203318060198611	0.09801688540932382
998	-0.010120457914042535	0.13301770934804602
999	0.15638797470203825	0.12335166107506257
1000	0.1809581040248273	-0.04369232812485035
1001	0.34421395026340956	-0.19277943114609922
1002	0.2428842807045283	0.05671966436048351
1003	0.046603530211322935	-0.14254377667771845
1004	-0.16996486805122782	-0.026155248935446726
1005	0.15126471638308808	0.027494347113294793
1006	0.13047027691813967	0.14414354433789037
1007	0.13431516283141007	-0.09331918123826007
1008	0.1717237377221814	-0.13684048677872368
1009	-0.18642272900716006	-0.17306242639233407
1010	-0.07739134538259008	0.01426985570001569
1011	0.07005577563922846	0.14229337034737544
1012	0.08094714339493321	0.39872386652131786
1013	0.00469025521937079	0.37700029579689737
1014	-0.12542930134497654	0.1908112599263101
1015	0.10207667533162576	0.19613143211778847
1016	0.14396640343005962	0.3064985645501771
1017	0.05628233570812594	0.2588706796590462
1018	0.1727413292415456	0.2911226199380738
1019	-0.18900480733983394	0.3332752754046343
1020	-0.1568397423731568	0.2442738040459792
1021	-0.22705776648262715	0.2487055072048076
1022	-0.272598368047402	0.3146912972683388
1023	-0.23753836143030863	0.3194265599197654
1024	-0.22086202709122643	-0.05568153668971032
1025	-0.017373870926852435	0.029746920157465533
1026	0.05817350958437103	0.017363015204853616
1027	0.13061552563744633	-0.0654892138416522
1028	0.04162818679641364	-0.04353751823323997
1029	0.2217454844775845	-0.05321151694210916
1030	0.28883312995939775	-0.014377425604567975
1031	0.27392823178005987	0.025267116579306418
1032	-0.2043023357328308	-0.09388629281565958
1033	-0.1263217208372315	-0.15834226478258898
1034	0.4510743160083196	0.27042781698849194
1035	0.2989034216974178	0.25312540784264886
1036	-0.012384385222733383	0.13234384328267604
1037	-0.13334089362883628	0.10951710211015825
1038	0.2706275654591471	-0.13776700819738882
1039	0.4093110906007271	0.16641484014912472
1040	0.173670073198676	0.2954556603046688
1041	0.06347603200630074	0.3093929377747755
1042	-0.11356512552708746	0.2456532399879887
1043	0.727717941214385	0.6394109625513047
1044	0.14228997817130046	-0.009125599795599269
1045	0.2387146988070737	0.07482969258977798
1046	0.27999395673759975	0.20153037088470735
1047	-0.13145164931117478	0.0725214497770511
1048	0.009779243126166957	0.18300824001344895
1049	0.009231975063219312	0.28301558915686414
1050	0.058351753929175305	0.30740378154267317
1051	-0.11624886368381443	-0.07316733753809122
1052	0.1946804493018593	0.19668376390553846
1053	0.1899875023318987	0.3252734070140319
1054	0.06909159506402862	0.15374794270374706
1055	-0.23032005961565233	0.1952271217957296
1056	0.08275728907900613	0.18304052564259102
1057	0.06111281936837663	0.01772122029112702
1058	0.08691387649354029	0.2191567832891704
1059	-0.09966191186213774	0.14700019515871154
1060	-0.16391296307222417	0.236256929993907
1061	0.08897638518800298	0.22185899804476145
1062	-0.15958131488796234	0.18625719921563041
1063	0.021407204373995656	0.20002307788643597
1064	-0.02910926641863447	0.25386711631020803
1065	-0.47327331793796146	0.20687443466533312
1066	-0.17223353583155165	0.019449428728571812
1067	-0.2995013628542591	-0.11046622797562038
1068	-0.3306272314836241	-0.04277796158580456
1069	-0.2273503459984485	-0.03629701936535355
1070	-0.1538417136594528	-0.03106765954700275
1071	-0.10056239582131972	-0.08654513095090431
1072	0.16412240865764488	0.060610569930994666
1073	0.2065859559552278	0.007289878028715769
1074	0.11619510520375936	0.10877175040700432
1075	0.2004953407292265	0.15867361693974033
1076	0.269583471353599	0.047318267912905075
1077	0.11034870286409337	0.04841289949778853
1078	-0.14600229303430662	-0.10142046227124231
1079	-0.09704817030807873	-0.12096554924684733
1080	0.4510743160083196	0.27042781698849194
1081	0.7489212773189962	0.531346866898111
1082	-0.055041912177133494	0.05662949191943453
1083	0.021587354364817277	0.09594423080071368
1084	0.24297355623038622	-0.0729089003533351
1085	0.5249714227026417	0.11846495940413009
1086	0.16544501604730902	0.35788962482448633
1087	0.15518894828991908	0.2332027963431378
1088	0.07687213995245455	0.3513581060841181
1089	0.25521393277980536	0.18469517135705854
1090	0.0925375251966081	0.18347932369032383
1091	0.1701393424503607	0.16204339583659694
1092	0.1946615486107892	0.21797413664339854
1093	-0.141860008369078	0.17622356890059063
1094	-0.1641914552261347	0.07032435413777167
1095	0.1934992136963492	0.23607032978710418
1096	0.00891966746835747	0.258904271375106
1097	-0.20189924035190604	0.0897439806470574
1098	0.08412825249117185	0.28695097062746244
1099	0.06948414417836955	0.12774919584571445
1100	-0.047512381883653323	0.18685956265059925
1101	-0.30714893217770695	0.11351673255878776
1102	-0.004336103069857413	0.1006118999714826
1103	-0.1253134883131577	0.07488397021721124
1104	0.39062866686456854	0.41164592789826476
1105	0.05782201199020255	0.35870797088747763
1106	0.1495871015040365	0.27530587293856085
1107	0.15876679107482095	0.32659051099094105
1108	-0.1627835882842147	0.20855583979889192
1109	0.054273704623426046	0.3172873695819686
1110	-0.009721095877401194	0.33649866478114776
1111	-0.11720360072252414	0.32906971634859955
1112	-0.005844020189667491	0.026468791081840828
1113	-0.03701617117283056	-0.08290381114081832
1114	-0.029538837663550407	-0.0706777884837845
1115	-0.019344586514963114	0.01112449150966149
1116	-0.2796330670502886	-0.02523425628671233
1117	-0.3356976565257808	-0.06637495121748066
1118	0.12192108274283586	0.23887001897036447
1119	0.12590210115463696	-0.0059237974751491975
1120	0.10040362677027442	0.02343728799293851
1121	-0.030408983578254906	0.17473435388242395
1122	0.23868821111548144	0.17518098350689085
1123	0.030715302042069972	0.1253025520785246
1124	-0.1311388248162554	-0.16498196782149993
1125	-0.14753236503234898	0.06110960366928699
1126	0.2989034216974178	0.25312540784264886
1127	0.7489212773189962	0.531346866898111
1128	0.16040503541791545	0.08348248864732656
1129	0.25888477806293514	0.1756496601667461
1130	0.20818950479170384	0.027891037885547736
1131	0.43017118851268316	0.18805079582190695
1132	0.2558357415124454	0.15769312652919756
1133	0.19308949146874305	0.5699131967216663
1134	0.09796971740042143	0.22314650760429447
1135	0.314335887501149	0.33788511684474587
1136	0.053444673737614724	0.3581964780186385
1137	0.1142944813921707	0.26712422133640856
1138	0.21658418036476781	0.20757524489094334
1139	-0.08869519699737352	0.18614599656232203
1140	-0.06767456707298329	0.0431032073035371
1141	0.03429107505582985	0.27581977787823564
1142	-0.018196962280570397	0.3484916165657001
1143	0.0932791817454634	0.1555252150645447
1144	-0.022894058984265064	0.3242917323196131
1145	0.18171402506649842	0.032715637654717064
1146	0.06117655176091145	0.27132302986097406
1147	-0.21037387610332783	0.2874743855595097
1148	0.057011850193951205	-0.0030608287845714844
1149	-0.08115928339433942	0.24234762489788866
1150	0.09497439679072515	0.16839781907543838
1151	-0.1027585005023287	0.10528256192988655
1152	-0.04758551170506475	0.12512914114849308
1153	-0.3098310078567007	0.14681146967992892
1154	-0.1252305863954782	0.14356498752584249
1155	-0.2560029104705583	0.020217505137856466
1156	-0.15585981131187027	0.07643391667051244
1157	-0.014204624553214999	0.25988801020351066
1158	0.23551202150244901	0.2637752667367629
1159	-0.14244774912897948	0.10315582696059242
1160	-0.19854715551007487	0.20080111695143874
1161	-0.10710013942039967	0.18095683337395285
1162	0.0183341898901218	-0.13372743472916007
1163	0.00338762474927887	-0.17663690354526762
1164	0.049644183903092394	0.14640000569019812
1165	0.00990911705673845	-0.030573880233702458
1166	0.14751812082550989	0.100033117994846
1167	0.05729054719802591	0.12594938293848668
1168	0.1769999751328241	0.133692216064991
1169	0.0782843133401793	-0.02379553956069079
1170	-0.04160110211813684	-0.06115085058578317
1171	0.062045195057975414	0.21512158694071568
1172	-0.012384385222733383	0.13234384328267604
1173	-0.055041912177133494	0.05662949191943453
1174	0.16040503541791545	0.08348248864732656
1175	0.31497037376673404	0.3333731323020816
1176	0.06276654527617814	-0.0345375226750677
1177	0.1427839698989102	0.1068752084210982
1178	0.10493857500551833	0.18159393148661382
1179	0.1038049169377131	0.14060272411469815
1180	0.15001951238071062	0.23865864090228817
1181	-0.028119860274240138	0.22616503081522984
1182	-0.07781899759065712	0.0035044824023913314
1183	0.030621559219913386	-0.005519614649681936
1184	0.08850311838196595	0.14041247900332474
1185	0.11984130676959252	0.05396823308632127
1186	0.1832088660405525	0.13022778454960482
1187	0.013564572041201298	0.05678881032991762
1188	0.011432804652916875	0.1541066663023214
1189	0.017406637038514642	0.1017920242264774
1190	-0.1956348784191322	0.09444636187579833
1191	0.026342071021357258	-0.05300262123820265
1192	-0.08141311216362897	0.06510696131570583
1193	-0.1140164982124233	0.14181132403228527
1194	-0.0512796516912548	-0.01762590470794755
1195	-0.008592622719693915	-0.08956629305393982
1196	0.252379803376072	0.23838026275259694
1197	0.06045709845611299	0.1362156098635337
1198	0.2899437725523953	0.27838200897681575
1199	-0.04355290120601474	0.1946501706320942
1200	-0.10736504073345454	0.21872489968818828
1201	-0.09203078593643914	0.21768491593274758
1202	-0.01493097142963102	0.2482461004519774
1203	0.15285740793076524	0.15370896456958746
1204	0.37545539283238755	0.15568447372171715
1205	0.18485801605112384	0.012898651672522044
1206	0.15006521652347143	0.10134874459705338
1207	0.12727754537594138	0.03458744982562782
1208	-0.20347457934576757	-0.06611898900557059
1209	-0.16619164095006217	-0.06319249446582453
1210	0.1650233997067157	0.1290045852835376
1211	0.18876654305362092	-0.057069666098612956
1212	-0.06393222101432133	0.07076111545920764
1213	-0.03621338549623143	0.08066127690560154
1214	-0.0846725242557303	-0.03169448276334667
1215	-0.13449126169742417	-0.009799543864330181
1216	-0.06398529138448256	0.0124677908322607
1217	0.1884123777895655	0.001557167199834959
1218	-0.13334089362883628	0.10951710211015825
1219	0.021587354364817277	0.09594423080071368
1220	0.25888477806293514	0.1756496601667461
1221	0.31497037376673404	0.3333731323020816
1222	0.2313474248111386	0.17113398555274598
1223	0.1830735730830237	0.04955895506660294
1224	0.4208133733595607	0.21659736407483976
1225	-0.05097666045225192	0.15145595694968675
1226	-0.03583683673704875	0.1669539599403423
1227	0.2594183528320223	0.11788882534730162
1228	-0.054609281230225556	0.19327960926385965
1229	0.11061278765074525	0.1425761716601038
1230	0.14229558861956612	0.24050741578524082
1231	-0.0429661436517058	0.04752080969129568
1232	-0.1724053755249366	0.02764882213127076
1233	-0.24515500563272605	0.2768113459896596
1234	0.05463498423399271	0.3481189057668642
1235	0.4624123753386169	-0.05263194926985952
1236	0.0672549483809017	0.2043591587209721
1237	0.2247100431767833	0.06652291613616235
1238	0.050906613774358206	-0.018418243048351737
1239	-0.04915952546790046	0.2338782559183492
1240	-0.5412027730814308	-0.04206427013638744
1241	-0.13215001818494304	0.06580924553121473
1242	0.019626968837753	-0.01370947812237583
1243	-0.028968210916136633	-0.12302239093937843
1244	-0.13638599481535169	0.15315659026744857
1245	-0.13025707963387353	0.14009521500111788
1246	-0.13748962267046755	0.026292971326629437
1247	-0.1296095280292909	0.05846925952482147
1248	-0.09528445661162732	-0.00479423742958648
1249	-0.032347462514923944	0.000891621208355346
1250	0.18710553835862434	-0.12548701946282192
1251	-0.08092114681170838	-0.14347278267265298
1252	-0.19079874707607603	-0.17428007868989456
1253	-0.06155868057541751	-0.19199555207405464
1254	-0.06633604130916895	0.15195627117760097
1255	-0.07698831726783681	0.21502427248961486
1256	0.1414455679571927	-0.02763211602435812
1257	0.18296931825858534	-0.031509439696306575
1258	-0.054171354661089514	0.015891897928671392
1259	0.08461091052012058	-0.0739909161884571
1260	-0.10282981374470654	-0.11693319422083773
1261	0.08023257076412356	-0.09728074017146296
1262	-0.03285461201389013	0.056482324052140064
1263	0.09172309563283701	-0.07466937091966372
1264	0.2706275654591471	-0.13776700819738882
1265	0.24297355623038622	-0.0729089003533351
1266	0.20818950479170384	0.027891037885547736
1267	0.06276654527617814	-0.0345375226750677
1268	0.2313474248111386	0.17113398555274598
1269	0.15801375342925614	0.04348687692979049
1270	0.2562367954134755	0.2441826123683328
1271	-0.02380894779067813	-0.06463999851928191
1272	0.1347612581887645	0.15091508034093698
1273	0.37026054771560557	-0.23350686708646354
1274	-0.15029852963154497	0.044504946061361426
1275	0.07779154339424699	0.0676632844476592
1276	0.033368676424251446	0.24877985728095606
1277	-0.1468832871466713	0.15789780914844007
1278	-0.15335485523936604	0.0412038880345611
1279	-0.22833518718616047	0.15115020459962775
1280	0.00343817923841565	0.1624316789412874
1281	0.06881384186746843	0.02683703401564591
1282	0.03446021623184943	0.08548821611280345
1283	0.1159206460051389	-0.025514464716950822
1284	-0.023139770359699413	0.0742042578589812
1285	-0.3153703975842506	0.05817928506836071
1286	-0.15235840076938728	0.08346520210306423
1287	0.08970304366083313	0.028969991422888638
1288	0.18022513320693276	0.015781706733191514
1289	-0.08207953541782119	-0.054533337259421485
1290	0.03990388190827691	-0.011910788838484374
1291	-0.05113231782656828	0.04253298752636208
1292	-0.032517771860061585	-0.03718048150582402
1293	-0.0044343081401489685	-0.0971803508722098
1294	0.035112088417050234	-0.06440223766895649
1295	-0.268702881912296	-0.10186194799988885
1296	0.08401816922967675	-0.10214245946188391
1297	-0.2549296325357881	-0.2669878211442263
1298	-0.28750393219549986	-0.15291708913605856
1299	-0.2653544188858925	-0.16105279800136932
1300	-0.244464916659422	0.12415237367400501
1301	-0.15411411016470525	0.06579975475388299
1302	0.35894803431872907	0.28368859466725116
1303	0.4030530705340869	-0.060266928327304604
1304	0.3236607086848962	0.1400333078092319
1305	0.33718430990009646	0.2395086856601244
1306	0.22972088274424496	0.36080292920179574
1307	0.15855701723696605	0.2071533340925557
1308	0.006968869040407727	0.01225166629421605
1309	0.06300193369242418	0.17531969437682415
1310	0.4093110906007271	0.16641484014912472
1311	0.5249714227026417	0.11846495940413009
1312	0.43017118851268316	0.18805079582190695
1313	0.1427839698989102	0.1068752084210982
1314	0.1830735730830237	0.04955895506660294
1315	0.15801375342925614	0.04348687692979049
1316	0.5028112954712117	0.0606736202458266
1317	0.24006563323115362	0.28212150668594826
1318	0.31053210902942635	0.277519345986008
1319	0.3237677756231955	0.061063123333500884
1320	-0.016611324484511657	-0.07404426838824292
1321	0.15899462647188992	0.12255444779761808
1322	0.2690664077036519	0.0005899939057932362
1323	0.04011828806486719	0.12896952041200668
1324	0.11197308871180495	0.12079661920048897
1325	-0.016805814490264543	0.006271833924343632
1326	0.10126140475258263	0.13554564952311457
1327	0.028516075940139128	0.0768224082628413
1328	0.26584356288745437	0.26242369288739675
1329	-0.025667421000276205	-0.12415563568673366
1330	-0.11069337123284116	-0.06499797231441515
1331	-0.35399471005013083	-0.05391547298765852
1332	-0.3128430109613036	-0.1338216721203471
1333	-0.2455763063407634	0.1155525053458167
1334	0.2703759815447519	0.1695392921686009
1335	0.030027301625907665	0.028680160520416813
1336	0.17360993229880575	0.2528190889777351
1337	0.2080291851002702	0.2875542722494546
1338	-0.09015960832213901	0.22869607755821605
1339	0.07447203999649299	0.26558462621807477
1340	-0.010202145942399139	0.2550942132882126
1341	0.09286035479567141	0.14677112019900732
1342	0.040842765127266166	0.009978682680825104
1343	0.015946753482102824	-0.0650986282758868
1344	-0.0012478385400896193	0.001747820100975881
1345	-0.008213909474009537	-0.019826432003008355
1346	-0.49955649012178727	-0.10251210553234086
1347	-0.43477655511741425	-0.09236117124832868
1348	0.23900317388904438	-0.04407399636876017
1349	0.47121718796896345	-0.041602779273565
1350	0.11559738062902646	-0.03612971082137803
1351	0.11169985712372298	-0.044557524727268774
1352	0.060893099813729215	0.013506187636148465
1353	-0.3298025673903535	0.033527409151678865
1354	-0.15057071393824525	-0.048158776623016104
1355	0.019239066733790517	-0.16785284372025122
1356	0.173670073198676	0.2954556603046688
1357	0.16544501604730902	0.35788962482448633
1358	0.2558357415124454	0.15769312652919756
1359	0.10493857500551833	0.18159393148661382
1360	0.4208133733595607	0.21659736407483976
1361	0.2562367954134755	0.2441826123683328
1362	0.5028112954712117	0.0606736202458266
1363	0.12847858515842622	0.13789566019169938
1364	0.4238793110909809	0.33197029259760835
1365	0.4622984315996873	0.03234138089991276
1366	-0.10223611476627625	0.131589164688516
1367	-0.1220373194050226	0.17650565654717898
1368	0.017332818240325065	0.3463363151364686
1369	0.04136536917085074	0.1279946009217832
1370	0.16190014264389213	0.14517507195951035
1371	0.02399625464508501	0.2510291235572565
1372	0.310262653531543	0.2620559832395747
1373	0.48601133486671433	0.036001893480795286
1374	0.11567946620455144	0.21204343780043192
1375	0.2364506520269166	0.16384096854332167
1376	-0.031008138224126715	0.03556263212684217
1377	0.09375883756477535	0.10212404701138968
1378	-0.3765185720407558	0.17757473227526635
1379	-0.24827440492742697	0.12039485335362393
1380	0.23155349025442398	0.5258645643427239
1381	-0.03254804060438781	0.47296618569370913
1382	-0.05980522703143828	0.2165157224697737
1383	-0.033799790678907975	0.41482885434248823
1384	-0.11186352861543483	0.3572822563730008
1385	-0.05380923805619181	0.3943790232913184
1386	-0.0569266558754584	0.3915777024928206
1387	-0.15279966131226402	0.3458018931433668
1388	0.03128684895467823	0.08012857164394503
1389	-0.18289077859149627	-0.004823532549455023
1390	-0.08136811333785185	0.10180737487627474
1391	-0.0899473521565872	0.08431551372850729
1392	-0.24453820852283936	-0.2625171804771204
1393	-0.0779163511311628	-0.19557782886487365
1394	0.04052988659000429	0.42547875657339157
1395	0.059430492212954426	-0.012783235647657851
1396	0.11829725761814873	0.001614408115286396
1397	0.2891309471242659	0.4675513094676669
1398	0.25129224253278104	0.385019324140811
1399	0.2429586536042017	0.22826572996660816
1400	-0.023481475617277682	-0.16023508876989367
1401	-0.2703385643613176	0.22508912942646406
1402	0.06347603200630074	0.3093929377747755
1403	0.15518894828991908	0.2332027963431378
1404	0.19308949146874305	0.5699131967216663
1405	0.1038049169377131	0.14060272411469815
1406	-0.05097666045225192	0.15145595694968675
1407	-0.02380894779067813	-0.06463999851928191
1408	0.24006563323115362	0.28212150668594826
1409	0.12847858515842622	0.13789566019169938
1410	0.20115362859305502	0.2013155714833799
1411	0.049917192060863126	0.5367604420155055
1412	0.19504847231168607	0.337460006897995
1413	0.07173887901864516	0.32246259842929115
1414	-0.0716782211001775	0.16119026887274945
1415	-0.280725955050181	-0.039643319760369396
1416	-0.18578469196592995	0.08489670169164075
1417	-0.20057554962899096	0.3247641750162128
1418	-0.05036091942852733	0.33443232262233696
1419	-0.05291996627313809	0.14882294296277085
1420	0.08358040749948525	0.4110038897676742
1421	-0.060861502934320216	-0.0004040234378899123
1422	-0.11782776291734724	0.10081333518299362
1423	0.16436406474755316	0.2743108825374692
1424	-0.08615304576175667	-0.03696613913800867
1425	-0.006489563181709415	0.2818450713723735
1426	-0.0040226223193874705	0.24177474298418908
1427	-0.01032926129634498	0.09142599469885493
1428	-0.025525578573501316	0.325993679844953
1429	0.0517432105409098	0.32299904927875195
1430	-0.06893693038683486	0.2290695007020914
1431	0.06976933782459067	0.23889203285458338
1432	-0.1282974265440458	0.2701874880368596
1433	0.012562561002066932	0.15435606296431817
1434	0.05481146655748022	-0.14793436560967257
1435	-0.060775582886177515	-0.2402186274797624
1436	-0.04851399604275536	-0.10910325759868619
1437	-0.038497720321915736	-0.13390520076575335
1438	-0.05573255101486014	0.2268016437142473
1439	-0.05775160573809543	0.15050058046736584
1440	0.33795956245253556	0.2687223294477342
1441	0.2924696717516703	-0.12154622003116985
1442	0.3284661704793652	0.22023790187954034
1443	0.03687601995624547	0.05604722346310691
1444	-0.06931184352461545	0.0095234011838293
1445	-0.2198027267780691	0.14752310012297007
1446	-0.12053164753678322	0.03489310184920478
1447	0.10542680813329615	-0.16789436777009709
1448	-0.11356512552708746	0.2456532399879887
1449	0.07687213995245455	0.3513581060841181
1450	0.09796971740042143	0.22314650760429447
1451	0.15001951238071062	0.23865864090228817
1452	-0.03583683673704875	0.1669539599403423
1453	0.1347612581887645	0.15091508034093698
1454	0.31053210902942635	0.277519345986008
1455	0.4238793110909809	0.33197029259760835
1456	0.20115362859305502	0.2013155714833799
1457	-0.02385775504387636	0.06490534971705769
1458	-0.041753646453548475	0.1849121482482129
1459	-0.30144928966005907	0.28021284267401686
1460	-0.07755507155442998	0.349336783911287
1461	-0.029435830581473667	0.2571111998471062
1462	0.23652695706458285	0.21946579635329508
1463	0.17050996954992093	0.3070391511760354
1464	0.05884108760219947	0.363106783223099
1465	-0.014756504203459558	-0.0019608089416071513
1466	-0.08820981817733146	0.2218184448749491
1467	-0.19517117199158224	-0.20885192318868595
1468	-0.3092128930580705	0.08062647016407958
1469	-0.13832236907004036	0.22330723885240628
1470	-0.10526412902174627	0.1137098101397168
1471	-0.12305952669365415	-0.007340941117895415
1472	0.29520540885880847	0.619972093191799
1473	0.1751399696547033	0.7066953531566861
1474	0.15411689507623527	0.28152979913486964
1475	0.25943762388808767	0.22312176411572068
1476	0.1521820843805475	0.4462775947726906
1477	0.18076738649072704	0.35049551150743274
1478	0.3042104521295998	0.3923815214513204
1479	0.10682443868813109	0.5489672253845734
1480	0.02892104351716884	0.5816306722887611
1481	0.08917270563979295	0.5250762184251387
1482	0.034107207075131776	0.6173564627735741
1483	0.029339264484127256	0.647300182423777
1484	-0.3736295412628093	-0.1998161296179212
1485	-0.08011305389646642	-0.040920341091348865
1486	0.10346570404484962	0.2062281033902168
1487	0.1284409135104326	-0.07127969382233616
1488	-0.03011927777736093	-0.0423974499190406
1489	0.00809969720729852	0.10082159408844701
1490	0.19059600438552088	0.09623269383049875
1491	0.10309355286571847	0.06235588072476519
1492	-0.09093835987309704	-0.16890140821548466
1493	-0.1203318060198611	0.09801688540932382
1494	0.727717941214385	0.6394109625513047
1495	0.25521393277980536	0.18469517135705854
1496	0.314335887501149	0.33788511684474587
1497	-0.028119860274240138	0.22616503081522984
1498	0.2594183528320223	0.11788882534730162
1499	0.37026054771560557	-0.23350686708646354
1500	0.3237677756231955	0.061063123333500884
1501	0.4622984315996873	0.03234138089991276
1502	0.049917192060863126	0.5367604420155055
1503	-0.02385775504387636	0.06490534971705769
1504	0.14183175561703606	0.10788194569982532
1505	0.2493594288140483	0.17093633963227015
1506	0.2841314842810318	0.13214153718444546
1507	0.04253109338115004	-0.07521207969507171
1508	0.015333097074572515	0.13509018164130934
1509	-0.0261002462737144	0.40901117022786954
1510	0.0816667690205008	0.41571350740064134
1511	0.27582395672412063	-0.039790899809980594
1512	0.17397532838403032	0.2851932959262344
1513	0.3141566726408121	0.1702912507087502
1514	0.20563055577589978	0.1138675215837884
1515	-0.04294722428390699	0.18702425281089596
1516	-0.07228910388703487	0.09914337775964455
1517	0.06932931348967833	0.15245425802079846
1518	0.07339667673812024	0.4802458579942127
1519	0.22997819183339252	0.4537157359429569
1520	0.36136410032107447	0.6283933357512559
1521	0.19530268408348234	0.44703092412861467
1522	0.22726920018674976	0.48168042750520496
1523	0.2400303446796035	0.6459737942862956
1524	0.35035550637506035	0.6377587829350411
1525	-0.167596138587553	0.3953726438889897
1526	-0.06980431679530912	0.0437546402000077
1527	0.18331835328582607	0.06962350958573159
1528	0.05976814432054919	0.07878513913449214
1529	0.2114862383804456	0.12402278944236253
1530	-0.012010418174178736	-0.14362381196731916
1531	0.19681316370154447	-0.2278541489087072
1532	-0.053088505955595375	0.24322658333411307
1533	-0.16612732232269978	0.13461285857458677
1534	0.1380751906468355	0.0025735277418656283
1535	-0.08824834432833953	0.16602477735807966
1536	-0.017071701016262895	-0.029529173952326924
1537	0.0014135430268953013	0.09861977032178476
1538	-0.17259422199372276	-0.06155960163662173
1539	-0.010120457914042535	0.13301770934804602
1540	0.14228997817130046	-0.009125599795599269
1541	0.0925375251966081	0.18347932369032383
1542	0.053444673737614724	0.3581964780186385
1543	-0.07781899759065712	0.0035044824023913314
1544	-0.054609281230225556	0.19327960926385965
1545	-0.15029852963154497	0.044504946061361426
1546	-0.016611324484511657	-0.07404426838824292
1547	-0.10223611476627625	0.131589164688516
1548	0.19504847231168607	0.337460006897995
1549	-0.041753646453548475	0.1849121482482129
1550	0.14183175561703606	0.10788194569982532
1551	0.30470571760606363	0.4424035305148976
1552	0.5504595669168598	0.4504223939246487
1553	0.10969345199821962	-0.018185247397886715
1554	-0.19188124243699659	0.09386507186669579
1555	0.04550054654215282	0.3800108774806826
1556	-0.235732599563399	0.31170592332458835
1557	0.11629724070323415	0.11389237887036124
1558	0.24886302470300128	0.32559154295592646
1559	0.2388712970183365	0.13800491191553896
1560	0.44250954245189933	0.21596683252990964
1561	0.34810314194875974	0.3977072675503837
1562	0.41623212163210677	0.08286777591666282
1563	0.29129154148708225	0.058408310922647755
1564	0.19360417293311127	0.32716815041873776
1565	0.18153355887134587	0.27852556859599864
1566	0.35819496448174193	0.42445133865858364
1567	-0.18819735635933718	0.34910777021288847
1568	0.3506907965767626	0.26734670906153146
1569	0.2270932411636001	0.35924460102007233
1570	0.3286306581535695	0.352734762902621
1571	0.10978228957605965	0.2318506344950827
1572	-0.0067502963924910555	-0.02575771217066477
1573	0.011984218816578887	-0.023383700568587112
1574	-0.03392954572787592	0.0037960065460081378
1575	0.01014612798041419	0.06998612560956782
1576	-0.22529452510397655	-0.07068159102924616
1577	-0.12455041349612252	-0.05036992922893647
1578	0.08801517732479373	0.4249647145721338
1579	-0.13059513840596867	0.09153073627945138
1580	-0.14404844477808143	0.2623975013660351
1581	0.2124345294610719	0.07247038378760638
1582	0.4404780873036177	0.18753362284350744
1583	0.472837430953872	0.5291299520104062
1584	-0.11100144106213435	0.18083367421727187
1585	0.15638797470203825	0.12335166107506257
1586	0.2387146988070737	0.07482969258977798
1587	0.1701393424503607	0.16204339583659694
1588	0.1142944813921707	0.26712422133640856
1589	0.030621559219913386	-0.005519614649681936
1590	0.11061278765074525	0.1425761716601038
1591	0.07779154339424699	0.0676632844476592
1592	0.15899462647188992	0.12255444779761808
1593	-0.1220373194050226	0.17650565654717898
1594	0.07173887901864516	0.32246259842929115
1595	-0.30144928966005907	0.28021284267401686
1596	0.2493594288140483	0.17093633963227015
1597	0.30470571760606363	0.4424035305148976
1598	0.5518990789956272	0.2655596554494384
1599	0.2260310031907525	0.1085805578253238
1600	0.06282241051715051	0.15558568746033447
1601	0.02767873813187198	0.38775120067392804
1602	-0.23225421269189953	0.25702705842456636
1603	-0.0024120030275296836	0.1325126108414418
1604	0.25424458883804507	0.32375226311788285
1605	0.19787066300595602	0.02068953020955126
1606	0.3353871628815561	0.1612081603821099
1607	-0.12292366896743262	0.29276285419452963
1608	0.11088258186713555	0.11725089831311927
1609	0.1599316933210252	0.1324481703640018
1610	0.23709157520367022	0.47799354425342083
1611	0.35251507970799634	0.39840914516829923
1612	0.6282391330301915	0.5939772817878979
1613	0.21367291957618284	0.35334527424817863
1614	0.3854982252921858	0.4637983476367225
1615	0.42272165786297444	0.5444063792626709
1616	0.529563104513308	0.5526177750585627
1617	0.12889513776543557	0.39453475495270357
1618	0.13207155215505542	0.15982620205241724
1619	0.19056120891050035	0.1420502081428656
1620	0.12289778978642188	0.16510141370472897
1621	0.2028291387459293	0.14104247141584403
1622	-0.153354073886202	-0.10663737157863687
1623	0.0468094230906346	-0.0924869212843821
1624	-0.004686751320214215	0.04961955426478027
1625	-0.08305813664180277	-0.041480056744236146
1626	-0.10327697437535825	0.013643343932505514
1627	0.0025014128863295503	0.02030189746342348
1628	0.17341847184588483	-0.21612243339658732
1629	0.19313230149726587	-0.007529127786714668
1630	-0.15264375494276503	-0.033484375449967775
1631	0.1809581040248273	-0.04369232812485035
1632	0.27999395673759975	0.20153037088470735
1633	0.1946615486107892	0.21797413664339854
1634	0.21658418036476781	0.20757524489094334
1635	0.08850311838196595	0.14041247900332474
1636	0.14229558861956612	0.24050741578524082
1637	0.033368676424251446	0.24877985728095606
1638	0.2690664077036519	0.0005899939057932362
1639	0.017332818240325065	0.3463363151364686
1640	-0.0716782211001775	0.16119026887274945
1641	-0.07755507155442998	0.349336783911287
1642	0.2841314842810318	0.13214153718444546
1643	0.5504595669168598	0.4504223939246487
1644	0.5518990789956272	0.2655596554494384
1645	0.3183646731926127	0.000227001820251018
1646	0.12453212908984318	0.17367979527681596
1647	0.06076158778660118	0.4023363041527028
1648	-0.11065200552261699	0.38560552698760026
1649	0.13360582225190146	-0.15137341726186554
1650	0.3209396449921851	0.1716680388239667
1651	0.32385945189747833	0.051375429820385364
1652	0.5662036587768594	0.15986131005302445
1653	0.13329409024539268	0.22557886252503928
1654	0.2804778118714501	0.21313757000335515
1655	0.16854077191028652	-0.029047414728430438
1656	0.07152174878542221	-0.010479174861105037
1657	0.23153245464548722	-0.0835833994441187
1658	0.283449693298542	0.08433773115772822
1659	0.07046555066132304	0.05625004736242279
1660	0.12013649033415752	-0.10096805978159261
1661	0.034787334225250134	-0.04127595388956277
1662	0.14375208449572896	-0.04372100839431859
1663	0.22996703889755998	0.007383870684366983
1664	-0.060649987318975654	-0.13071645171668672
1665	-0.012154646977913668	-0.2203058284863386
1666	-0.006710292611021656	-0.22511719710275682
1667	-0.026914470081930514	-0.15511974283453842
1668	0.056018084789283884	0.3298070041020974
1669	0.1622309208790119	0.2907925058703952
1670	0.12010761216681641	0.024189465026787267
1671	0.07923552289769281	-0.12446514499820586
1672	0.07209753299221998	0.12776704332966718
1673	-0.038440774656187046	-0.07236813899935675
1674	0.1047608726466977	0.1396840493525312
1675	0.14164296443997196	-0.012373984903431563
1676	0.1491157209057635	-0.03546649903896653
1677	0.34421395026340956	-0.19277943114609922
1678	-0.13145164931117478	0.0725214497770511
1679	-0.141860008369078	0.17622356890059063
1680	-0.08869519699737352	0.18614599656232203
1681	0.11984130676959252	0.05396823308632127
1682	-0.0429661436517058	0.04752080969129568
1683	-0.1468832871466713	0.15789780914844007
1684	0.04011828806486719	0.12896952041200668
1685	0.04136536917085074	0.1279946009217832
1686	-0.280725955050181	-0.039643319760369396
1687	-0.029435830581473667	0.2571111998471062
1688	0.04253109338115004	-0.07521207969507171
1689	0.10969345199821962	-0.018185247397886715
1690	0.2260310031907525	0.1085805578253238
1691	0.3183646731926127	0.000227001820251018
1692	0.5455041747968684	-0.010924295448125308
1693	0.3429208158716001	0.10774805806884245
1694	-0.19097313201189864	0.11544061128486482
1695	0.29805373196241974	0.19798949479414882
1696	0.1984249112924448	0.11714218892911864
1697	0.22026653136048766	-0.006195394860119473
1698	0.49150587342323304	0.12545676167446906
1699	0.12948265530396297	0.1501624505875952
1700	0.20479521346566087	0.014070043600836466
1701	0.0456708351795779	0.15056098874594445
1702	-0.08663601547144133	0.1875554469501093
1703	0.10936028674922282	0.10148892443466084
1704	0.15737585698687798	0.28780154534214625
1705	0.01886017086690923	0.2365429478230007
1706	0.13280254225053262	0.24186875995207266
1707	0.17882133003488884	0.23142143069795432
1708	0.1238365174940014	0.2439860070937291
1709	0.40126987207055975	0.07668991444003916
1710	-0.19465766969038095	-0.09595138381994424
1711	-0.07209763289920362	-0.029827824088486964
1712	-0.07943108901053623	-0.02521707975329564
1713	-0.122545006519604	-0.004134269226200386
1714	-0.23292168810227803	0.018412378256767333
1715	-0.11430692343689337	-0.050057073578699776
1716	0.05424826705736531	0.13173774295185395
1717	0.1487912914094097	-0.16593473664666142
1718	0.2187622074931319	0.07746217763276525
1719	-0.020303435810642735	-0.1571012274925281
1720	0.05357851467743843	-0.07647983322817824
1721	0.057389442386734026	-0.032798329864588964
1722	0.06974731453958312	0.030464657493574573
1723	0.2428842807045283	0.05671966436048351
1724	0.009779243126166957	0.18300824001344895
1725	-0.1641914552261347	0.07032435413777167
1726	-0.06767456707298329	0.0431032073035371
1727	0.1832088660405525	0.13022778454960482
1728	-0.1724053755249366	0.02764882213127076
1729	-0.15335485523936604	0.0412038880345611
1730	0.11197308871180495	0.12079661920048897
1731	0.16190014264389213	0.14517507195951035
1732	-0.18578469196592995	0.08489670169164075
1733	0.23652695706458285	0.21946579635329508
1734	0.015333097074572515	0.13509018164130934
1735	-0.19188124243699659	0.09386507186669579
1736	0.06282241051715051	0.15558568746033447
1737	0.12453212908984318	0.17367979527681596
1738	0.5455041747968684	-0.010924295448125308
1739	0.34571366154061933	0.1415149964856813
1740	0.060138944946175166	0.1110915896134897
1741	0.26061396262077013	-0.03556271842516416
1742	-0.1426352613349462	0.0612908019914985
1743	-0.07118596968547104	0.020779142854384234
1744	-0.013267228305731049	0.12487415371223114
1745	-0.0817589831176065	0.13167739285724364
1746	0.22484861053046917	0.021695244449970202
1747	-0.11778042545548766	-0.028546797342640307
1748	0.08437578743844411	0.7404324696636785
1749	0.12695121072160628	0.5840163436422243
1750	0.06545815685369893	0.5888815752059717
1751	0.3560595572058635	0.5233864392878387
1752	0.03212198911454244	0.6946570731530142
1753	0.1409098049960504	0.6780528500171934
1754	0.11008619263760029	0.6916161834700127
1755	-0.0034782958427992984	0.636159306764859
1756	-0.15541121116071496	0.3904594357540582
1757	-0.0181617747487444	0.2722574373146792
1758	-0.026184220131195226	0.36602457094245794
1759	0.013405614461975471	0.3017112262241787
1760	0.01188954007137717	-0.018296035209275714
1761	0.1740392297227911	0.16747353657456293
1762	-0.00933605653696155	0.1825482972400488
1763	-0.10015630494188504	-0.0350371556454754
1764	-0.12417023361000891	0.07335223064589089
1765	-0.1942999578980203	-0.13854712100213906
1766	0.1207647411231303	-0.0615580845637521
1767	-0.14587209695192258	-0.04072356370438857
1768	0.06811818136111111	-0.1213261528757813
1769	0.046603530211322935	-0.14254377667771845
1770	0.009231975063219312	0.28301558915686414
1771	0.1934992136963492	0.23607032978710418
1772	0.03429107505582985	0.27581977787823564
1773	0.013564572041201298	0.05678881032991762
1774	-0.24515500563272605	0.2768113459896596
1775	-0.22833518718616047	0.15115020459962775
1776	-0.016805814490264543	0.006271833924343632
1777	0.02399625464508501	0.2510291235572565
1778	-0.20057554962899096	0.3247641750162128
1779	0.17050996954992093	0.3070391511760354
1780	-0.0261002462737144	0.40901117022786954
1781	0.04550054654215282	0.3800108774806826
1782	0.02767873813187198	0.38775120067392804
1783	0.06076158778660118	0.4023363041527028
1784	0.3429208158716001	0.10774805806884245
1785	0.34571366154061933	0.1415149964856813
1786	0.07365623473100838	0.7139270420076693
1787	0.012174444933423147	0.04119963185969018
1788	-0.10201217593431472	0.2983004676626766
1789	0.0027360534161153045	-0.05073315747568477
1790	0.18317084441228687	0.2607336811370957
1791	0.1977341119848294	0.3156182094279351
1792	0.18502925631058253	0.14842323439354793
1793	-0.3034797361167764	0.1336644072500285
1794	0.0005121961654288451	0.6455704242863471
1795	-0.054159730192982106	0.48281159435784654
1796	-0.038159484485676465	0.44301071872827646
1797	0.2742829789618254	0.3678141509362448
1798	0.04201044231439259	0.6340586126042104
1799	0.144160223332762	0.5831246554447077
1800	0.09784533724737435	0.5860500962527749
1801	-0.009876001692546882	0.5492463343602075
1802	0.0803519898061198	0.43490413985535675
1803	0.08271009027219163	0.21573110443277357
1804	-0.03871015576252827	0.27034329555990705
1805	0.0939864908559209	0.20798866545724692
1806	-0.27281019302826814	-0.06371789358155885
1807	-0.1579683117471367	0.15489801410292708
1808	-0.18806978566961693	0.1424366160409551
1809	-0.02839417582352358	-0.11019895857593234
1810	0.0764046308809908	0.014033252662760273
1811	-0.16881826176724704	-0.06201925819091931
1812	-0.040698006991883404	-0.03804968754733766
1813	-0.1443940291374671	-0.04860759973634427
1814	-0.1650129631210304	-0.10834258416534881
1815	-0.16996486805122782	-0.026155248935446726
1816	0.058351753929175305	0.30740378154267317
1817	0.00891966746835747	0.258904271375106
1818	-0.018196962280570397	0.3484916165657001
1819	0.011432804652916875	0.1541066663023214
1820	0.05463498423399271	0.3481189057668642
1821	0.00343817923841565	0.1624316789412874
1822	0.10126140475258263	0.13554564952311457
1823	0.310262653531543	0.2620559832395747
1824	-0.05036091942852733	0.33443232262233696
1825	0.05884108760219947	0.363106783223099
1826	0.0816667690205008	0.41571350740064134
1827	-0.235732599563399	0.31170592332458835
1828	-0.23225421269189953	0.25702705842456636
1829	-0.11065200552261699	0.38560552698760026
1830	-0.19097313201189864	0.11544061128486482
1831	0.060138944946175166	0.1110915896134897
1832	0.07365623473100838	0.7139270420076693
1833	0.10497808058042035	-0.0022378450639207598
1834	-0.09487090935880557	0.3267924286468697
1835	-0.1728309347471327	-0.06128777839040602
1836	-0.20896542847558774	0.09357678644330202
1837	-0.010790914503169277	0.17854420280287026
1838	-0.12633110847552617	0.08042727459691056
1839	-0.20529970200098893	0.1363528243241126
1840	0.3621704039601469	0.052303140361096276
1841	0.26160900128585257	-0.05234200825693515
1842	0.5162396243940983	0.16070575378545013
1843	0.322588524887378	0.1826133362238927
1844	0.05302747411848632	-0.0028239224911756947
1845	0.19037967117365234	0.026352460232603153
1846	0.24807491255547984	0.03736529250400946
1847	0.5021337760332644	0.0849495447825774
1848	0.13474569547633244	-0.13273588667341316
1849	0.36807871734618725	-0.17484571940653137
1850	0.3237532135925332	-0.1388468294742686
1851	0.28869781782398846	-0.10740105381151809
1852	-0.34466995226452496	-0.11684479585568605
1853	-0.28194562983673316	-0.1544431411315635
1854	-0.08776045666457828	0.15466044015950695
1855	0.1604606233300225	0.11589554477066805
1856	0.021432885708718732	-0.03536237152032363
1857	-0.08797231585520071	0.12547164401680147
1858	-0.18686307382494705	0.21107527022048475
1859	-0.19069325071538942	0.03478684924172086
1860	-0.03685058876503345	0.03055634122946639
1861	0.15126471638308808	0.027494347113294793
1862	-0.11624886368381443	-0.07316733753809122
1863	-0.20189924035190604	0.0897439806470574
1864	0.0932791817454634	0.1555252150645447
1865	0.017406637038514642	0.1017920242264774
1866	0.4624123753386169	-0.05263194926985952
1867	0.06881384186746843	0.02683703401564591
1868	0.028516075940139128	0.0768224082628413
1869	0.48601133486671433	0.036001893480795286
1870	-0.05291996627313809	0.14882294296277085
1871	-0.014756504203459558	-0.0019608089416071513
1872	0.27582395672412063	-0.039790899809980594
1873	0.11629724070323415	0.11389237887036124
1874	-0.0024120030275296836	0.1325126108414418
1875	0.13360582225190146	-0.15137341726186554
1876	0.29805373196241974	0.19798949479414882
1877	0.26061396262077013	-0.03556271842516416
1878	0.012174444933423147	0.04119963185969018
1879	0.10497808058042035	-0.0022378450639207598
1880	0.08727813371105758	0.14656722111389597
1881	0.4342662612087177	0.14041724806646652
1882	0.4232455514760398	0.3859981870959953
1883	0.3820594691774407	0.10603069904111338
1884	-0.05315831867736649	-0.1374162043439332
1885	-0.13446830431296686	0.22048510848246752
1886	0.299676775227619	0.3902537664848942
1887	0.3519447616005085	0.3372243682763958
1888	0.23837067200585146	0.34967211227552414
1889	0.17896848211582428	0.28051776848767745
1890	0.21368158502786927	0.2824305100720599
1891	0.2126909737684171	0.26477192211411854
1892	0.33942169809836187	0.2983742739241922
1893	0.07893705887715405	0.32960421079524144
1894	0.21974702330370618	0.16016937625711242
1895	0.09531681762089626	0.1106985270787169
1896	0.11929017190162491	0.13166209455532263
1897	0.07252364409541247	0.1979970500125794
1898	-0.14925204461099204	-0.04795771292842675
1899	-0.00023848810309435879	0.033422757583329375
1900	0.1143463398524399	0.3801627409666886
1901	0.025480012036900705	-0.01915792685029449
1902	-0.18798546600534474	0.037934364702253344
1903	0.3262021923843479	0.3844997502295046
1904	0.1589735027685876	0.2656405844255741
1905	0.1601347736956517	0.15765357377433645
1906	-0.0634097257978889	-0.06671648398749279
1907	0.13047027691813967	0.14414354433789037
1908	0.1946804493018593	0.19668376390553846
1909	0.08412825249117185	0.28695097062746244
1910	-0.022894058984265064	0.3242917323196131
1911	-0.1956348784191322	0.09444636187579833
1912	0.0672549483809017	0.2043591587209721
1913	0.03446021623184943	0.08548821611280345
1914	0.26584356288745437	0.26242369288739675
1915	0.11567946620455144	0.21204343780043192
1916	0.08358040749948525	0.4110038897676742
1917	-0.08820981817733146	0.2218184448749491
1918	0.17397532838403032	0.2851932959262344
1919	0.24886302470300128	0.32559154295592646
1920	0.25424458883804507	0.32375226311788285
1921	0.3209396449921851	0.1716680388239667
1922	0.1984249112924448	0.11714218892911864
1923	-0.1426352613349462	0.0612908019914985
1924	-0.10201217593431472	0.2983004676626766
1925	-0.09487090935880557	0.3267924286468697
1926	0.08727813371105758	0.14656722111389597
1927	0.4037863922000255	0.19925477040151585
1928	0.41756072629688945	0.17006711765866736
1929	0.03743843149171961	0.18631656139114328
1930	-0.10844626573712568	0.20192625720922533
1931	-0.08260533748404172	0.15964082180158606
1932	0.42198606848227227	0.12726060036478118
1933	0.3598045008005907	0.1846755658194783
1934	0.387092919487426	0.22397793954617717
1935	0.28723563663418133	0.04956772395552747
1936	0.16880728127650263	0.06894252933582506
1937	0.2460563174553362	0.11600255596464132
1938	0.36302667483945555	0.11601077006255586
1939	0.26391572945739694	0.19254825714452892
1940	0.0776068956348883	0.12096186423125005
1941	0.14413230805074706	0.25799794021219763
1942	0.23716877012535553	0.21259433500420166
1943	0.12263661202544555	0.2289161983079337
1944	-0.22963194588016922	-0.21395890363902076
1945	-0.07814702571817776	-0.1660479097563826
1946	-0.08700925271632359	-0.12656627247240598
1947	-0.0873297583166253	0.12024318277338668
1948	-0.3814308232344115	-0.31485733857602555
1949	0.1625316148010185	0.08322551163386976
1950	0.03296212688349976	-0.09723862029779201
1951	-0.09727445744301501	-0.079357298076439
1952	-0.17411029093667071	-0.06064851523538161
1953	0.13431516283141007	-0.09331918123826007
1954	0.1899875023318987	0.3252734070140319
1955	0.06948414417836955	0.12774919584571445
1956	0.18171402506649842	0.032715637654717064
1957	0.026342071021357258	-0.05300262123820265
1958	0.2247100431767833	0.06652291613616235
1959	0.1159206460051389	-0.025514464716950822
1960	-0.025667421000276205	-0.12415563568673366
1961	0.2364506520269166	0.16384096854332167
1962	-0.060861502934320216	-0.0004040234378899123
1963	-0.19517117199158224	-0.20885192318868595
1964	0.3141566726408121	0.1702912507087502
1965	0.2388712970183365	0.13800491191553896
1966	0.19787066300595602	0.02068953020955126
1967	0.32385945189747833	0.051375429820385364
1968	0.22026653136048766	-0.006195394860119473
1969	-0.07118596968547104	0.020779142854384234
1970	0.0027360534161153045	-0.05073315747568477
1971	-0.1728309347471327	-0.06128777839040602
1972	0.4342662612087177	0.14041724806646652
1973	0.4037863922000255	0.19925477040151585
1974	0.6685055664260874	0.2888674431953207
1975	0.24955756878878688	0.08682752297976212
1976	0.13574503549581413	0.16943399962842598
1977	0.10183668647066972	0.1383402408791998
1978	0.4233367158131808	0.342706267701198
1979	0.37458024705647364	0.3264233007348886
1980	0.5033555218262451	0.43577841595303785
1981	0.30715190847875795	0.27419046562798766
1982	0.3025159774793616	0.25813884142748256
1983	0.2228867491165358	0.2991444447531551
1984	0.4115097807311674	0.3026145694790011
1985	0.28423769229876794	0.3908122293744556
1986	0.033232799139106026	0.05288405625406774
1987	0.2352763619109632	0.15742395094038575
1988	0.2285378189865563	0.11997787554893675
1989	0.22788075884782433	0.14426889750855293
1990	0.040821088992668834	-0.06359036637578112
1991	0.04947164895936044	-0.07879697651645123
1992	-0.2571563131837829	0.06438012061319774
1993	-0.25349714462173506	-0.05757450641370771
1994	-0.26942942820393206	-0.24533975968278057
1995	0.008824461933854482	-0.0263005118047289
1996	0.13426462314825077	-0.06882994097529992
1997	0.06343140983584852	-0.09029466789684587
1998	0.06006641214174125	-0.028847910398109813
[truncated: 163 more rows]
