# Supplementary material for: High-throughput laboratory evolution reveals evolutionary constraints in Escherichia coli
Source: Nat Commun. 2020 Nov 24;11:5970. doi: 10.1038/s41467-020-19713-w (PMC7686311; doi:10.1038/s41467-020-19713-w)
Supplement: Supplementary file 10 — Source Data [file 41467_2020_19713_MOESM10_ESM.zip › Source Data/FigS10a.csv]

Parent mean	Parent sem	ompF mutant mean	ompF mutant sem	prlF mutant mean	prlF mutant sem
0.386950908	0.006752266	0.429447328	0.006421005	0.419786383	0.011015568
0.378519961	0.008319989	0.420629773	0.005196261	0.408347854	0.009809578
0.378152145	0.007139708	0.414896508	0.006232033	0.427795712	0.006079241
0.370195994	0.008325218	0.406218318	0.008812766	0.418616882	0.008278463
0.362557745	0.004556742	0.397588513	0.009554939	0.408006502	0.004208745
0.357682134	0.007098759	0.392648529	0.004804643	0.397643332	0.011890493
0.333165834	0.059420407	0.389394721	0.011723311	0.405686032	0.008099371
0.35534584	0.012210795	0.390508298	0.010744791	0.39983197	0.009257906
0.357533346	0.006122624	0.385679336	0.01167977	0.398641116	0.005565531
0.352290504	0.012283103	0.386322068	0.006880426	0.39517386	0.009241787
0.350488306	0.005228564	0.380046336	0.008336407	0.387087623	0.009741264
0.343997634	0.010193338	0.376066183	0.007941463	0.384725718	0.01020041
0.351737475	0.005628015	0.37736857	0.007314566	0.328148055	0.10250432
0.348855015	0.012149025	0.375250059	0.005328002	0.382507642	0.007409235
0.305637097	0.066932449	0.370427438	0.010644853	0.356972084	0.005181323
0.248842807	0.094412624	0.371800484	0.008326547	0.271305617	0.080973483
0	0	0.369009765	0.01141798	0	0
0	0	0.277115884	0.126791304	0	0
0	0	0.339943555	0.067347981	0	0
0	0	0.324687305	0.089170812	0	0
0	0	0.335533092	0.014204513	0	0
0	0	0	0	0	0
0	0	0	0	0	0
0	0	0	0	0	0
