# Supplementary material for: High-throughput laboratory evolution reveals evolutionary constraints in Escherichia coli
Source: Nat Commun. 2020 Nov 24;11:5970. doi: 10.1038/s41467-020-19713-w (PMC7686311; doi:10.1038/s41467-020-19713-w)
Supplement: Supplementary file 10 — Source Data [file 41467_2020_19713_MOESM10_ESM.zip › Source Data/FigS10d.csv]

	Mean mutation frequency	Standard deviation
CBPC	2.299498746867168e-08	1.4950799014296346e-08
CMZ	1.2784900284900286e-08	9.565596009874726e-09
CP	9.286791639732817e-09	4.4227711636105936e-09
NFLX	2.5974025974025976e-08	2.0809636829820863e-08
TET	8.966503267973855e-09	6.365573262159064e-09
No drug	2.2810618500273672e-08	4.859694152516405e-09
