# Supplementary material for: High-throughput laboratory evolution reveals evolutionary constraints in Escherichia coli
Source: Nat Commun. 2020 Nov 24;11:5970. doi: 10.1038/s41467-020-19713-w (PMC7686311; doi:10.1038/s41467-020-19713-w)
Supplement: Supplementary file 10 — Source Data [file 41467_2020_19713_MOESM10_ESM.zip › Source Data/FigS2a.csv]

	PHEN	TET	EM	RFP	PUR	ATP	PMZ	CP	NFLX	CBPC	CMZ	AZT	KM	PLM	ABU	LVAL	B.Cl.Ala	3.AT	PS	HSE	DCS	DVAL	NIT	H2O2	BZ	SXZ	SDC	VCM	6.MP	GAH	NQO	SHX	FTD	NMNO	NVA	EDTA	BSD	CCCP	AF	MMC	5.FU	NiCl	SS	5.FOA	KTe	FOS	MEC
PHEN	0.935198733288461	1.2459903276923077	1.4688108917692322	0.9982698135769232	1.6481695877307692	1.5119895028846155	1.3614954966346158	2.020212577846154		1.587519825923077	0.4296298335192308	0.7751031477884602																						0.5952382672307692					1.6395465382884624					1.5262834535192304		1.3448591665384617
TET		3.4955299746923076	1.9080947640192338		1.8326023047307691	1.5355433523846154	1.5414929061346143	3.7775576628461534	3.292294071673077	4.862614877923076	2.440283419269231	4.347705283538461	-1.0278285188269227						-0.7757604303461537							1.374651736076923						0.5613938132692295	1.9091517172692307	0.55696071723077		4.608792194153846			1.3834033712884621	1.126764878019231		1.1526378924807692
EM			2.094097620019232		0.7038738974807695	0.609176058884616	0.5132114353846156					0.6870894235384606							-0.6007962963461537																								1.299027300826924			1.2616994452884618
RFP				0.7301409953269227								0.7816632945384603							-0.7744605560961537		-0.46118654098076906													0.5636506942307689
PUR	0.6041142005384612	1.2536164479423075	1.2601787490192322	0.7188604863269226	1.8186051572307695	1.2670497556346154	1.1236539401346155	1.640465580846154			0.43476800276923067	0.7309433012884607				0.7235152958846158			-0.5800263750961538															0.37447797423076956				1.2920452210769229	1.6890310827884618
ATP	0.5846817140384613	0.9778285171923076			1.4719019727307705	1.243161595134616	1.1052733901346157			1.387567008423077	0.4149884097692307	0.8567491620384606						-0.5504470018461545	-0.9452345965961538		0.09364305876923085													0.7451240454807699									0.8367194928269228
PMZ	0.7464639407884615				1.5149124887307694	1.3146815528846147	1.156649400134616	1.4195527885961539				0.6795859557884603									-0.4753494782307691										0.6768352764423077	0.5270775840192305	0.795568535769231	0.6677955617307694		3.1901087294038457			1.1302812620384617	1.1355349707692308		1.0578644332307692
CP	0.7122972325384611	2.5046003954423077	1.632286736019232		1.2579677497307689	0.9780601971346154	0.8539817061346158	2.746733432096154	2.502337891173077	2.9826608466730766	1.3169446137692307	2.40569030378846				-1.045101762615384	-1.4939740225576923	-1.1242768690961533			-0.7075599784807692			-0.6089415197115389					-3.1596936868653844				1.262492523019231	0.5586437899807697					1.8322578160384624					1.2276635162692302		1.1551255935384617
NFLX		2.1798270381923075			0.926636542480769				5.256971001673077	4.629441036923077		4.71982582428846				1.782140990384616		0.9251452064038466								1.554776530826923							2.3043206195192307									1.1224851529807693	1.261516358076923
CBPC		-0.8826946278076928								3.051147041423077	0.9930627642692307	2.48674862828846							-1.1249645210961536						-0.6188560194807692						-1.4622017708076924
CMZ				-0.49819460192307696						1.7159446884230767	0.8618981210192307	1.492733063288461	-1.451061628326923			0.46156548113461593
AZT	-0.23992714346153865			-0.49868336792307666						4.302530492173077	0.9451372900192307	3.8945931182884603												-1.9209252224615385	-0.5274766234807693				-3.3088828113653843		-1.7907939825576924								-1.1286827717115382				1.0607261853269243
KM		-0.9166769615576924											2.5573728236730777			1.6038077721346158								-1.2361793612115388							-1.5307270620576925				-2.1335924022500006
PLM												0.857323946788461	2.163540642673077	5.033443193923077							0.7676506665192309					-0.626860266923077						1.1506947122692308							0.831967753788462			0.8898276017307692				1.3424795465384616
ABU															1.033290741653845									-0.863689867961539																						0.8836048390384617
LVAL																12.146647609884617			-1.0092391610961537		0.45150965051923087								-2.317010673615384					0.5550445967307702									0.8130118998269236			0.8144015382884616	-4.913647462538461
B.Cl.Ala																	2.209387376942308					1.239164434153846		-1.1129300764615389		1.012691353326923
3.AT														-0.8239726985769233				2.7289174156538456																					-0.6598092494615382
PS	-0.23883550921153884	-1.389776198307692					-0.49114179886538434									0.5995744136346159			1.6904217891538462					-0.5300715479615388
HSE							0.25350161463461607								0.4114756679038454	1.769574824634616				3.8475419151538457	3.8891762605192306														5.40736017025											1.4535558262884618
DCS					0.3515734522307694											-0.3286182983653845					6.368399253769231			-0.5096942202115389							-1.0728086975576923															1.1412758425384615
DVAL		-0.9619587260576923									-0.23586825848076942					0.9506458556346156					0.5166077737692308	2.9271947491538466		-0.8203608924615389
NIT																							3.0890518798653854										2.167400600519231
H2O2																					-0.2975217982307691			1.1817767432884614																				0.6788539767692305
BZ																									0.7115160375192306																					1.7361954465384617
SXZ									1.062597913423077			1.68102379853846										1.094974341653847		-0.9372430722115386	-0.23103555948076923	4.134244531826923																-0.8970246907692307
SDC																0.29145236538461594								-1.0454793207115385		1.257949841326923	4.644527598096153																		1.6489118574615382
VCM																0.36296049013461573			-0.9781907905961538									1.9091193968653837
6.MP																					-0.22424346423076924			-0.5974964599615387					8.959354384384616											-0.3572624544807692		0.1923470629807691	0.9563406228269233
GAH	-0.12689867746153882	-0.7617682498076923														0.9235991213846158					0.7227108840192309									4.239491216942307		1.1269565485192308														1.0400639010384616
NQO	0.9244382345384616				0.8957301572307683	0.9739627836346161	0.6885233096346157	1.937333415596154				0.7913936750384609											0.9383352056153844	-1.0331549764615389							1.9718270706923073									1.524701167269231
SHX																																1.9458327867692295
FTD	0.9266690825384611	2.3812251101923074					0.6656859396346162	2.0441518023461533	3.114524816923077	4.166781512173077		4.145638772538461											2.7768033576153845										5.2861620495192305										1.0702997525769238			1.6485226735384617
NMNO					0.3485083732307688	0.3510219358846154	0.30637181913461564								0.22327113090384643	1.0724085956346159																		0.9352847102307686	1.850914646					-1.3647788319807692
NVA					0.20119014773076938	0.4130920936346154	0.28221657888461493									1.2360503196346158					-0.23815883473076915													0.46064923023076965	7.367599639749999								0.6974854260769243			1.1230689052884617
EDTA												0.50505325653846				0.7748771683846158																				4.216613514153846
BSD														1.6725679476730764		1.2081901371346158					0.2852288920192308			-0.5754724099615389													4.729977797038462
CCCP		-0.8542837060576924																			0.3257753160192308					1.102204228326923												2.132486210326923
AF	1.0176720575384615		1.2750576730192327	1.0970523470769225	1.4421899744807698	1.1925406363846154	1.0264001391346156				1.3974990620192307																												2.4250362790384625	1.0910436630192308
MMC	1.071089830038461	2.044432277442308			1.8993059712307696	1.283083403634615	1.261945132134616	2.458809566346154	2.6743997234230767		1.0192763235192306	1.7255961170384602													0.5507864942692307							0.9909954577692313	1.4488239377692302	0.9402061092307701		4.455326535153847			2.076344657538462	3.8034788205192314		1.4431270572307693				1.8410973932884618
5.FU																	-1.380656458807692				-0.6321865969807691			-0.42692406096153857												-1.2447716595961538					3.2034145930769227
NiCl																1.2470946686346158																										3.512362609480769	0.8886168698269241
SS																3.2792470976346157																											2.038097861576924
5.FOA																0.41046724013461544											-1.2437234996538462																	3.5759287917692304
KTe												0.8150931780384614				0.7488894553846157										0.501831292076923																			1.3486878747115383
FOS																																														4.045397019788462
MEC																0.147508283634616																															0.9683607522884614
