# Supplementary material for: High-throughput laboratory evolution reveals evolutionary constraints in Escherichia coli
Source: Nat Commun. 2020 Nov 24;11:5970. doi: 10.1038/s41467-020-19713-w (PMC7686311; doi:10.1038/s41467-020-19713-w)
Supplement: Supplementary file 10 — Source Data [file 41467_2020_19713_MOESM10_ESM.zip › Source Data/FigS3.csv]

	GAH	MMC	NQO	PLM	FTD	SDC	SHX	NFLX	KM	AF	NiCl	NVA	VCM	BSD	DVAL	DCS	NIT	CBPC	HSE	TET	BZ	SXZ	AZT	ABU	LVAL	ATP	CP	NMNO	6-MP	PHEN	5-FOA	PUR	CMZ	PS	PMZ	EM	SS	B-Cl-Ala	3-AT	FOS	CCCP	H2O2	RFP	5-FU	KTe	EDTA	MEC	M9
Number of mutations	156.5	27.0	23.25	16.75	7.0	6.25	5.75	5.75	5.0	5.0	4.0	4.0	4.0	3.75	3.75	3.75	3.75	3.75	3.5	3.5	3.25	3.25	3.0	3.0	3.0	3.0	2.75	2.75	2.75	2.5	2.5	2.5	2.5	2.5	2.5	2.5	2.5	2.25	2.25	2.25	1.75	1.75	1.75	1.5	1.25	1.25	1.0	0.75
