# Supplementary material for: High-throughput laboratory evolution reveals evolutionary constraints in Escherichia coli
Source: Nat Commun. 2020 Nov 24;11:5970. doi: 10.1038/s41467-020-19713-w (PMC7686311; doi:10.1038/s41467-020-19713-w)
Supplement: Supplementary file 10 — Source Data [file 41467_2020_19713_MOESM10_ESM.zip › Source Data/FigS1.csv]

day	Piperacillin_L1	Chloramphenicol_L1	5-Fluorouracil_L1	Cefamandole nafate_L1	Hydrogen peroxide_L1	Hexamethyltrimethylammonium bromide_L1	L-Valine_L1	Cefuroxime_L1	Nalidixic acid_L1	Rifampicin_L1	Benzalkonium chloride_L1	Trimethoprim_L1	Cefmetazole_L1	Cobalt chloride_L1	beta-Chloro-L-alanine_L1	Apramycin_L1	Piperacillin_L2	Chloramphenicol_L2	5-Fluorouracil_L2	Cefamandole nafate_L2	Hydrogen peroxide_L2	Hexamethyltrimethylammonium bromide_L2	L-Valine_L2	Cefuroxime_L2	Nalidixic acid_L2	Rifampicin_L2	Benzalkonium chloride_L2	Trimethoprim_L2	Cefmetazole_L2	Cobalt chloride_L2	beta-Chloro-L-alanine_L2	Apramycin_L2	Piperacillin_L3	Chloramphenicol_L3	5-Fluorouracil_L3	Cefamandole nafate_L3	Hydrogen peroxide_L3	Hexamethyltrimethylammonium bromide_L3	L-Valine_L3	Cefuroxime_L3	Nalidixic acid_L3	Rifampicin_L3	Benzalkonium chloride_L3	Trimethoprim_L3	Cefmetazole_L3	Cobalt chloride_L3	beta-Chloro-L-alanine_L3	Apramycin_L3	Piperacillin_L4
1	-1.758146903609978	-0.11429071344484447	-4.580074986025032	-3.830074998557688	-1.436218810674659	1.4918530963296748	-0.8642907145521872	-1.2581469049407015	2.1357092861043996	2.3857092862143263	2.063781191326964	-1.758146903609978	-1.8642907145521872	2.6357092860992015	-2.0081469022826925	4.135709286104399	-1.758146903609978	-0.3642907134365215	-4.830074998557688	-3.830074998557688	-1.436218810674659	1.4918530963296748	-1.6142907154420376	-1.2581469049407015	2.3857092862143263	2.3857092862143263	1.813781191217037	-2.0081469022826925	-1.8642907145521872	2.6357092860992015	-3.2581468980391857	3.885709286164747	-1.758146903609978	-0.6142907132335526	-4.830074998557688	-3.830074998557688	-1.436218810674659	1.4918530963296748	-2.114290716568114	-1.2581469049407015	2.1357092861043996	2.3857092862143263	1.813781191217037	-2.0081469022826925	-1.8642907145521872	2.6357092860992015	-3.7581469133701955	3.885709286164747	-1.758146903609978
2	-1.2581469049407015	-0.6142907132335526	-6.330075043597735	-3.830074998557688	-0.936218808673036	1.4918530963296748	-0.3642907134365215	-1.2581469049407015	1.3857092862143263	2.1357092861043996	1.813781191217037	-2.2581469049407015	-2.3642907134365214	1.8857092861647469	-1.2581469049407015	3.6357092863313403	-1.758146903609978	-0.3642907134365215	-6.330075043597735	-3.830074998557688	-1.186218808782963	1.4918530963296748	-1.3642907134365214	-1.2581469049407015	1.1357092861043994	2.1357092861043996	2.313781191153805	-2.2581469049407015	-2.3642907134365214	1.8857092861647469	-2.0081469022826925	3.6357092863313403	-1.5081469036703252	-0.6142907132335526	-6.330075043597735	-3.830074998557688	-1.186218808782963	1.4918530963296748	-1.3642907134365214	-1.2581469049407015	1.6357092860992017	2.1357092861043996	2.063781191326964	-2.5081469036703252	-2.3642907134365214	1.8857092861647469	-1.758146903609978	3.6357092863313403	-1.758146903609978
3	-1.0081469022826925	-0.11429071344484447	-5.830074998557688	-3.830074998557688	-1.186218808782963	1.7418530963533327	0.3857092856622051	-0.2581469032153226	1.6357092860992017	2.6357092860992015	2.313781191153805	-2.2581469049407015	-2.114290716568114	3.1357092861043996	-0.5081469036703253	4.385709286214326	-1.2581469049407015	-0.3642907134365215	-5.830074998557688	-3.830074998557688	-1.186218808782963	1.4918530963296748	-1.6142907154420376	-1.2581469049407015	1.6357092860992017	2.3857092862143263	2.063781191326964	-2.2581469049407015	-2.114290716568114	1.8857092861647469	-1.5081469036703252	3.885709286164747	-1.0081469022826925	-0.3642907134365215	-6.830074916484372	-3.830074998557688	-1.186218808782963	1.4918530963296748	-1.3642907134365214	0.7418530959219879	1.3857092862143263	2.3857092862143263	2.063781191326964	-2.2581469049407015	-1.8642907145521872	2.3857092862143263	-0.5081469036703253	3.885709286164747	-1.2581469049407015
4	-0.7581469036099778	-0.3642907134365215	-4.830074998557688	-3.830074998557688	-1.186218808782963	1.4918530963296748	0.135709286760986	0.4918530963296747	1.6357092860992017	2.1357092861043996	2.063781191326964	-2.2581469049407015	-2.114290716568114	3.3857092862143263	-0.2581469032153226	5.135709286104399	-1.0081469022826925	-0.3642907134365215	-6.330075043597735	-3.580075003278822	-1.186218808782963	1.9918530962664422	2.1357092861043996	-1.2581469049407015	1.6357092860992017	2.3857092862143263	2.313781191153805	-2.2581469049407015	-1.6142907154420376	3.3857092862143263	-1.0081469022826925	4.63570928633134	-1.0081469022826925	-0.6142907132335526	-6.830074916484372	-3.080075003377449	-1.186218808782963	1.4918530963296748	-1.3642907134365214	0.7418530959219879	1.6357092860992017	2.1357092861043996	2.063781191326964	-2.5081469036703252	-1.3642907134365214	3.6357092863313403	-0.2581469032153226	4.385709286214326	-1.0081469022826925
5	-0.5081469036703253	-0.11429071344484447	-5.0800749789769055	-3.580075003278822	-0.936218808673036	1.7418530963533327	0.135709286760986	0.4918530963296747	2.1357092861043996	2.3857092862143263	2.313781191153805	-1.758146903609978	-1.8642907145521872	3.3857092862143263	-0.008146903733557679	4.63570928633134	-1.0081469022826925	-0.3642907134365215	-5.830074998557688	-3.580075003278822	-1.186218808782963	1.4918530963296748	2.1357092861043996	-0.7581469036099778	2.6357092860992015	2.3857092862143263	1.813781191217037	-2.2581469049407015	-1.6142907154420376	3.3857092862143263	-0.5081469036703253	4.885709286164746	-1.0081469022826925	-0.11429071344484447	-6.080075027777993	-2.580074994651927	-1.186218808782963	1.7418530963533327	-1.1142907134448445	0.7418530959219879	2.1357092861043996	2.3857092862143263	2.313781191153805	-2.2581469049407015	-1.1142907134448445	3.3857092862143263	-0.008146903733557679	4.385709286214326	-1.0081469022826925
6	-0.008146903733557679	-0.6142907132335526	-5.0800749789769055	-3.580075003278822	-1.186218808782963	1.4918530963296748	0.135709286760986	0.4918530963296747	2.885709286164747	2.3857092862143263	2.063781191326964	-1.758146903609978	-1.8642907145521872	3.6357092863313403	0.4918530963296747	4.885709286164746	-1.0081469022826925	-0.6142907132335526	-5.330074985563135	-3.580075003278822	-1.186218808782963	1.4918530963296748	2.1357092861043996	-0.5081469036703253	3.3857092862143263	1.8857092861647469	1.813781191217037	-1.758146903609978	-1.6142907154420376	3.6357092863313403	-0.008146903733557679	4.63570928633134	0.4918530963296747	-0.3642907134365215	-5.330074985563135	-2.830074998557688	-1.186218808782963	1.4918530963296748	-0.6142907132335526	0.9918530962664424	2.1357092861043996	2.3857092862143263	2.313781191153805	-2.2581469049407015	-1.3642907134365214	3.6357092863313403	-0.008146903733557679	4.385709286214326	-0.7581469036099778
7	-0.08007499880234699	0.135709286760986	-5.0800749789769055	-3.6862188120380983	-1.186218808782963	1.4918530963296748	0.4918530963296747	0.4918530963296747	2.7076373809912644	2.6357092860992015	2.063781191326964	-1.5081469036703252	-1.758146903609978	3.4576373816483486	0.5637811912773845	7.135709286104399	-1.0800749972773132	-0.11429071344484447	-5.0800749789769055	-3.1862188120658956	-1.436218810674659	1.4918530963296748	3.4918530963296748	-0.2581469032153226	2.957637381079419	2.3857092862143263	1.813781191217037	-1.5081469036703252	-1.5081469036703252	3.4576373816483486	0.313781191443978	7.135709286104399	0.16992500144231237	-0.11429071344484447	-5.0800749789769055	-2.6862188120380983	-1.186218808782963	0.9918530962664424	-0.2581469032153226	2.7418530963533327	1.9576373810794194	2.6357092860992015	1.813781191217037	-2.0081469022826925	-1.0081469022826925	3.4576373816483486	0.5637811912773845	7.135709286104399	-0.8300749985576876
8	0.16992500144231237	0.6357092865634786	-4.830074998557688	-3.6862188120380983	-1.186218808782963	1.4918530963296748	0.7418530959219879	0.4918530963296747	3.7076373805495675	2.6357092860992015	2.063781191326964	-1.2581469049407015	-1.758146903609978	3.7076373805495675	0.313781191443978	7.135709286104399	-0.08007499880234699	-0.6142907132335526	-5.0800749789769055	-2.18621880550003	-1.186218808782963	1.4918530963296748	3.4918530963296748	0.24185309639002214	3.4576373816483486	2.3857092862143263	2.313781191153805	-1.2581469049407015	-1.5081469036703252	3.4576373816483486	0.06378119132696401	7.135709286104399	0.6699250017417965	0.135709286760986	-5.0800749789769055	-2.6862188120380983	-1.186218808782963	1.4918530963296748	-0.008146903733557679	2.7418530963533327	2.2076373811301906	2.885709286164747	2.313781191153805	-2.0081469022826925	-1.0081469022826925	3.4576373816483486	0.313781191443978	7.135709286104399	-0.5800749989653743
9	0.4199250010346257	0.6357092865634786	-5.330074985563135	-3.6862188120380983	-1.186218808782963	1.241853096390022	0.7418530959219879	0.4918530963296747	3.9576373814508408	2.6357092860992015	1.813781191217037	-1.2581469049407015	-1.758146903609978	4.2076373806617005	0.313781191443978	7.135709286104399	0.16992500144231237	-0.11429071344484447	-5.0800749789769055	-1.9362188114336423	-1.186218808782963	1.4918530963296748	3.4918530963296748	0.4918530963296747	4.707637381101689	2.3857092862143263	2.063781191326964	-1.2581469049407015	-0.7581469036099778	3.4576373816483486	0.5637811912773845	7.135709286104399	-2.3300750000717847	0.135709286760986	-5.0800749789769055	-2.6862188120380983	-0.936218808673036	1.7418530963533327	-0.008146903733557679	2.7418530963533327	2.957637381079419	3.1357092861043996	2.313781191153805	-1.5081469036703252	-1.0081469022826925	3.4576373816483486	0.8137811912170371	7.135709286104399	-0.3300749982582035
10	0.4199250010346257	0.3857092856622051	-5.330074985563135	-3.436218814578746	-1.436218810674659	1.7418530963533327	0.7418530959219879	0.24185309639002214	4.2076373806617005	2.3857092862143263	2.313781191153805	-1.2581469049407015	-1.0081469022826925	4.457637380991762	0.8137811912170371	7.135709286104399	0.16992500144231237	-0.11429071344484447	-5.330074985563135	-1.6862188073953301	-1.186218808782963	1.4918530963296748	3.4918530963296748	0.4918530963296747	4.457637380991762	2.1357092861043996	2.063781191326964	-1.2581469049407015	-3.0081469022826925	3.7076373805495675	0.5637811912773845	7.135709286104399	-2.3300750000717847	-0.11429071344484447	-5.330074985563135	-2.93621880591243	-1.186218808782963	1.4918530963296748	0.24185309639002214	2.7418530963533327	3.2076373809740275	2.6357092860992015	2.063781191326964	-1.5081469036703252	-1.2581469049407015	3.7076373805495675	-0.18621880878296293	7.135709286104399	-0.3300749982582035
11	0.6699250017417965	0.6357092865634786	-5.0800749789769055	-3.6862188120380983	-1.186218808782963	1.4918530963296748	0.7418530959219879	2.4918530963296748	3.9576373814508408	2.6357092860992015	2.063781191326964	-1.2581469049407015	-1.2581469049407015	4.707637381101689	2.5637811912773847	7.135709286104399	0.4199250010346257	-0.11429071344484447	-5.0800749789769055	-2.18621880550003	-1.436218810674659	1.7418530963533327	3.4918530963296748	0.24185309639002214	4.707637381101689	2.6357092860992015	2.313781191153805	-1.5081469036703252	-3.0081469022826925	3.7076373805495675	0.313781191443978	7.135709286104399	0.6699250017417965	0.135709286760986	-5.0800749789769055	-2.4362188067705723	-0.936218808673036	1.7418530963533327	3.4918530963296748	2.7418530963533327	3.2076373809740275	3.1357092861043996	2.313781191153805	-1.5081469036703252	-1.0081469022826925	3.4576373816483486	0.313781191443978	7.135709286104399	-0.08007499880234699
12	0.4199250010346257	0.8857092857743379	-4.830074998557688	-3.6862188120380983	-1.186218808782963	1.4918530963296748	0.7418530959219879	2.4918530963296748	4.457637380991762	2.6357092860992015	2.063781191326964	-1.0081469022826925	-1.2581469049407015	4.707637381101689	1.313781191443978	7.135709286104399	0.4199250010346257	-0.11429071344484447	-5.330074985563135	-1.6862188073953301	-1.186218808782963	1.9918530962664422	3.4918530963296748	0.4918530963296747	4.707637381101689	2.6357092860992015	2.313781191153805	-1.2581469049407015	-3.0081469022826925	3.7076373805495675	1.313781191443978	7.135709286104399	0.6699250017417965	-0.11429071344484447	-5.0800749789769055	-2.18621880550003	-0.936218808673036	1.7418530963533327	3.4918530963296748	2.7418530963533327	3.2076373809740275	3.1357092861043996	2.313781191153805	-1.5081469036703252	-1.2581469049407015	3.4576373816483486	1.063781191326964	7.135709286104399	-0.08007499880234699
13	1.063781191326964	0.8857092857743379	-2.3300750000717847	-3.830074998557688	-1.186218808782963	1.4918530963296748	0.6357092865634786	2.6357092860992015	4.63570928633134	2.3857092862143263	2.063781191326964	-0.4362188087226155	-1.3642907134365214	5.813781191217037	1.4918530963296748	4.885709286164746	0.313781191443978	-0.11429071344484447	-5.330074985563135	-1.8300749985576876	-1.186218808782963	1.9918530962664422	5.135709286104399	0.6357092865634786	5.635709286041167	2.3857092862143263	2.313781191153805	-1.186218808782963	-2.3642907134365214	3.813781191217037	0.4918530963296747	4.885709286164746	0.8137811912170371	-0.11429071344484447	-5.0800749789769055	-1.330075000071785	-0.6862188097167141	1.7418530963533327	5.135709286104399	2.885709286164747	3.6357092863313403	2.6357092860992015	2.313781191153805	-1.6862188073953301	-1.3642907134365214	3.813781191217037	-0.2581469032153226	4.63570928633134	0.313781191443978
14	1.063781191326964	0.8857092857743379	-2.0800749972773134	-3.580075003278822	-1.436218810674659	1.4918530963296748	0.8857092857743379	2.6357092860992015	4.885709286164746	2.3857092862143263	1.813781191217037	0.8137811912170371	-1.3642907134365214	6.313781191153804	1.241853096390022	4.885709286164746	0.5637811912773845	-0.3642907134365215	-5.330074985563135	-2.0800749972773134	-1.186218808782963	1.4918530963296748	5.135709286104399	0.8857092857743379	5.385709286214326	2.3857092862143263	2.313781191153805	-1.186218808782963	-2.3642907134365214	3.813781191217037	1.7418530963533327	4.385709286214326	0.8137811912170371	-0.11429071344484447	-5.0800749789769055	-1.330075000071785	0.5637811912773845	1.9918530962664422	5.135709286104399	2.885709286164747	3.6357092863313403	3.1357092861043996	2.313781191153805	-1.436218810674659	-1.3642907134365214	3.813781191217037	-0.008146903733557679	4.885709286164746	0.313781191443978
15	1.063781191326964	3.885709286164747	-0.8300749985576876	-3.580075003278822	-1.186218808782963	1.4918530963296748	1.1357092861043994	2.6357092860992015	5.885709286164746	2.3857092862143263	2.063781191326964	2.813781191217037	-1.3642907134365214	6.563781191277385	4.241853096085015	4.885709286164746	0.8137811912170371	-0.11429071344484447	-5.0800749789769055	-1.8300749985576876	-1.186218808782963	1.4918530963296748	5.135709286104399	0.8857092857743379	5.635709286041167	2.3857092862143263	2.063781191326964	-1.186218808782963	-2.3642907134365214	3.813781191217037	1.241853096390022	5.135709286104399	1.063781191326964	0.135709286760986	-5.0800749789769055	-1.5800749989653744	1.063781191326964	1.4918530963296748	5.135709286104399	2.885709286164747	3.6357092863313403	2.885709286164747	2.313781191153805	-1.436218810674659	-1.1142907134448445	4.06378119080935	0.9918530962664424	4.885709286164746	0.313781191443978
16	1.313781191443978	-1.3642907134365214	-6.330075043597735	-3.580075003278822	-1.186218808782963	1.4918530963296748	1.1357092861043994	2.6357092860992015	4.63570928633134	2.6357092860992015	1.813781191217037	-2.18621880550003	-0.6142907132335526	1.313781191443978	3.241853096390022	5.135709286104399	0.8137811912170371	-0.11429071344484447	-5.0800749789769055	-2.3300750000717847	-0.936218808673036	1.9918530962664422	5.135709286104399	0.8857092857743379	5.385709286214326	2.6357092860992015	2.313781191153805	-1.186218808782963	-2.3642907134365214	3.813781191217037	2.4918530963296748	5.135709286104399	0.8137811912170371	0.3857092856622051	-5.330074985563135	-1.5800749989653744	0.8137811912170371	1.4918530963296748	5.135709286104399	2.885709286164747	3.6357092863313403	2.885709286164747	2.063781191326964	-1.9362188114336423	-0.8642907145521872	4.06378119080935	-0.008146903733557679	4.885709286164746	0.313781191443978
17	1.5637811912773845	-1.3642907134365214	-4.330074985563135	-3.580075003278822	-1.186218808782963	1.4918530963296748	1.1357092861043994	2.6357092860992015	5.385709286214326	2.6357092860992015	1.813781191217037	0.5637811912773845	-0.8642907145521872	3.813781191217037	3.9918530966291588	5.385709286214326	1.063781191326964	0.135709286760986	-4.830074998557688	-1.8300749985576876	-1.436218810674659	1.4918530963296748	5.135709286104399	1.3857092862143263	5.635709286041167	2.6357092860992015	2.313781191153805	-0.936218808673036	-2.3642907134365214	3.813781191217037	1.241853096390022	5.135709286104399	1.063781191326964	1.1357092861043994	-5.0800749789769055	-1.5800749989653744	1.5637811912773845	1.4918530963296748	5.135709286104399	2.885709286164747	3.6357092863313403	3.1357092861043996	2.313781191153805	-1.6862188073953301	-0.8642907145521872	4.313781191153804	0.7418530959219879	5.135709286104399	0.5637811912773845
18	2.885709286164747	-0.6862188097167141	-1.4020030929271923	-3.5081469036703252	-1.436218810674659	1.9918530962664422	2.3857092862143263	3.9918530966291588	6.385709286041789	2.885709286164747	2.313781191153805	1.1699250014423124	-0.2581469032153226	6.385709286041789	4.63570928633134	5.385709286214326	2.1357092861043996	0.8137811912170371	-4.15200309344505	-1.758146903609978	-1.186218808782963	1.4918530963296748	6.135709286104399	2.7418530963533327	6.385709286041789	2.6357092860992015	2.063781191326964	-0.5800749989653743	-2.0081469022826925	4.135709286104399	3.3857092862143263	5.135709286104399	2.3857092862143263	1.5637811912773845	-4.15200309344505	-1.2581469049407015	1.313781191443978	1.4918530963296748	6.135709286104399	4.491853096329675	4.63570928633134	2.885709286164747	2.313781191153805	-0.8300749985576876	-0.5081469036703253	4.63570928633134	1.1357092861043994	5.135709286104399	2.1357092861043996
19	1.6357092860992017	-0.6862188097167141	-2.402003096739777	-3.2581468980391857	-1.186218808782963	1.7418530963533327	2.1357092861043996	2.4918530963296748	5.135709286104399	3.1357092861043996	2.313781191153805	0.919925001197653	-1.0081469022826925	6.635709286041167	4.135709286104399	5.385709286214326	1.1357092861043994	0.313781191443978	-4.902003098166184	-1.758146903609978	-1.186218808782963	1.4918530963296748	6.135709286104399	1.241853096390022	5.385709286214326	2.6357092860992015	2.063781191326964	-0.5800749989653743	-2.0081469022826925	4.63570928633134	2.3857092862143263	5.135709286104399	1.1357092861043994	0.5637811912773845	-3.15200309344505	-1.2581469049407015	1.5637811912773845	1.4918530963296748	6.135709286104399	2.9918530962664422	3.1357092861043996	2.885709286164747	2.313781191153805	-0.5800749989653743	-1.0081469022826925	5.385709286214326	1.6357092860992017	5.135709286104399	0.8857092857743379
20	1.6357092860992017	-0.6862188097167141	-2.402003096739777	-3.2581468980391857	-0.936218808673036	1.4918530963296748	6.135709286104399	2.4918530963296748	5.135709286104399	3.1357092861043996	2.313781191153805	0.919925001197653	-1.0081469022826925	7.135709286104399	4.63570928633134	5.385709286214326	0.8857092857743379	0.313781191443978	-4.902003098166184	-1.0081469022826925	-1.186218808782963	1.4918530963296748	6.135709286104399	0.9918530962664424	5.385709286214326	2.6357092860992015	2.313781191153805	-0.5800749989653743	-2.0081469022826925	4.385709286214326	2.6357092860992015	4.885709286164746	1.1357092861043994	1.063781191326964	-2.15200309344505	-1.2581469049407015	2.063781191326964	1.4918530963296748	6.135709286104399	2.9918530962664422	2.885709286164747	2.885709286164747	2.313781191153805	-0.5800749989653743	-1.0081469022826925	5.385709286214326	1.8857092861647469	5.135709286104399	0.6357092865634786
21	1.6357092860992017	-0.6862188097167141	-2.402003096739777	-3.5081469036703252	-0.936218808673036	1.9918530962664422	6.135709286104399	2.4918530963296748	5.135709286104399	3.1357092861043996	2.313781191153805	0.919925001197653	-1.0081469022826925	7.135709286104399	4.885709286164746	5.385709286214326	1.1357092861043994	0.8137811912170371	-4.902003098166184	-1.0081469022826925	-1.186218808782963	1.4918530963296748	6.135709286104399	0.9918530962664424	5.385709286214326	2.6357092860992015	2.063781191326964	-0.5800749989653743	-2.0081469022826925	4.385709286214326	3.3857092862143263	5.135709286104399	1.1357092861043994	0.5637811912773845	-2.402003096739777	-1.2581469049407015	1.813781191217037	1.4918530963296748	6.135709286104399	2.9918530962664422	3.3857092862143263	2.885709286164747	2.313781191153805	-0.5800749989653743	-1.0081469022826925	5.635709286041167	2.3857092862143263	5.135709286104399	0.8857092857743379
22	1.6357092860992017	-0.6862188097167141	-2.402003096739777	-3.5081469036703252	-0.936218808673036	1.4918530963296748	6.135709286104399	2.4918530963296748	5.135709286104399	3.1357092861043996	2.313781191153805	0.919925001197653	-1.0081469022826925	7.135709286104399	5.135709286104399	5.385709286214326	1.1357092861043994	0.8137811912170371	-4.902003098166184	-0.7581469036099778	-0.936218808673036	1.4918530963296748	6.135709286104399	0.7418530959219879	5.385709286214326	2.885709286164747	2.313781191153805	-0.3300749982582035	-2.0081469022826925	4.385709286214326	3.6357092863313403	5.135709286104399	1.1357092861043994	0.5637811912773845	-2.6520030913319848	-1.2581469049407015	1.5637811912773845	1.4918530963296748	6.135709286104399	3.741853095921988	2.885709286164747	2.885709286164747	2.313781191153805	-0.3300749982582035	-1.0081469022826925	5.885709286164746	2.3857092862143263	5.135709286104399	0.8857092857743379
23	1.6357092860992017	-0.6862188097167141	-2.402003096739777	-3.2581468980391857	-0.936218808673036	1.4918530963296748	6.135709286104399	2.4918530963296748	5.385709286214326	3.1357092861043996	2.063781191326964	0.919925001197653	-1.0081469022826925	7.135709286104399	5.135709286104399	5.385709286214326	1.6357092860992017	1.5637811912773845	-4.652003109467797	-1.0081469022826925	-0.936218808673036	1.4918530963296748	6.135709286104399	0.9918530962664424	5.385709286214326	2.6357092860992015	2.063781191326964	-0.3300749982582035	-2.0081469022826925	4.385709286214326	3.6357092863313403	5.135709286104399	1.1357092861043994	0.8137811912170371	-2.402003096739777	-1.2581469049407015	1.5637811912773845	1.4918530963296748	6.135709286104399	3.741853095921988	3.1357092861043996	3.1357092861043996	2.313781191153805	-0.5800749989653743	-1.0081469022826925	5.635709286041167	2.3857092862143263	5.135709286104399	1.1357092861043994
24	1.8857092861647469	-0.6862188097167141	-2.402003096739777	-3.2581468980391857	-0.936218808673036	1.4918530963296748	6.135709286104399	2.7418530963533327	5.385709286214326	3.1357092861043996	2.063781191326964	0.919925001197653	-1.0081469022826925	7.135709286104399	5.135709286104399	5.385709286214326	1.6357092860992017	2.313781191153805	-4.902003098166184	-0.5081469036703253	-0.936218808673036	1.9918530962664422	6.135709286104399	0.9918530962664424	5.635709286041167	2.885709286164747	2.313781191153805	-0.3300749982582035	-2.0081469022826925	4.385709286214326	3.6357092863313403	5.135709286104399	1.1357092861043994	1.313781191443978	-2.402003096739777	-1.5081469036703252	1.5637811912773845	1.7418530963533327	6.135709286104399	3.741853095921988	2.885709286164747	2.885709286164747	2.313781191153805	-0.3300749982582035	-1.0081469022826925	2.3857092862143263	2.3857092862143263	5.135709286104399	1.1357092861043994
25	1.813781191217037	-0.008146903733557679	-2.402003096739777	-3.5081469036703252	-0.936218808673036	1.241853096390022	8.1357092861044	2.3857092862143263	5.135709286104399	3.1357092861043996	1.813781191217037	0.8137811912170371	-0.936218808673036	7.135709286104399	5.491853096329675	5.635709286041167	1.313781191443978	1.9918530962664422	-4.652003109467797	-0.2581469032153226	-0.6862188097167141	1.241853096390022	8.1357092861044	1.1357092861043994	5.635709286041167	2.885709286164747	2.063781191326964	-0.4362188087226155	-1.6862188073953301	4.385709286214326	3.741853095921988	5.135709286104399	1.063781191326964	1.241853096390022	-2.402003096739777	-1.5081469036703252	1.5637811912773845	1.4918530963296748	8.1357092861044	3.6357092863313403	3.1357092861043996	3.1357092861043996	2.063781191326964	-0.18621880878296293	-0.936218808673036	5.385709286214326	2.241853096390022	5.135709286104399	0.8137811912170371
26	1.813781191217037	-0.008146903733557679	-2.402003096739777	-3.5081469036703252	-1.186218808782963	1.4918530963296748	8.1357092861044	2.6357092860992015	5.385709286214326	3.1357092861043996	2.313781191153805	0.8137811912170371	-0.936218808673036	7.135709286104399	5.741853096461169	5.385709286214326	1.313781191443978	1.9918530962664422	-4.902003098166184	-0.5081469036703253	-0.18621880878296293	1.7418530963533327	8.1357092861044	1.1357092861043994	5.635709286041167	2.885709286164747	2.313781191153805	-0.6862188097167141	-1.6862188073953301	5.885709286164746	3.9918530966291588	5.135709286104399	1.063781191326964	0.9918530962664424	-2.15200309344505	-1.5081469036703252	1.313781191443978	1.4918530963296748	8.1357092861044	3.6357092863313403	2.885709286164747	3.1357092861043996	2.313781191153805	0.06378119132696401	-0.936218808673036	4.63570928633134	2.241853096390022	5.135709286104399	1.063781191326964
27	1.813781191217037	-0.008146903733557679	-2.402003096739777	-3.5081469036703252	-0.936218808673036	1.4918530963296748	8.1357092861044	2.6357092860992015	5.135709286104399	3.1357092861043996	2.063781191326964	0.8137811912170371	-0.936218808673036	7.135709286104399	5.741853096461169	5.635709286041167	1.313781191443978	1.7418530963533327	-4.4020031043649475	-0.2581469032153226	0.06378119132696401	1.9918530962664422	8.1357092861044	1.3857092862143263	5.885709286164746	3.1357092861043996	2.313781191153805	-0.4362188087226155	-1.6862188073953301	6.635709286041167	3.741853095921988	5.385709286214326	1.063781191326964	1.241853096390022	-2.15200309344505	-1.5081469036703252	1.813781191217037	1.4918530963296748	8.1357092861044	3.6357092863313403	2.885709286164747	3.1357092861043996	2.313781191153805	0.313781191443978	-0.936218808673036	6.135709286104399	2.241853096390022	5.385709286214326	1.063781191326964
[truncated: 527 more columns]
