# Supplementary material for: High-throughput laboratory evolution reveals evolutionary constraints in Escherichia coli
Source: Nat Commun. 2020 Nov 24;11:5970. doi: 10.1038/s41467-020-19713-w (PMC7686311; doi:10.1038/s41467-020-19713-w)
Supplement: Supplementary file 10 — Source Data [file 41467_2020_19713_MOESM10_ESM.zip › Source Data/FigS2b.csv]

	PHEN	TET	EM	RFP	PUR	ATP	PMZ	CP	NFLX	CBPC	CMZ	AZT	KM	PLM	ABU	LVAL	B.Cl.Ala	3.AT	PS	HSE	DCS	DVAL	NIT	H2O2	BZ	SXZ	SDC	VCM	6.MP	GAH	NQO	SHX	FTD	NMNO	NVA	EDTA	BSD	CCCP	AF	MMC	5.FU	NiCl	SS	5.FOA	KTe	FOS	MEC
1					0.34512513645299236																				-0.3158010564529915	1.718278106965812				3.03379524080342		0.5538002264358957		-0.2977414089914525				2.2383853990769227			-0.6075120100341893					1.0076845904273506
2								2.220879030046154	3.953170174723077	4.279507209123077	2.8258292005692303	4.919670761538461	-0.8017880786769234						-0.8170597926461538							2.352721481876923			-1.3366760626153849				3.2697677527692313													0.6578426207384617	-3.619629095538461
3																0.2413470068846162																										0.7449706462307693
4										0.8798347513516483		0.7759604812527456				1.2137284986703298									-0.24599900115934067															-1.0742199396593406						1.1270525255384616	-3.8322260641813184
5	0.9082424018598896	1.4613160734065933	1.4185732647335199	0.83332052321978	1.5354726116593422	1.3138391100274713	1.1728362596346154	1.9723612292390114	1.1675842632087914	1.620157281958791	0.7349042166978021	1.213413173538462	-0.5775828640412088			0.3865743329917586		-0.33343176563186727	-0.5388775043818681				0.5660803640082419		0.2562587376620879					1.1459199893351646	0.754603714335165	0.47983526309065905	1.103650806947801	0.5956741278379116	1.3912839996428565	2.8122820059395606			1.5908573659670338	1.401663370412088		0.696432944945055	0.35226630114835356	0.7649605105906594	1.0607935162829674	0.9851096979670332
6					0.2519796032678059	0.28870152105128266	0.22686664112535482			0.7111605637008546		0.7175011207606836				0.8435938621253567			-0.6124011409202279													0.3425589552877488		0.2739186734159551								0.4707408240455839	0.5107825281139595			1.2108916441310544
7		-0.38967507305769233											-0.7909306293269229			12.146647609884617	1.359773992942308		-1.0092391610961537		0.45150965051923087								-2.317010673615384			-0.6811281754807696		0.5550445967307702		-1.1112397033461539							0.8130118998269236		0.8848842522115383	0.8144015382884616	-4.913647462538461
8					0.43077576563076914					2.6092167839230767	1.0076567743692306				-0.9988485356461538	1.087484132584616									-0.3959104014307692	0.5335414128769229																	1.3324560958769247				-5.94801500693846
9	0.47566890353846136	1.9118240978034187			1.0097267356752138	0.7119768677179499	0.5851005724957261	1.842316182846154	1.7195118824786326	2.98581898425641	1.1664110836581196	2.433527675760682				-0.5066112968376069	-0.9778350656410253	-1.0018738128461537	-1.1476636777350429	-0.41258743340170856				-0.8110816700170944					-2.667313767948718	-2.25636160908547		-0.526180959564102		0.1718215021196583							-0.499010990811966		0.9502081884102571	1.3319307747692304		1.1589081350940171
10		1.6926232836923076			0.896447489730769			2.0625669013461536	2.4054590056730767	3.9921930249230764	1.6783527247692307	3.8580223100384607	-0.753837506826923	0.48808966867307646		0.35093922638461583					-0.6367258059807693					1.091447196576923							1.7711821875192304	0.33929728273076964	1.6256766352499992				1.0520877105384616			0.8427606587307692				2.0728771575384615
11		-1.0676797540349652				-0.35395152070629443	-0.33567090470629335			1.456509577195804		1.2617232187202783									1.6456628144965038	1.7194758659720293	-0.6577438906573425	-0.9908722917342656	-0.4699991617762238						-0.7431561883076924		-0.1770579399580421			-0.753411345027972				-0.44255413468531457						1.036304558993007
